# Supplementary material for: The Cancer Genome Atlas Clinical Explorer: a web and mobile interface for identifying clinical–genomic driver associations
Source: Genome Med. 2015 Oct 27;7:112. doi: 10.1186/s13073-015-0226-3 (PMC4624593; doi:10.1186/s13073-015-0226-3)
Supplement: Additional file 1: Table S1. — List of patients with inconsistent clinical outcomes. (XLSX 10 kb) [file 13073_2015_226_MOESM1_ESM.xlsx]

## Sheet: TableS1
brca	histological_type	TCGA-BH-A42U	Infiltrating Ductal Carcinoma,Infiltrating Lobular Carcinoma
cesc	histological_type	TCGA-C5-A2LS	Endocervical Adenocarcinoma of the Usual Type,Endocervical Type of Adenocarcinoma
lihc	histological_type	TCGA-FV-A3I0	Hepatocholangiocarcinoma (Mixed),Liver - Hepatocholangiocarcinoma (mixed)
lgg	histological_type	TCGA-TQ-A7RK	Oligodendroglioma,Oligoastrocytoma
lgg	histological_type	TCGA-CS-5395	Oligodendroglioma,Oligoastrocytoma
lgg	histological_type	TCGA-TQ-A8XE	Oligodendroglioma,Astrocytoma
lgg	histological_type	TCGA-TQ-A7RW	Oligodendroglioma,Oligoastrocytoma
lgg	histological_type	TCGA-TQ-A7RV	Oligoastrocytoma,Astrocytoma
luad	histological_type	TCGA-49-6745	Lung Papillary Adenocarcinoma,Lung Adenocarcinoma- Not Otherwise Specified (NOS)
luad	histological_type	TCGA-NJ-A4YI	Lung Acinar Adenocarcinoma,Lung Papillary Adenocarcinoma
luad	histological_type	TCGA-69-7764	Lung Acinar Adenocarcinoma,Lung Adenocarcinoma- Not Otherwise Specified (NOS)
luad	histological_type	TCGA-69-7763	Lung Acinar Adenocarcinoma,Lung Adenocarcinoma- Not Otherwise Specified (NOS)
luad	histological_type	TCGA-69-7973	Lung Solid Pattern Predominant Adenocarcinoma,Lung Adenocarcinoma- Not Otherwise Specified (NOS)
luad	histological_type	TCGA-NJ-A4YP	Lung Papillary Adenocarcinoma,Lung Adenocarcinoma- Not Otherwise Specified (NOS)
luad	histological_type	TCGA-NJ-A55R	Lung Solid Pattern Predominant Adenocarcinoma,Lung Adenocarcinoma- Not Otherwise Specified (NOS)
luad	histological_type	TCGA-75-5146	Lung Bronchioloalveolar Carcinoma Nonmucinous,Lung Adenocarcinoma- Not Otherwise Specified (NOS)
luad	histological_type	TCGA-75-5147	Lung Bronchioloalveolar Carcinoma Nonmucinous,Lung Adenocarcinoma- Not Otherwise Specified (NOS)
luad	histological_type	TCGA-NJ-A55A	Lung Acinar Adenocarcinoma,Lung Adenocarcinoma- Not Otherwise Specified (NOS)
luad	histological_type	TCGA-69-7760	Lung Acinar Adenocarcinoma,Lung Adenocarcinoma- Not Otherwise Specified (NOS)
luad	histological_type	TCGA-97-8547	Lung Acinar Adenocarcinoma,Lung Adenocarcinoma- Not Otherwise Specified (NOS)
luad	histological_type	TCGA-69-7979	Lung Acinar Adenocarcinoma,Lung Adenocarcinoma- Not Otherwise Specified (NOS)
lusc	histological_type	TCGA-63-A5MV	Lung Squamous Cell Carcinoma- Not Otherwise Specified (NOS),Lung Clear Cell Squamous Cell Carcinoma
lusc	histological_type	TCGA-NK-A5D1	Lung Basaloid Squamous Cell Carcinoma,Small Cell Squamous Cell
lusc	histological_type	TCGA-51-4080	Lung Squamous Cell Carcinoma- Not Otherwise Specified (NOS),Lung Basaloid Squamous Cell Carcinoma
lusc	histological_type	TCGA-60-2716	Lung Squamous Cell Carcinoma- Not Otherwise Specified (NOS),Lung Papillary Squamous Cell Caricnoma
stad	histological_type	TCGA-B7-A5TK	Stomach Adenocarcinoma Diffuse Type,Stomach Intestinal Adenocarcinoma Not Otherwise Specified (NOS)
stad	histological_type	TCGA-D7-A747	Stomach Adenocarcinoma Diffuse Type,Stomach Intestinal Adenocarcinoma Not Otherwise Specified (NOS)
stad	histological_type	TCGA-HJ-7597	Stomach Adenocarcinoma Signet Ring Type,Stomach Intestinal Adenocarcinoma Not Otherwise Specified (NOS)
stad	histological_type	TCGA-HF-7134	Stomach Intestinal Adenocarcinoma Not Otherwise Specified (NOS),Stomach Intestinal Adenocarcinoma Mucinous Type
stad	histological_type	TCGA-D7-A6EX	Stomach Intestinal Adenocarcinoma Tubular Type,Stomach Intestinal Adenocarcinoma Not Otherwise Specified (NOS)
ucs	histological_type	TCGA-N8-A4PQ	Uterine Carcinosarcoma/ Malignant Mixed Mullerian Tumor (MMMT): NOS,Uterine Carcinosarcoma/ MMMT: Heterologous Type
ucs	histological_type	TCGA-N7-A59B	Uterine Carcinosarcoma/ Malignant Mixed Mullerian Tumor (MMMT): NOS,Uterine Carcinosarcoma/ MMMT: Homologous Type
ucs	histological_type	TCGA-NA-A4R0	Uterine Carcinosarcoma/ Malignant Mixed Mullerian Tumor (MMMT): NOS,Uterine Carcinosarcoma/ MMMT: Heterologous Type
ucs	histological_type	TCGA-N5-A4RO	Uterine Carcinosarcoma/ Malignant Mixed Mullerian Tumor (MMMT): NOS,Uterine Carcinosarcoma/ MMMT: Homologous Type
ucs	histological_type	TCGA-N5-A4RV	Uterine Carcinosarcoma/ Malignant Mixed Mullerian Tumor (MMMT): NOS,Uterine Carcinosarcoma/ MMMT: Homologous Type
ucs	histological_type	TCGA-N5-A4R8	Uterine Carcinosarcoma/ Malignant Mixed Mullerian Tumor (MMMT): NOS,Uterine Carcinosarcoma/ MMMT: Heterologous Type
ucs	histological_type	TCGA-N5-A59F	Uterine Carcinosarcoma/ Malignant Mixed Mullerian Tumor (MMMT): NOS,Uterine Carcinosarcoma/ MMMT: Homologous Type
ucs	histological_type	TCGA-N5-A4RM	Uterine Carcinosarcoma/ Malignant Mixed Mullerian Tumor (MMMT): NOS,Uterine Carcinosarcoma/ MMMT: Heterologous Type
ucs	histological_type	TCGA-N5-A4RT	Uterine Carcinosarcoma/ Malignant Mixed Mullerian Tumor (MMMT): NOS,Uterine Carcinosarcoma/ MMMT: Homologous Type
ucs	histological_type	TCGA-NA-A4QY	Uterine Carcinosarcoma/ Malignant Mixed Mullerian Tumor (MMMT): NOS,Uterine Carcinosarcoma/ MMMT: Heterologous Type
ucs	histological_type	TCGA-N8-A4PM	Uterine Carcinosarcoma/ Malignant Mixed Mullerian Tumor (MMMT): NOS,Uterine Carcinosarcoma/ MMMT: Homologous Type
ucs	histological_type	TCGA-N7-A4Y8	Uterine Carcinosarcoma/ Malignant Mixed Mullerian Tumor (MMMT): NOS,Uterine Carcinosarcoma/ MMMT: Heterologous Type
ucs	histological_type	TCGA-N8-A4PO	Uterine Carcinosarcoma/ Malignant Mixed Mullerian Tumor (MMMT): NOS,Uterine Carcinosarcoma/ MMMT: Heterologous Type
ucs	histological_type	TCGA-N8-A4PI	Uterine Carcinosarcoma/ Malignant Mixed Mullerian Tumor (MMMT): NOS,Uterine Carcinosarcoma/ MMMT: Heterologous Type
ucs	histological_type	TCGA-N5-A4RS	Uterine Carcinosarcoma/ Malignant Mixed Mullerian Tumor (MMMT): NOS,Uterine Carcinosarcoma/ MMMT: Homologous Type
ucs	histological_type	TCGA-ND-A4WF	Uterine Carcinosarcoma/ Malignant Mixed Mullerian Tumor (MMMT): NOS,Uterine Carcinosarcoma/ MMMT: Heterologous Type
ucs	histological_type	TCGA-N5-A4RJ	Uterine Carcinosarcoma/ Malignant Mixed Mullerian Tumor (MMMT): NOS,Uterine Carcinosarcoma/ MMMT: Heterologous Type
ucs	histological_type	TCGA-N8-A4PP	Uterine Carcinosarcoma/ Malignant Mixed Mullerian Tumor (MMMT): NOS,Uterine Carcinosarcoma/ MMMT: Homologous Type
ucs	histological_type	TCGA-ND-A4WA	Uterine Carcinosarcoma/ Malignant Mixed Mullerian Tumor (MMMT): NOS,Uterine Carcinosarcoma/ MMMT: Heterologous Type
ucs	histological_type	TCGA-ND-A4W6	Uterine Carcinosarcoma/ Malignant Mixed Mullerian Tumor (MMMT): NOS,Uterine Carcinosarcoma/ MMMT: Heterologous Type
ucs	histological_type	TCGA-N7-A4Y5	Uterine Carcinosarcoma/ Malignant Mixed Mullerian Tumor (MMMT): NOS,Uterine Carcinosarcoma/ MMMT: Heterologous Type
ucs	histological_type	TCGA-N5-A4RD	Uterine Carcinosarcoma/ Malignant Mixed Mullerian Tumor (MMMT): NOS,Uterine Carcinosarcoma/ MMMT: Heterologous Type
ucs	histological_type	TCGA-N5-A4RU	Uterine Carcinosarcoma/ Malignant Mixed Mullerian Tumor (MMMT): NOS,Uterine Carcinosarcoma/ MMMT: Homologous Type
ucs	histological_type	TCGA-N5-A4RN	Uterine Carcinosarcoma/ Malignant Mixed Mullerian Tumor (MMMT): NOS,Uterine Carcinosarcoma/ MMMT: Homologous Type
ucs	histological_type	TCGA-ND-A4WC	Uterine Carcinosarcoma/ Malignant Mixed Mullerian Tumor (MMMT): NOS,Uterine Carcinosarcoma/ MMMT: Homologous Type
ucs	histological_type	TCGA-N5-A4RA	Uterine Carcinosarcoma/ Malignant Mixed Mullerian Tumor (MMMT): NOS,Uterine Carcinosarcoma/ MMMT: Heterologous Type
ucs	histological_type	TCGA-N8-A4PN	Uterine Carcinosarcoma/ Malignant Mixed Mullerian Tumor (MMMT): NOS,Uterine Carcinosarcoma/ MMMT: Homologous Type
ucs	histological_type	TCGA-N7-A4Y0	Uterine Carcinosarcoma/ Malignant Mixed Mullerian Tumor (MMMT): NOS,Uterine Carcinosarcoma/ MMMT: Heterologous Type
ucs	histological_type	TCGA-N5-A4RF	Uterine Carcinosarcoma/ Malignant Mixed Mullerian Tumor (MMMT): NOS,Uterine Carcinosarcoma/ MMMT: Homologous Type
ucs	histological_type	TCGA-NF-A4WX	Uterine Carcinosarcoma/ Malignant Mixed Mullerian Tumor (MMMT): NOS,Uterine Carcinosarcoma/ MMMT: Heterologous Type
ucs	histological_type	TCGA-NF-A4X2	Uterine Carcinosarcoma/ Malignant Mixed Mullerian Tumor (MMMT): NOS,Uterine Carcinosarcoma/ MMMT: Heterologous Type
ucs	histological_type	TCGA-N5-A59E	Uterine Carcinosarcoma/ Malignant Mixed Mullerian Tumor (MMMT): NOS,Uterine Carcinosarcoma/ MMMT: Heterologous Type
ucs	histological_type	TCGA-N8-A56S	Uterine Carcinosarcoma/ Malignant Mixed Mullerian Tumor (MMMT): NOS,Uterine Carcinosarcoma/ MMMT: Heterologous Type
pcpg	histological_type	TCGA-SA-A6C2	Paraganglioma; Extra-adrenal Pheochromocytoma,Paraganglioma
pcpg	histological_type	TCGA-RM-A68W	Paraganglioma; Extra-adrenal Pheochromocytoma,Paraganglioma
pcpg	histological_type	TCGA-QR-A705	Paraganglioma; Extra-adrenal Pheochromocytoma,Paraganglioma
pcpg	histological_type	TCGA-QR-A70Q	Paraganglioma; Extra-adrenal Pheochromocytoma,Paraganglioma
pcpg	histological_type	TCGA-QR-A6GT	Paraganglioma; Extra-adrenal Pheochromocytoma,Pheochromocytoma
pcpg	histological_type	TCGA-TT-A6YK	Paraganglioma; Extra-adrenal Pheochromocytoma,Paraganglioma
pcpg	histological_type	TCGA-QR-A6H0	Paraganglioma; Extra-adrenal Pheochromocytoma,Paraganglioma
pcpg	histological_type	TCGA-RW-A680	Paraganglioma; Extra-adrenal Pheochromocytoma,Paraganglioma
