# Supplementary material for: The Cancer Genome Atlas Clinical Explorer: a web and mobile interface for identifying clinical–genomic driver associations
Source: Genome Med. 2015 Oct 27;7:112. doi: 10.1186/s13073-015-0226-3 (PMC4624593; doi:10.1186/s13073-015-0226-3)
Supplement: Additional file 2: Table S2. — List of cancer genes by COSMIC and TARGET. (XLSX 36 kb) [file 13073_2015_226_MOESM2_ESM.xlsx]

## Sheet: COSMIC
Gene Symbol	Name	Entrez GeneId
ABI1	abl-interactor 1	10006
ABL1	v-abl Abelson murine leukemia viral oncogene homolog 1	25
ABL2	c-abl oncogene 2, non-receptor tyrosine kinase	27
ACSL3	acyl-CoA synthetase long-chain family member 3	2181
AF15Q14	AF15q14 protein	57082
AF1Q	ALL1-fused gene from chromosome 1q	10962
AF3p21	SH3 protein interacting with Nck, 90 kDa (ALL1 fused gene from 3p21)	51517
AF5q31	ALL1 fused gene from 5q31	27125
AKAP9	A kinase (PRKA) anchor protein (yotiao) 9	10142
AKT1	v-akt murine thymoma viral oncogene homolog 1	207
AKT2	v-akt murine thymoma viral oncogene homolog 2	208
ALDH2	aldehyde dehydrogenase 2 family (mitochondrial)	217
ALK	anaplastic lymphoma kinase (Ki-1)	238
ALO17	KIAA1618 protein	57674
AMER1	APC membrane recruitment protein 1	139285
APC	adenomatous polyposis of the colon gene	324
ARHGEF12	RHO guanine nucleotide exchange factor (GEF) 12 (LARG)	23365
ARHH	RAS homolog gene family, member H (TTF)	399
ARID1A	AT rich interactive domain 1A (SWI-like)	8289
ARID2	AT rich interactive domain 2	196528
ARNT	aryl hydrocarbon receptor nuclear translocator	405
ASPSCR1	alveolar soft part sarcoma chromosome region, candidate 1	79058
ASXL1	additional sex combs like 1	171023
ATF1	activating transcription factor 1	466
ATIC	5-aminoimidazole-4-carboxamide ribonucleotide formyltransferase/IMP cyclohydrolase	471
ATM	ataxia telangiectasia mutated	472
ATP1A1	ATPase, Na+/K+ transporting, alpha 1 polypeptide	476
ATP2B3	ATPase, Ca++ transporting, plasma membrane 3	492
ATRX	alpha thalassemia/mental retardation syndrome X-linked	546
AXIN1	axin 1	8312
BAP1	BRCA1 associated protein-1 (ubiquitin carboxy-terminal hydrolase)	8314
BCL10	B-cell CLL/lymphoma 10	8915
BCL11A	B-cell CLL/lymphoma 11A	53335
BCL11B	B-cell CLL/lymphoma 11B (CTIP2)	64919
BCL2	B-cell CLL/lymphoma 2	596
BCL3	B-cell CLL/lymphoma 3	602
BCL5	B-cell CLL/lymphoma 5	603
BCL6	B-cell CLL/lymphoma 6	604
BCL7A	B-cell CLL/lymphoma 7A	605
BCL9	B-cell CLL/lymphoma 9	607
BCOR	BCL6 corepressor	54880
BCR	breakpoint cluster region	613
BHD	folliculin, Birt-Hogg-Dube syndrome	201163
BIRC3	baculoviral IAP repeat-containing 3	330
BLM	Bloom Syndrome	641
BMPR1A	bone morphogenetic protein receptor, type IA	657
BRAF	v-raf murine sarcoma viral oncogene homolog B1	673
BRCA1	familial breast/ovarian cancer gene 1	672
BRCA2	familial breast/ovarian cancer gene 2	675
BRD3	bromodomain containing 3	8019
BRD4	bromodomain containing 4	23476
BRIP1	BRCA1 interacting protein C-terminal helicase 1	83990
BTG1	B-cell translocation gene 1, anti-proliferative	694
BUB1B	BUB1 budding uninhibited by benzimidazoles 1 homolog beta (yeast)	701
C12orf9	chromosome 12 open reading frame 9	93669
C15orf21	chromosome 15 open reading frame 21	283651
C15orf55	chromosome 15 open reading frame 55	256646
C16orf75	chromosome 16 open reading frame 75	116028
C2orf44	chromosome 2 open reading frame 44	80304
CACNA1D	calcium channel, voltage-dependent, L type, alpha 1D subunit	776
CALR	calreticulin	811
CAMTA1	calmodulin binding transcription activator 1	23261
CANT1	calcium activated nucleotidase 1	124583
CARD11	caspase recruitment domain family, member 11	84433
CARS	cysteinyl-tRNA synthetase	833
CASP8	caspase 8, apoptosis-related cysteine peptidase	841
CBFA2T1	core-binding factor, runt domain, alpha subunit 2;translocated to, 1 (ETO)	862
CBFA2T3	core-binding factor, runt domain, alpha subunit 2; translocated to, 3 (MTG-16)	863
CBFB	core-binding factor, beta subunit	865
CBL	Cas-Br-M (murine) ecotropic retroviral transforming	867
CBLB	Cas-Br-M (murine) ecotropic retroviral transforming sequence b	868
CBLC	Cas-Br-M (murine) ecotropic retroviral transforming sequence c	23624
CCDC6	coiled-coil domain containing 6	8030
CCNB1IP1	cyclin B1 interacting protein 1, E3 ubiquitin protein ligase	57820
CCND1	cyclin D1	595
CCND2	cyclin D2	894
CCND3	cyclin D3	896
CCNE1	cyclin E1	898
CD273	programmed cell death 1 ligand 2	80380
CD274	CD274 molecule	29126
CD74	CD74 molecule, major histocompatibility complex, class II invariant chain	972
CD79A	CD79a molecule, immunoglobulin-associated alpha	973
CD79B	CD79b molecule, immunoglobulin-associated beta	974
CDC73	cell division cycle 73	79577
CDH1	cadherin 1, type 1, E-cadherin (epithelial) (ECAD)	999
CDH11	cadherin 11, type 2, OB-cadherin (osteoblast)	1009
CDK12	cyclin-dependent kinase 12	51755
CDK4	cyclin-dependent kinase 4	1019
CDK6	cyclin-dependent kinase 6	1021
CDKN2A	cyclin-dependent kinase inhibitor 2A (p16(INK4a)) gene	1029
CDKN2C	cyclin-dependent kinase inhibitor 2C (p18, inhibits CDK4)	1031
CDKN2a(p14)	cyclin-dependent kinase inhibitor 2A-- p14ARF protein	1029
CDX2	caudal type homeo box transcription factor 2	1045
CEBPA	CCAAT/enhancer binding protein (C/EBP), alpha	1050
CEP1	centrosomal protein 1	11064
CEP89	centrosomal protein 89kDa	84902
CHCHD7	coiled-coil-helix-coiled-coil-helix domain containing 7	79145
CHEK2	CHK2 checkpoint homolog (S. pombe)	11200
CHIC2	cysteine-rich hydrophobic domain 2	26511
CHN1	chimerin (chimaerin) 1	1123
CIC	capicua homolog	23152
CIITA	class II, major histocompatibility complex, transactivator	4261
CLIP1	CAP-GLY domain containing linker protein 1	6249
CLTC	clathrin, heavy polypeptide (Hc)	1213
CLTCL1	clathrin, heavy polypeptide-like 1	8218
CMKOR1	chemokine orphan receptor 1	57007
CNOT3	CCR4-NOT transcription complex subunit 3	4849
COL1A1	collagen, type I, alpha 1	1277
COL2A1	collagen, type II, alpha 1	1280
COPEB	core promoter element binding protein (KLF6)	1316
COX6C	cytochrome c oxidase subunit VIc	1345
CREB1	cAMP responsive element binding protein 1	1385
CREB3L1	cAMP responsive element binding protein 3-like 1	90993
CREB3L2	cAMP responsive element binding protein 3-like 2	64764
CREBBP	CREB binding protein (CBP)	1387
CRLF2	cytokine receptor-like factor 2	64109
CRTC3	CREB regulated transcription coactivator 3	64784
CSF3R	colony stimulating factor 3 receptor (granulocyte)	1441
CTNNB1	catenin (cadherin-associated protein), beta 1	1499
CUX1	cut-like homeobox 1	1523
CYLD	familial cylindromatosis gene	1540
D10S170	DNA segment on chromosome 10 (unique) 170, H4 gene (PTC1)	8030
DAXX	death-domain associated protein	1616
DCTN1	dynactin 1	1639
DDB2	damage-specific DNA binding protein 2	1643
DDIT3	DNA-damage-inducible transcript 3	1649
DDX10	DEAD (Asp-Glu-Ala-Asp) box polypeptide 10	1662
DDX5	DEAD (Asp-Glu-Ala-Asp) box polypeptide 5	1655
DDX6	DEAD (Asp-Glu-Ala-Asp) box polypeptide 6	1656
DEK	DEK oncogene (DNA binding)	7913
DICER1	dicer 1, ribonuclease type III	23405
DNM2	dynamin 2	1785
DNMT3A	DNA (cytosine-5-)-methyltransferase 3 alpha	1788
DUX4	double homeobox, 4	22947
EBF1	early B-cell factor 1	1879
ECT2L	epithelial cell transforming sequence 2 oncogene-like	345930
EGFR	epidermal growth factor receptor (erythroblastic leukemia viral (v-erb-b) oncogene homolog, avian)	1956
EIF3E	eukaryotic translation initiation factor 3, subunit E	3646
EIF4A2	eukaryotic translation initiation factor 4A, isoform 2	1974
ELF4	E74-like factor 4 (ets domain transcription factor)	2000
ELK4	ELK4, ETS-domain protein (SRF accessory protein 1)	2005
ELKS	ELKS protein	23085
ELL	ELL gene (11-19 lysine-rich leukemia gene)	8178
ELN	elastin	2006
EML4	echinoderm microtubule associated protein like 4	27436
EP300	300 kd E1A-Binding protein gene	2033
EPS15	epidermal growth factor receptor pathway substrate 15 (AF1p)	2060
ERBB2	v-erb-b2 erythroblastic leukemia viral oncogene homolog 2, neuro/glioblastoma derived oncogene homolog (avian)	2064
ERC1	ELKS/RAB6-interacting/CAST family member 1	23085
ERCC2	excision repair cross-complementing rodent repair deficiency, complementation group 2 (xeroderma pigmentosum D)	2068
ERCC3	excision repair cross-complementing rodent repair deficiency, complementation group 3 (xeroderma pigmentosum group B complementing)	2071
ERCC4	excision repair cross-complementing rodent repair deficiency, complementation group 4	2072
ERCC5	excision repair cross-complementing rodent repair deficiency, complementation group 5 (xeroderma pigmentosum, complementation group G (Cockayne syndrome))	2073
ERG	v-ets erythroblastosis virus E26 oncogene like (avian)	2078
ETV1	ets variant gene 1	2115
ETV4	ets variant gene 4 (E1A enhancer binding protein, E1AF)	2118
ETV5	ets variant gene 5	2119
ETV6	ets variant gene 6 (TEL oncogene)	2120
EVI1	ecotropic viral integration site 1	2122
EWSR1	Ewing sarcoma breakpoint region 1 (EWS)	2130
EXT1	multiple exostoses type 1 gene	2131
EXT2	multiple exostoses type 2 gene	2132
EZH2	enhancer of zeste homolog 2	2146
EZR	ezrin	7430
FACL6	fatty-acid-coenzyme A ligase, long-chain 6	23305
FAM46C	family with sequence similarity 46, member C	54855
FANCA	Fanconi anemia, complementation group A	2175
FANCC	Fanconi anemia, complementation group C	2176
FANCD2	Fanconi anemia, complementation group D2	2177
FANCE	Fanconi anemia, complementation group E	2178
FANCF	Fanconi anemia, complementation group F	2188
FANCG	Fanconi anemia, complementation group G	2189
FAS	Fas cell surface death receptor	355
FBXO11	F-box protein 11	80204
FBXW7	F-box and WD-40 domain protein 7 (archipelago homolog, Drosophila)	55294
FCGR2B	Fc fragment of IgG, low affinity IIb, receptor for (CD32)	2213
FEV	FEV protein - (HSRNAFEV)	54738
FGFR1	fibroblast growth factor receptor 1	2260
FGFR1OP	FGFR1 oncogene partner (FOP)	11116
FGFR2	fibroblast growth factor receptor 2	2263
FGFR3	fibroblast growth factor receptor 3	2261
FH	fumarate hydratase	2271
FHIT	fragile histidine triad gene	2272
FIP1L1	FIP1 like 1 (S. cerevisiae)	81608
FLI1	Friend leukemia virus integration 1	2313
FLJ27352	BX648577, FLJ27352 hypothetical LOC145788	145788
FLT3	fms-related tyrosine kinase 3	2322
FNBP1	formin binding protein 1 (FBP17)	23048
FOXA1	forkhead box A1	3169
FOXL2	forkhead box L2	668
FOXO1A	forkhead box O1A (FKHR)	2308
FOXO3A	forkhead box O3A	2309
FOXO4	forkhead box O4	4303
FOXP1	forkhead box P1	27086
FSTL3	follistatin-like 3 (secreted glycoprotein)	10272
FUBP1	far upstream element (FUSE) binding protein 1	8880
FUS	fusion, derived from t(12;16) malignant liposarcoma	2521
FVT1	follicular lymphoma variant translocation 1	2531
GAS7	growth arrest-specific 7	8522
GATA1	GATA binding protein 1 (globin transcription factor 1)	2623
GATA2	GATA binding protein 2	2624
GATA3	GATA binding protein 3	2625
GMPS	guanine monphosphate synthetase	8833
GNA11	guanine nucleotide binding protein (G protein), alpha 11 (Gq class)	2767
GNAQ	guanine nucleotide binding protein (G protein), q polypeptide	2776
GNAS	guanine nucleotide binding protein (G protein), alpha stimulating activity polypeptide 1	2778
GOLGA5	golgi autoantigen, golgin subfamily a, 5 (PTC5)	9950
GOPC	golgi associated PDZ and coiled-coil motif containing	57120
GPC3	glypican 3	2719
GPHN	gephyrin (GPH)	10243
GRAF	GTPase regulator associated with focal adhesion kinase pp125(FAK)	23092
H3F3A	H3 histone, family 3A	3020
H3F3B	H3 histone, family 3B (H3.3B)	3021
HCMOGT-1	sperm antigen HCMOGT-1	92521
HEAB	ATP_GTP binding protein	10978
HERPUD1	homocysteine-inducible, endoplasmic reticulum stress-inducible, ubiquitin-like domain member 1	9709
HEY1	hairy/enhancer-of-split related with YRPW motif 1	23462
HIP1	huntingtin interacting protein 1	3092
HIST1H3B	histone cluster 1, H3b	3020
HIST1H4I	histone 1, H4i (H4FM)	8294
HLA-A	major histocompatibility complex, class I, A	3105
HLF	hepatic leukemia factor	3131
HLXB9	homeo box HB9	3110
HMGA1	high mobility group AT-hook 1	3159
HMGA2	high mobility group AT-hook 2 (HMGIC)	8091
HNRNPA2B1	heterogeneous nuclear ribonucleoprotein A2/B1	3181
HOOK3	hook homolog 3	84376
HOXA11	homeo box A11	3207
HOXA13	homeo box A13	3209
HOXA9	homeo box A9	3205
HOXC11	homeo box C11	3227
HOXC13	homeo box C13	3229
HOXD11	homeo box D11	3237
HOXD13	homeo box D13	3239
HRAS	v-Ha-ras Harvey rat sarcoma viral oncogene homolog	3265
HSPCA	heat shock 90kDa protein 1, alpha	3320
HSPCB	heat shock 90kDa protein 1, beta	3326
IDH1	isocitrate dehydrogenase 1 (NADP+), soluble	3417
IDH2	socitrate dehydrogenase 2 (NADP+), mitochondrial	3418
IGH@	immunoglobulin heavy locus	3492
IGK@	immunoglobulin kappa locus	50802
IGL@	immunoglobulin lambda locus	3535
IKZF1	IKAROS family zinc finger 1	10320
IL2	interleukin 2	3558
IL21R	interleukin 21 receptor	50615
IL6ST	interleukin 6 signal transducer (gp130, oncostatin M receptor)	3572
IL7R	interleukin 7 receptor	3575
IRF4	interferon regulatory factor 4	3662
IRTA1	immunoglobulin superfamily receptor translocation associated 1	83417
ITK	IL2-inducible T-cell kinase	3702
JAK1	Janus kinase 1	3716
JAK2	Janus kinase 2	3717
JAK3	Janus kinase 3	3718
JAZF1	juxtaposed with another zinc finger gene 1	221895
JUN	jun oncogene	3725
KCNJ5	potassium inwardly-rectifying channel; subfamily J; member 5	3762
KDM5A	lysine (K)-specific demethylase 5A, JARID1A	5927
KDM5C	lysine (K)-specific demethylase 5C (JARID1C)	8242
KDM6A	lysine (K)-specific demethylase 6A, UTX	7403
KDR	vascular endothelial growth factor receptor 2	3791
KIAA1549	KIAA1549	57670
KIAA1598	KIAA1598	57698
KIF5B	kinesin family member 5B	3799
KIT	v-kit Hardy-Zuckerman 4 feline sarcoma viral oncogene homolog	3815
KLF4	Kruppel-like factor 4	9314
KLK2	kallikrein-related peptidase 2	3817
KMT2D	lysine (K)-specific methyltransferase 2D	8085
KRAS	v-Ki-ras2 Kirsten rat sarcoma 2 viral oncogene homolog	3845
KTN1	kinectin 1 (kinesin receptor)	3895
LAF4	lymphoid nuclear protein related to AF4	3899
LASP1	LIM and SH3 protein 1	3927
LCK	lymphocyte-specific protein tyrosine kinase	3932
LCP1	lymphocyte cytosolic protein 1 (L-plastin)	3936
LCX	leukemia-associated protein with a CXXC domain	80312
LHFP	lipoma HMGIC fusion partner	10186
LIFR	leukemia inhibitory factor receptor	3977
LMNA	lamin A/C	4000
LMO1	LIM domain only 1 (rhombotin 1) (RBTN1)	4004
LMO2	LIM domain only 2 (rhombotin-like 1) (RBTN2)	4005
LPP	LIM domain containing preferred translocation partner in lipoma	4026
LRIG3	leucine-rich repeats and immunoglobulin-like domains 3	121227
LSM14A	LSM14A, SCD6 homolog A (S. cerevisiae)	26065
LYL1	lymphoblastic leukemia derived sequence 1	4066
MAF	v-maf musculoaponeurotic fibrosarcoma oncogene homolog	4094
MAFB	v-maf musculoaponeurotic fibrosarcoma oncogene homolog B (avian)	9935
MALAT1	metastasis associated lung adenocarcinoma transcript 1 ( lnc-RNA; non-protein coding)	378938
MALT1	mucosa associated lymphoid tissue lymphoma translocation gene 1	10892
MAML2	mastermind-like 2 (Drosophila)	84441
MAP2K1	mitogen-activated protein kinase kinase 1	5604
MAP2K2	mitogen-activated protein kinase kinase 2	5605
MAP2K4	mitogen-activated protein kinase kinase 4	6416
MAX	Myc associated factor X	4149
MDM2	Mdm2 p53 binding protein homolog	4193
MDM4	Mdm4 p53 binding protein homolog	4194
MDS1	myelodysplasia syndrome 1	2122
MDS2	myelodysplastic syndrome 2	259283
MECT1	mucoepidermoid translocated 1	23373
MED12	mediator complex subunit 12	9968
MEN1	multiple endocrine neoplasia type 1 gene	4221
MET	met proto-oncogene (hepatocyte growth factor receptor)	4233
MITF	microphthalmia-associated transcription factor	4286
MKL1	megakaryoblastic leukemia (translocation) 1	57591
MLF1	myeloid leukemia factor 1	4291
MLH1	E.coli MutL homolog gene	4292
MLL	myeloid/lymphoid or mixed-lineage leukemia (trithorax homolog, Drosophila)	4297
MLL3	myeloid/lymphoid or mixed-lineage leukemia 3	58508
MLLT1	myeloid/lymphoid or mixed-lineage leukemia (trithorax homolog, Drosophila); translocated to, 1 (ENL)	4298
MLLT10	myeloid/lymphoid or mixed-lineage leukemia (trithorax homolog, Drosophila); translocated to, 10 (AF10)	8028
MLLT2	myeloid/lymphoid or mixed-lineage leukemia (trithorax homolog, Drosophila); translocated to, 2 (AF4)	4299
MLLT3	myeloid/lymphoid or mixed-lineage leukemia (trithorax homolog, Drosophila); translocated to, 3 (AF9)	4300
MLLT4	myeloid/lymphoid or mixed-lineage leukemia (trithorax homolog, Drosophila); translocated to, 4 (AF6)	4301
MLLT6	myeloid/lymphoid or mixed-lineage leukemia (trithorax homolog, Drosophila); translocated to, 6 (AF17)	4302
MLLT7	myeloid/lymphoid or mixed-lineage leukemia (trithorax homolog, Drosophila); translocated to, 7 (AFX1)	4303
MN1	meningioma (disrupted in balanced translocation) 1	4330
MPL	myeloproliferative leukemia virus oncogene, thrombopoietin receptor	4352
MSF	MLL septin-like fusion	10801
MSH2	mutS homolog 2 (E. coli)	4436
MSH6	mutS homolog 6 (E. coli)	2956
MSI2	musashi homolog 2 (Drosophila)	124540
MSN	moesin	4478
MTCP1	mature T-cell proliferation 1	4515
MUC1	mucin 1, transmembrane	4582
MUTYH	mutY homolog (E. coli)	4595
MYB	v-myb myeloblastosis viral oncogene homolog	4602
MYC	v-myc myelocytomatosis viral oncogene homolog (avian)	4609
MYCL1	v-myc myelocytomatosis viral oncogene homolog 1, lung carcinoma derived (avian)	4610
MYCN	v-myc myelocytomatosis viral related oncogene, neuroblastoma derived (avian)	4613
MYD88	myeloid differentiation primary response gene (88)	4615
MYH11	myosin, heavy polypeptide 11, smooth muscle	4629
MYH9	myosin, heavy polypeptide 9, non-muscle	4627
MYO5A	myosin VA (heavy chain 12, myoxin)	4644
MYST4	MYST histone acetyltransferase (monocytic leukemia) 4 (MORF)	23522
NAB2	NGFI-A binding protein 2	4665
NACA	nascent-polypeptide-associated complex alpha polypeptide	4666
NBS1	Nijmegen breakage syndrome 1 (nibrin)	4683
NCOA1	nuclear receptor coactivator 1	8648
NCOA2	nuclear receptor coactivator 2 (TIF2)	10499
NCOA4	nuclear receptor coactivator 4 - PTC3 (ELE1)	8031
NDRG1	N-myc downstream regulated 1	10397
NF1	neurofibromatosis type 1 gene	4763
NF2	neurofibromatosis type 2 gene	4771
NFATC2	nuclear factor of activated T-cells, cytoplasmic, calcineurin-dependent 2	4773
NFE2L2	nuclear factor (erythroid-derived 2)-like 2 (NRF2)	4780
NFIB	nuclear factor I/B	4781
NFKB2	nuclear factor of kappa light polypeptide gene enhancer in B-cells 2 (p49/p100)	4791
NIN	ninein (GSK3B interacting protein)	51199
NKX2-1	NK2 homeobox 1	7080
NONO	non-POU domain containing, octamer-binding	4841
NOTCH1	Notch homolog 1, translocation-associated (Drosophila) (TAN1)	4851
NOTCH2	Notch homolog 2	4853
NPM1	nucleophosmin (nucleolar phosphoprotein B23, numatrin)	4869
NR4A3	nuclear receptor subfamily 4, group A, member 3 (NOR1)	8013
NRAS	neuroblastoma RAS viral (v-ras) oncogene homolog	4893
NRG1	neuregulin 1	3084
NSD1	nuclear receptor binding SET domain protein 1	64324
NT5C2	5'-nucleotidase, cytosolic II	22978
NTRK1	neurotrophic tyrosine kinase, receptor, type 1	4914
NTRK3	neurotrophic tyrosine kinase, receptor, type 3	4916
NUMA1	nuclear mitotic apparatus protein 1	4926
NUP214	nucleoporin 214kDa (CAN)	8021
NUP98	nucleoporin 98kDa	4928
NUTM2A	NUT family member 2A	728118
NUTM2B	NUT family member 2B	729262
OLIG2	oligodendrocyte lineage transcription factor 2 (BHLHB1)	10215
OMD	osteomodulin	4958
P2RY8	purinergic receptor P2Y, G-protein coupled, 8	286530
PAFAH1B2	platelet-activating factor acetylhydrolase, isoform Ib, beta subunit 30kDa	5049
PALB2	partner and localizer of BRCA2	79728
PAX3	paired box gene 3	5077
PAX5	paired box gene 5 (B-cell lineage specific activator protein)	5079
PAX7	paired box gene 7	5081
PAX8	paired box gene 8	7849
PBRM1	polybromo 1	55193
PBX1	pre-B-cell leukemia transcription factor 1	5087
PCM1	pericentriolar material 1 (PTC4)	5108
PCSK7	proprotein convertase subtilisin/kexin type 7	9159
PDE4DIP	phosphodiesterase 4D interacting protein (myomegalin)	9659
PDGFB	platelet-derived growth factor beta polypeptide (simian sarcoma viral (v-sis) oncogene homolog)	5155
PDGFRA	platelet-derived growth factor, alpha-receptor	5156
PDGFRB	platelet-derived growth factor receptor, beta polypeptide	5159
PER1	period homolog 1 (Drosophila)	5187
PHF6	PHD finger protein 6	84295
PHOX2B	paired-like homeobox 2b	8929
PICALM	phosphatidylinositol binding clathrin assembly protein (CALM)	8301
PIK3CA	phosphoinositide-3-kinase, catalytic, alpha polypeptide	5290
PIK3R1	phosphoinositide-3-kinase, regulatory subunit 1 (alpha)	5295
PIM1	pim-1 oncogene	5292
PLAG1	pleiomorphic adenoma gene 1	5324
PLCG1	phospholipase C, gamma 1	5335
PML	promyelocytic leukemia	5371
PMS1	PMS1 postmeiotic segregation increased 1 (S. cerevisiae)	5378
PMS2	PMS2 postmeiotic segregation increased 2 (S. cerevisiae)	5395
PMX1	paired mesoderm homeo box 1	5396
PNUTL1	peanut-like 1 (Drosophila)	5413
POT1	protection of telomeres 1	25913
POU2AF1	POU domain, class 2, associating factor 1 (OBF1)	5450
POU5F1	POU domain, class 5, transcription factor 1	5460
PPARG	peroxisome proliferative activated receptor, gamma	5468
PPFIBP1	PTPRF interacting protein, binding protein 1 (liprin beta 1)	8496
PPP2R1A	protein phosphatase 2, regulatory subunit A, alpha	5518
PRCC	papillary renal cell carcinoma (translocation-associated)	5546
PRDM1	PR domain containing 1, with ZNF domain	639
PRDM16	PR domain containing 16	63976
PRF1	perforin 1 (pore forming protein)	5551
PRKAR1A	protein kinase, cAMP-dependent, regulatory, type I, alpha (tissue specific extinguisher 1)	5573
PSIP1	PC4 and SFRS1 interacting protein 1 (LEDGF)	11168
PTCH1	Homolog of Drosophila Patched gene	5727
PTEN	phosphatase and tensin homolog gene	5728
PTPN11	protein tyrosine phosphatase, non-receptor type 11	5781
PTPRB	protein tyrosine phosphatase, receptor type, B	5787
PTPRC	protein tyrosine phosphatase, receptor type, C	5788
PTPRK	protein tyrosine phosphatase, receptor type, K	5796
PWWP2A	PWWP domain containing 2A	114825
RAB5EP	rabaptin, RAB GTPase binding effector protein 1 (RABPT5)	9135
RAC1	ras-related C3 botulinum toxin substrate 1 (rho family, small GTP binding protein Rac1)	5879
RAD21	RAD21 homolog (S. pombe)	5885
RAD51L1	RAD51-like 1 (S. cerevisiae) (RAD51B)	5890
RAF1	v-raf-1 murine leukemia viral oncogene homolog 1	5894
RALGDS	ral guanine nucleotide dissociation stimulator	5900
RANBP17	RAN binding protein 17	64901
RAP1GDS1	RAP1, GTP-GDP dissociation stimulator 1	5910
RARA	retinoic acid receptor, alpha	5914
RB1	retinoblastoma gene	5925
RBM15	RNA binding motif protein 15	64783
RECQL4	RecQ protein-like 4	9401
REL	v-rel reticuloendotheliosis viral oncogene homolog (avian)	5966
RET	ret proto-oncogene	5979
RNF43	ring finger protein 43	54894
ROS1	v-ros UR2 sarcoma virus oncogene homolog 1 (avian)	6098
RPL10	ribosomal protein L10	6134
RPL22	ribosomal protein L22 (EAP)	6146
RPL5	ribososomal protein L5	6125
RPN1	ribophorin I	6184
RSPO2	R-spondin 2	340419
RSPO3	R-spondin 3	84870
RUNDC2A	RUN domain containing 2A	84127
RUNX1	runt-related transcription factor 1 (AML1)	861
RUNXBP2	runt-related transcription factor binding protein 2 (MOZ/ZNF220)	7994
SBDS	Shwachman-Bodian-Diamond syndrome protein	51119
SDC4	syndecan 4	6385
SDH5	chromosome 11 open reading frame 79	54949
SDHB	succinate dehydrogenase complex, subunit B, iron sulfur (Ip)	6390
SDHC	succinate dehydrogenase complex, subunit C, integral membrane protein, 15kDa	6391
SDHD	succinate dehydrogenase complex, subunit D, integral membrane protein	6392
2015-09-06	septin 6	23157
SET	SET translocation	6418
SETBP1	SET binding protein 1	26040
SETD2	SET domain containing 2	29072
SF3B1	splicing factor 3b, subunit 1, 155kDa	23451
SFPQ	splicing factor proline/glutamine rich(polypyrimidine tract binding protein associated)	6421
SFRS3	splicing factor, arginine/serine-rich 3	6428
SH2B3	SH2B adaptor protein 3	10019
SH3GL1	SH3-domain GRB2-like 1 (EEN)	6455
SIL	TAL1 (SCL) interrupting locus	6491
SLC34A2	solute carrier family 34 (sodium phosphate), member 2	10568
SLC45A3	solute carrier family 45, member 3	85414
SMAD4	Homolog of Drosophila Mothers Against Decapentaplegic 4 gene	4089
SMARCA4	SWI/SNF related, matrix associated, actin dependent regulator of chromatin, subfamily a, member 4	6597
SMARCB1	SWI/SNF related, matrix associated, actin dependent regulator of chromatin, subfamily b, member 1	6598
SMARCE1	SWI/SNF related, matrix associated, actin dependent regulator of chromatin, subfamily e, member 1	6605
SMO	smoothened homolog (Drosophila)	6608
SOCS1	suppressor of cytokine signaling 1	8651
SOX2	SRY (sex determining region Y)-box 2	6657
SRGAP3	SLIT-ROBO Rho GTPase activating protein 3	9901
SRSF2	serine/arginine-rich splicing factor 2	6427
SS18	synovial sarcoma translocation, chromosome 18	6760
SS18L1	synovial sarcoma translocation gene on chromosome 18-like 1	26039
SSX1	synovial sarcoma, X breakpoint 1	6756
SSX2	synovial sarcoma, X breakpoint 2	6757
SSX4	synovial sarcoma, X breakpoint 4	6759
STAG2	stromal antigen 2	10735
STAT3	signal transducer and activator of transcription 3 (acute-phase response factor)	6774
STAT5B	signal transducer and activator of transcription 5B	6777
STAT6	signal transducer and activator of transcription 6, interleukin-4 induced	6778
STK11	serine/threonine kinase 11 gene (LKB1)	6794
STL	Six-twelve leukemia gene	7955
SUFU	suppressor of fused homolog (Drosophila)	51684
SUZ12	suppressor of zeste 12 homolog (Drosophila)	23512
SYK	spleen tyrosine kinase	6850
TAF15	TAF15 RNA polymerase II, TATA box binding protein (TBP)-associated factor, 68kDa	8148
TAL1	T-cell acute lymphocytic leukemia 1 (SCL)	6886
TAL2	T-cell acute lymphocytic leukemia 2	6887
TBL1XR1	transducin (beta)-like 1 X-linked receptor 1	79718
TCEA1	transcription elongation factor A (SII), 1	6917
TCF1	transcription factor 1, hepatic (HNF1)	6927
TCF12	transcription factor 12 (HTF4, helix-loop-helix transcription factors 4)	6938
TCF3	transcription factor 3 (E2A immunoglobulin enhancer binding factors E12/E47)	6929
TCF7L2	transcription factor 7-like 2	6934
TCL1A	T-cell leukemia/lymphoma 1A	8115
TCL6	T-cell leukemia/lymphoma 6	27004
TERT	telomerase reverse transcriptase	7015
TET2	tet oncogene family member 2	54790
TFE3	transcription factor binding to IGHM enhancer 3	7030
TFEB	transcription factor EB	7942
TFG	TRK-fused gene	10342
TFPT	TCF3 (E2A) fusion partner (in childhood leukaemia)	29844
TFRC	transferrin receptor (p90, CD71)	7037
THRAP3	thyroid hormone receptor associated protein 3 (TRAP150)	9967
TIF1	transcriptional intermediary factor 1 (PTC6,TIF1A)	8805
TLX1	T-cell leukemia, homeobox 1 (HOX11)	3195
TLX3	T-cell leukemia, homeobox 3 (HOX11L2)	30012
TMPRSS2	transmembrane protease, serine 2	7113
TNFAIP3	tumor necrosis factor, alpha-induced protein 3	7128
TNFRSF14	tumor necrosis factor receptor superfamily, member 14 (herpesvirus entry mediator)	8764
TNFRSF17	tumor necrosis factor receptor superfamily, member 17	608
TOP1	topoisomerase (DNA) I	7150
TP53	tumor protein p53	7157
TPM3	tropomyosin 3	7170
TPM4	tropomyosin 4	7171
TPR	translocated promoter region	7175
TRA@	T cell receptor alpha locus	6955
TRAF7	tumour necrosis factor receptor-associated factor 7	84231
TRB@	T cell receptor beta locus	6957
TRD@	T cell receptor delta locus	6964
TRIM27	tripartite motif-containing 27	5987
TRIM33	tripartite motif-containing 33 (PTC7,TIF1G)	51592
TRIP11	thyroid hormone receptor interactor 11	9321
TRRAP	transformation/transcription domain-associated protein	8295
TSC1	tuberous sclerosis 1 gene	7248
TSC2	tuberous sclerosis 2 gene	7249
TSHR	thyroid stimulating hormone receptor	7253
TTL	tubulin tyrosine ligase	150465
U2AF1	U2 small nuclear RNA auxiliary factor 1	7307
UBR5	ubiquitin protein ligase E3 component n-recognin 5	51366
USP6	ubiquitin specific peptidase 6 (Tre-2 oncogene)	9098
VHL	von Hippel-Lindau syndrome gene	7428
VTI1A	vesicle transport through interaction with t-SNAREs homolog 1A	143187
WAS	Wiskott-Aldrich syndrome	7454
WHSC1	Wolf-Hirschhorn syndrome candidate 1(MMSET)	7468
WHSC1L1	Wolf-Hirschhorn syndrome candidate 1-like 1 (NSD3)	54904
WIF1	WNT inhibitory factor 1	11197
WRN	Werner syndrome (RECQL2)	7486
WT1	Wilms tumour 1 gene	7490
WWTR1	WW domain containing transcription regulator 1	25937
XPA	xeroderma pigmentosum, complementation group A	7507
XPC	xeroderma pigmentosum, complementation group C	7508
XPO1	exportin 1 (CRM1 homolog, yeast)	7514
YWHAE	tyrosine 3-monooxygenase/tryptophan 5-monooxygenase activation protein, epsilon polypeptide (14-3-3 epsilon)	7531
ZCCHC8	zinc finger, CCHC domain containing 8	55596
ZNF145	zinc finger protein 145 (PLZF)	7704
ZNF198	zinc finger protein 198	7750
ZNF278	zinc finger protein 278 (ZSG)	23598
ZNF331	zinc finger protein 331	55422
ZNF384	zinc finger protein 384 (CIZ/NMP4)	171017
ZNF521	zinc finger protein 521	25925
ZNF9	zinc finger protein 9 (a cellular retroviral nucleic acid binding protein)	7555
ZRSR2	zinc finger (CCCH type), RNA-binding motif and serine/arginine rich 2	8233

## Sheet: Target
https://www.broadinstitute.org/cancer/cga/target
Gene	Types_of_recurrent_alterations	Examples of Therapeutic Agents	Champion	Champion contact
ABL1	Rearrangement; Mutation	Imatinib, Dasatinib, Nilotinib, ABL1 inhibitors
AKT1	Mutation	AKT/MTOR inhibitors
AKT2	Mutation; Amplification	AKT/MTOR inhibitors
AKT3	Rearrangement; Mutation	AKT/MTOR inhibitors
ALK	Rearrangement; Mutation; Amplification	Crizotinib, ALK inhibitors
APC	Biallelic Inactivation	WNT inhibitors
AR	Amplification	Androgen Deprivation Enzalutamide
ARAF	Mutation	Sorafenib, Vemurafenib, Dabrafenib, RAF inhibitors
ASXL1	Mutations
ATM	Biallelic Inactivation	PARP Inhibitors
ATR	Biallelic Inactivation	PARP Inhibitors
AURKA	Amplification	AURKA Inhibitors
BAP1	Biallelic inactivation	HDAC Inhibitors
BCL2	Rearrangement	BCL2 inhibitors
BRAF	Mutation; Amplification; Rearrangement	Vemurafenib, Dabrafenib, RAF inhibitors MEK inhibitors
BRCA1	Biallelic Inactivation	PARP Inhibitor
BRCA2	Biallelic Inactivation	PARP Inhibitor
BRD2	Rearrangement	HDAC Inhibitors Bromodomain inhibitors
BRD3	Rearrangement	HDAC Inhibitors Bromodomain inhibitors
BRD4	Rearrangement	HDAC Inhibitors Bromodomain inhibitors
c15orf55	Rearrangement	HDAC Inhibitors Bromodomain inhibitors
CCND1	Amplification; Rearrangement	Hormone therapy CDK4/6 inhibitors
CCND2	Amplification; Rearrangement	CDK4/6 inhibitors
CCND3	Amplification; Rearrangement	CDK4/6 inhibitors
CCNE1	Amplification	CDK2 inhibitor
CDH1	Mutation
CDK12	Mutation, Biallelic inactivation	PARP inhibitors, Platinum chemotherapy
CDK4	Amplification; Mutation	CDK4/6 inhibitors
CDK6	Amplification; Rearrangement	CDK4/6 inhibitors
CDKN1A	Biallelic Inactivation	CDK inhibitors
CDKN1B	Biallelic Inactivation	CDK inhibitors
CDKN2A	Biallelic Inactivation	CDK4/6 inhibitors
CDKN2B	Biallelic Inactivation	CDK4/6 inhibitors
CEBPA	Biallelic Inactivation	Transplant
CREBBP	Biallelic Inactivation
CRKL	Amplification	Gefitinib, Erlotinib, EGFR inhibitors Vemurafenib, Dabrafenib, RAF inhibitors Dasatinib, SRC inhibitors
CTNNB1	Mutations	WNT inhibitors
DDR2	Mutations	Dasatinib
DNMT3A	Mutations	DNAMT inhibitors
EGFR	Mutation; Amplification; Rearrangement	Erlotinib, Gefitinib, EGFR Inhibitors
EPHA3	Mutation; Amplification	Dasatinib Ephrin inhibitors
ERBB2	Amplification; Mutations	Trastuzumab, Lapatinib, TDM1, Pertuzumab
ERBB3	Mutations	Pertuzumab
ERBB4	Mutation	Lapatinib
ERCC2	Mutation	Cisplatin
ERG	Rearrangement	PARP Inhibitor
ERRFI1	Biallelic Inactivation	Erlotinib, Gefitinib, EGFR Inhibitors
ESR1	Amplification; Mutations	Hormonal therapy
ETV1	Rearrangement
ETV4	Rearrangement
ETV5	Rearrangement
ETV6	Rearrangement
EWSR1	Rearrangement
EZH2	Mutations	EZH2 inhibitors
FBXW7	Biallelic Inactivation	MTOR inhibitors Tubulins
FGFR1	Amplification	FGFR Inhibitors
FGFR2	Mutations; Rearrangement	FGFR Inhibitors
FGFR3	Mutations; Rearrangement	FGFR Inhibitors
FLCN	Biallelic inactivation	Everolimus, Temsirolimus, MTOR inhibitors
FLT3	Mutation	Sunitinib, FLT3 inhibitors
GNA11	Mutation	MAPK pathway inhibitors
GNAQ	Mutation	MAPK pathway inhibitors
GNAS	Mutation	JAK inhibitors
HRAS	Mutation	MAPK pathway inhibitors
IDH1	Mutation	IDH inhibitorss
IDH2	Mutation	IDH inhibitorss
IGF1R	Amplification	IFG1-R Inhibitor
JAK2	Mutation	ruxolitinib, JAK inhibitors
JAK3	Mutation	tofacitinib, JAK inhibitors
KDR	Mutations	KDR inhibitors
KIT	Mutation; Amplification	Imatinib, Sunitinib Novel KIT Inhibitors
KRAS	Mutation	Cetuximab MEK inhibitors
MAP2K1	Mutation	Vemurafenib, MEK inhibitors
MAP2K2	Mutations	MEK inhibitors
MAP2K4	Mutations
MAP3K1	?
MAPK1	Amplification	Erlotinib, Gefitinib, EGFR Inhibitors
MAPK3	Amplification	Erlotinib, Gefitinib, EGFR Inhibitors
MCL1	Amplification	Tubulins
MDM2	Amplification	Nutlin, MDM2 inhibitors
MDM4	Amplification	MDM4 inhibitors
MED12	Biallelic inactivation
MEN1	Biallelic Inactivation
MET	Amplification	Gefitinib, Erlotinib, EGFR inhibitors Crizotinib, MET inhibitors
MITF	Mutation	Vemurafenib, Dabrafenib, RAF inhibitors
MLH1	Biallelic Inactivation
MLL	Rearrangement	HDAC Inhibitors
MPL	Mutation	Ruxolitinib, JAK2 inhibitors
MSH2	Biallelic Inactivation
MSH6	Biallelic Inactivation
MTOR	Mutation	Everolimus, Temsirolimus, MTOR inhibitors
MYC	Amplification; Rearrangement
MYD88	Mutation	BTK inhibitors
NF1	Biallelic Inactivation	PI3K/AKT/MTOR inhibitors RAF inhibitors MEK inhibitors
NF2	Biallelic Inactivation	PI3K/AKT/MTOR inhibitors
NFKBIA	Deletions
NKX2-1	Amplification
NOTCH1	Mutation; Rearrangement	Notch Inhibitors
NOTCH2	Mutation	Notch Inhibitors
NPM1	Mutations; Rearrangement	Transplant
NRAS	Mutation	Vemurafenib, Dabrafenib, RAF inhibitors MEK inhibitors
NTRK3	Rearrangement	PI3K/AKT/MTOR inhibitors Dasatinib. src inhibitors IGF1-R inhibitors
PDGFRA	Mutation; Rearrangement	Imatininb
PDGFRB	Rearrangement	Imatininb
PIK3CA	Mutations	PI3K/AKT/MTOR inhibitors
PIK3CB	Mutation	PI3K/AKT/MTOR inhibitors
PIK3R1	Mutations	PI3K/AKT/MTOR inhibitors
PTCH1	Mutations	Vismodegib, hedgehog inhibitors
PTEN	Biallelic Inactivation	PI3K/AKT/MTOR inhibitors PARP inhinitors
RAB35	Mutation	WNT inhibitors
RAF1	Mutation; Amplification; Rearrangement	Sorafenib RAF inhibitors
RARA	Rearrangement; mutation	ATRA, Arsenic
RB1	Biallelic Inactivation	CDK inhibitors
RET	Mutation; Rearrangement	Sorafenib, vandetinib, RET Inhibitors
RHEB	Mutation	MTOR inhibitors
RNF43	Mutation	Porcupine inhibitors
ROS1	Rearrangement	Crizotinib
RSPO2	Fusion	WNT inhibitors
RUNX1	Rearrangement
SMAD2	Biallelic Inactivation
SMAD4	Biallelic Inactivation
SMARCA4	Biallelic Inactivation	HDAC
SMARCB1	Biallelic Inactivation	CDK inhibitors Vismodegib, Hedgehog inhibitors HDAC inhibitors
SMO	Mutations	Vismodegib, hedgehog inhibitors
STK11	Biallelic Inactivation	Everlolims, Temsirolimus, MTOR inhibitors Dasatinib, src inhibitors FAK inhibitors Phenformin
SYK	Mutation	SYK inhibitors
TET2	Mutations
TMPRSS2	Rearrangement	PARP Inhibitors
TP53	Biallelic Inactivation	Wee1 inhibitors Chk1 inhibitors kevetrin APR-246 nutlins gene therapy
TSC1	Biallelic Inactivation	Everolimus, Temsirolimus, MTOR inhibitors
TSC2	Biallelic Inactivation	Everolimus, Temsirolimus, MTOR inhibitors
VHL	Biallelic Inactivation
WT1	Biallelic Inactivation
XPO1	Mutation	SINE agents
ZNRF3	Mutation	Porcupine inhibitors
