# Supplementary material for: The Cancer Genome Atlas Clinical Explorer: a web and mobile interface for identifying clinical–genomic driver associations
Source: Genome Med. 2015 Oct 27;7:112. doi: 10.1186/s13073-015-0226-3 (PMC4624593; doi:10.1186/s13073-015-0226-3)
Supplement: Additional file 3: Table S3. — The number of genes selected from TCGA studies by type of genetic alterations and cancer type. (XLSX 9 kb) [file 13073_2015_226_MOESM3_ESM.xlsx]

## Sheet: Tables_S3
Number of genes selected from TCGA studies based on Broad Firehose (p < 0.001)
Cancer	CN-AmpPeak	CN-DelPeak	MutSig
ACC	6	18	146
BLCA	28	91	29
BRCA	26	243	21
CESC	55	28	11
COADREAD	17	47	195
ESCA	13	34
GBM	19	57	21
HNSC	26	114	29
KICH	0	0	14
KIRC	2	20	88
KIRP	2	9	7
LAML	3	425	19
LGG	26	90	26
LIHC	9	116	6
LUAD	54	140	48
LUSC	34	150	19
OV	25	95	5
PAAD	33	91	52
PCPG	11	5	5
PRAD	16	37	9
SKCM	17	65	16
STAD	18	58	50
THCA	0	0	7
UCEC	45	131	20
UCS	17	41	9
Total	502	2105	852
