# Supplementary material for: The Cancer Genome Atlas Clinical Explorer: a web and mobile interface for identifying clinical–genomic driver associations
Source: Genome Med. 2015 Oct 27;7:112. doi: 10.1186/s13073-015-0226-3 (PMC4624593; doi:10.1186/s13073-015-0226-3)
Supplement: Additional file 4: Table S4. — List of genes/miRs/proteins selected for elastic-net analysis. (XLSX 160 kb) [file 13073_2015_226_MOESM4_ESM.xlsx]

## Sheet: Genes
Gene	EntrezGeneID	Cyto	Nomination	#Nomination
PCNXL3	399909	11q13.1	TCGA	1
CREB3L1	90993	11p11.2	COSMIC	1
CD44	960	11p13	TCGA	1
MLC1	23209	22q13.33	TCGA	1
DLG1	1739	3q29	TCGA	1
PAX7	5081	1p36.13	COSMIC	1
SMARCD3	6604	7q36.1	TCGA	1
PIGX	54965	3q29	TCGA	1
TUBD1	51174	17q23.1	TCGA	1
ERCC5	2073	13q33.1	COSMIC	1
OR4D1	26689	17q22	TCGA	1
DNAJB8	165721	3q21.3	TCGA	1
CNTNAP1	8506	17q21.2	TCGA	1
NDUFS6	4726	5p15.33	TCGA	1
KPNA7	402569	7q22.1	TCGA	1
CNBP	7555	3q21.3	COSMIC	1
ZNF492	57615	19p12	TCGA	1
PFKP	5214	10p15.2	TCGA	1
HSD17B1	3292	17q21.2	TCGA	1
MPL	4352	1p34.2	TARGET,COSMIC	2
IRAK1	3654	Xq28	TCGA	1
ZAR1	326340	4p11	TCGA	1
LMAN1	3998	18q21.32	TCGA	1
TMEM139	135932	7q34	TCGA	1
RBM15	64783	1p13.3	COSMIC	1
TAS2R43	259289	12p13.2	TCGA	1
NTRK1	4914	1q23.1	COSMIC	1
MRPL10	124995	17q21.32	TCGA	1
PPP1R14A	94274	19q13.2	TCGA	1
UBAC1	10422	9q34.3	TCGA	1
DLEU7	220107	13q14.3	TCGA	1
ATP9B	374868	18q23	TCGA	1
TPX2	22974	20q11.21	TCGA	1
PRKRA	8575	2q31.2	TCGA	1
TLN1	7094	9p13.3	TCGA	1
EP300	2033	22q13.2	COSMIC,TCGA	2
MITF	4286	3p14.1	TARGET,COSMIC,TCGA	3
TBX10	347853	11q13.2	TCGA	1
GZMM	3004	19p13.3	TCGA	1
HOXD11	3237	2q31.1	COSMIC	1
DDX5	1655	17q23.3	COSMIC	1
COL4A5	1287	Xq22.3	TCGA	1
ERG	2078	21q22.2	TARGET,COSMIC,TCGA	3
RPA4	29935	Xq21.33	TCGA	1
TRIM33	51592	1p13.2	COSMIC,TCGA	2
TCF25	22980	16q24.3	TCGA	1
IZUMO4	113177	19p13.3	TCGA	1
NWD1	284434	19p13.11	TCGA	1
NUTM2B	729262	10q22.3	COSMIC	1
AES	166	19p13.3	TCGA	1
ARL2	402	11q13.1	TCGA	1
CCDC97	90324	19q13.2	TCGA	1
AATK	9625	17q25.3	TCGA	1
MSH3	4437	5q14.1	TCGA	1
KCNK6	9424	19q13.2	TCGA	1
FGFR1	2260	8p11.23	TARGET,COSMIC	2
THRAP3	9967	1p34.3	COSMIC	1
MET	4233	7q31.2	TARGET,COSMIC,TCGA	3
COX6C	1345	8q22.2	COSMIC	1
ADAM7	8756	8p21.2	TCGA	1
NINL	22981	20p11.21	TCGA	1
GOT1	2805	10q24.2	TCGA	1
ATP5D	513	19p13.3	TCGA	1
MAX	4149	14q23.3	COSMIC	1
KNDC1	85442	10q26.3	TCGA	1
MRPL38	64978	17q25.1	TCGA	1
LRRN1	57633	3p26.2	TCGA	1
PI4KB	5298	1q21.3	TCGA	1
B3GAT1	27087	11q25	TCGA	1
HOXA13	3209	7p15.2	COSMIC	1
BET1L	51272	11p15.5	TCGA	1
CHD1	1105	5q15	TCGA	1
CSF3R	1441	1p34.3	COSMIC	1
WDR34	89891	9q34.11	TCGA	1
DKK2	27123	4q25	TCGA	1
UTF1	8433	10q26.3	TCGA	1
BZRAP1	9256	17q22	TCGA	1
POTED	317754	21q11.2	TCGA	1
STK25	10494	2q37.3	TCGA	1
HERC2	8924	15q13.1	TCGA	1
RIOK1	83732	6p24.3	TCGA	1
BRCA1	672	17q21.31	TARGET,COSMIC,TCGA	3
HOOK3	84376	8p11.21	COSMIC	1
ITM2B	9445	13q14.2	TCGA	1
RAB19	401409	7q34	TCGA	1
TIGAR	57103	12p13.32	TCGA	1
SMO	6608	7q32.1	TARGET,COSMIC	2
ACSL3	2181	2q36.1	COSMIC,TCGA	2
LRGUK	136332	7q33	TCGA	1
CCDC153	283152	11q23.3	TCGA	1
CLTA	1211	9p13.3	TCGA	1
FEV	54738	2q35	COSMIC	1
SMC3	9126	10q25.2	TCGA	1
COL1A1	1277	17q21.33	COSMIC	1
PDCD5	9141	19q13.11	TCGA	1
IGH	3492	14q32.33	COSMIC	1
GAGE1	2543	Xp11.23	TCGA	1
ZNF212	7988	7q36.1	TCGA	1
NT5M	56953	17p11.2	TCGA	1
PRDM2	7799	1p36.21	TCGA	1
TAF5	6877	10q24.33	TCGA	1
SCGB1C1	147199	11p15.5	TCGA	1
C15orf52	388115	15q15.1	TCGA	1
SMYD3	64754	1q44	TCGA	1
OR6B1	135946	7q35	TCGA	1
WHSC1	7468	4p16.3	COSMIC	1
GNAS	2778	20q13.32	TARGET,COSMIC,TCGA	3
DDB2	1643	11p11.2	COSMIC	1
RBM10	8241	Xp11.23	TCGA	1
SPIRE2	84501	16q24.3	TCGA	1
DUX4	100288687	4q35.2	COSMIC	1
KRTAP5-2	440021	11p15.5	TCGA	1
TAS2R39	259285	7q34	TCGA	1
GOLGA3	2802	12q24.33	TCGA	1
EXOC3	11336	5p15.33	TCGA	1
NCOR2	9612	12q24.31	TCGA	1
PLEKHO1	51177	1q21.2	TCGA	1
RIPK4	54101	21q22.3	TCGA	1
GTF2H2	2966	5q13.2	TCGA	1
ASB10	136371	7q36.1	TCGA	1
NEFH	4744	22q12.2	TCGA	1
CCNE1	898	19q12	TARGET,COSMIC,TCGA	3
NPC2	10577	14q24.3	TCGA	1
EVI2A	2123	17q11.2	TCGA	1
GIMAP1	170575	7q36.1	TCGA	1
WHSC1L1	54904	8p11.23	COSMIC,TCGA	2
ANKRD20A3	441425	9p12	TCGA	1
BSPH1	100131137	19q13.33	TCGA	1
DNAJC5	80331	20q13.33	TCGA	1
APOE	348	19q13.32	TCGA	1
MSH6	2956	2p16.3	TARGET,COSMIC	2
HECTD2	143279	10q23.32	TCGA	1
VAT1L	57687	16q23.1	TCGA	1
FBXO11	80204	2p16.3	COSMIC	1
C7orf33	202865	7q36.1	TCGA	1
ALDH2	217	12q24.12	COSMIC,TCGA	2
EMP2	2013	16p13.13	TCGA	1
ING5	84289	2q37.3	TCGA	1
ZNF598	90850	16p13.3	TCGA	1
OR4A47	403253	11p11.2	TCGA	1
TPM3	7170	1q21.3	COSMIC	1
FOXA2	3170	20p11.21	TCGA	1
MAPK12	6300	22q13.33	TCGA	1
PRDM16	63976	1p36.32	COSMIC	1
SIPA1	6494	11q13.1	TCGA	1
CCDC43	124808	17q21.31	TCGA	1
GPN2	54707	1p36.11	TCGA	1
SLC6A7	6534	5q32	TCGA	1
SHBG	6462	17p13.1	TCGA	1
ATOH8	84913	2p11.2	TCGA	1
GLTSCR2	29997	19q13.33	TCGA	1
TOR3A	64222	1q25.2	TCGA	1
FNDC1	84624	6q25.3	TCGA	1
PREP	5550	6q21	TCGA	1
CRELD2	79174	22q13.33	TCGA	1
BCHE	590	3q26.1	TCGA	1
RBFOX1	54715	16p13.3	TCGA	1
EIF1AX	1964	Xp22.12	TCGA	1
NFKB2	4791	10q24.32	COSMIC	1
BCL2	596	18q21.33	TARGET,COSMIC	2
KLRG2	346689	7q34	TCGA	1
CAMTA1	23261	1p36.31	COSMIC	1
SLC25A35	399512	17p13.1	TCGA	1
MYO15B	80022	17q25.1	TCGA	1
LRRC4C	57689	11p12	TCGA	1
RWDD4	201965	4q35.1	TCGA	1
ZNF605	100289635	12q24.33	TCGA	1
MLF1	4291	3q25.32	COSMIC	1
NAALADL1	10004	11q13.1	TCGA	1
CHFR	55743	12q24.33	TCGA	1
ID1	3397	20q11.21	TCGA	1
PIK3CB	5291	3q22.3	TARGET	1
RHEB	6009	7q36.1	TARGET,TCGA	2
RAB35	11021	12q24.23	TARGET	1
CDCA4	55038	14q32.33	TCGA	1
FAM110C	642273	2p25.3	TCGA	1
C2orf44	80304	2p23.3	COSMIC	1
TVP23A	780776	16p13.13	TCGA	1
NPM1	4869	5q35.1	TARGET,COSMIC,TCGA	3
FUS	2521	16p11.2	COSMIC	1
HLA-DRA	3122	6p21.3	TCGA	1
CLCN4	1183	Xp22.2	TCGA	1
FBXO24	26261	7q22.1	TCGA	1
RNF39	80352	6p22.1	TCGA	1
USP42	84132	7p22.1	TCGA	1
PEX11G	92960	19p13.2	TCGA	1
ANHX	647589	12q24.33	TCGA	1
SLC13A4	26266	7q33	TCGA	1
UQCRC1	7384	3p21.31	TCGA	1
ZNF331	55422	19q13.42	COSMIC	1
ZNHIT2	741	11q13.1	TCGA	1
POGZ	23126	1q21.3	TCGA	1
POTEG	404785	14q11.2	TCGA	1
LUC7L2	51631	7q34	TCGA	1
EXOC2	55770	6p25.3	TCGA	1
PRSS58	136541	7q34	TCGA	1
SERF1A	8293	5q13.2	TCGA	1
OR4D10	390197	11q12.1	TCGA	1
ZZEF1	23140	17p13.2	TCGA	1
RHOH	399	4p14	COSMIC	1
ESRRA	2101	11q13.1	TCGA	1
ATR	545	3q23	TARGET	1
GNA11	2767	19p13.3	TARGET,COSMIC,TCGA	3
EBPL	84650	13q14.2	TCGA	1
POM121L12	285877	7p12.1	TCGA	1
CAPN1	823	11q13.1	TCGA	1
GMFG	9535	19q13.2	TCGA	1
AKR1B15	441282	7q33	TCGA	1
PRRC2B	84726	9q34.13	TCGA	1
SNX25	83891	4q35.1	TCGA	1
LAGE3	8270	Xq28	TCGA	1
RASIP1	54922	19q13.33	TCGA	1
SLAMF1	6504	1q23.3	TCGA	1
UNC13B	10497	9p13.3	TCGA	1
MIOX	55586	22q13.33	TCGA	1
KDM5A	5927	12p13.33	COSMIC,TCGA	2
MAPK10	5602	4q21.3	TCGA	1
H3F3B	3021	17q25.1	COSMIC	1
SETMAR	6419	3p26.1	TCGA	1
QKI	9444	6q26	TCGA	1
KDM6A	7403	Xp11.3	COSMIC,TCGA	2
EZR	7430	6q25.3	COSMIC	1
ZNF467	168544	7q36.1	TCGA	1
SLC38A4	55089	12q13.11	TCGA	1
ATF1	466	12q13.12	COSMIC	1
FGFR3	2261	4p16.3	TARGET,COSMIC,TCGA	3
HES7	84667	17p13.1	TCGA	1
STX19	415117	3q11.1	TCGA	1
ABCF2	10061	7q36.1	TCGA	1
GNG12	55970	1p31.3	TCGA	1
VPS25	84313	17q21.31	TCGA	1
UBN2	254048	7q34	TCGA	1
COL7A1	1294	3p21.31	TCGA	1
SPG20	23111	13q13.3	TCGA	1
CIITA	4261	16p13.13	COSMIC	1
MUTYH	4595	1p34.1	COSMIC	1
FANCC	2176	9q22.32	COSMIC	1
CENPU	79682	4q35.1	TCGA	1
CCDC18	343099	1p22.1	TCGA	1
NQO2	4835	6p25.2	TCGA	1
CDH8	1006	16q21	TCGA	1
PICALM	8301	11q14.2	COSMIC	1
SAC3D1	29901	11q13.1	TCGA	1
ZBTB20	26137	3q13.31	TCGA	1
SPATA31A7	26165	9q12	TCGA	1
HLF	3131	17q22	COSMIC	1
DPF2	5977	11q13.1	TCGA	1
TRPV5	56302	7q34	TCGA	1
IDI2	91734	10p15.3	TCGA	1
GSTP1	2950	11q13.2	TCGA	1
XPC	7508	3p25.1	COSMIC	1
HOXD13	3239	2q31.1	COSMIC	1
MED12	9968	Xq13.1	TARGET,COSMIC	2
CDHR5	53841	11p15.5	TCGA	1
ANKLE2	23141	12q24.33	TCGA	1
CARS	833	11p15.4	COSMIC	1
SLC9A3	6550	5p15.33	TCGA	1
HBG2	3048	11p15.4	TCGA	1
AURKA	6790	20q13.2	TARGET	1
KCNJ13	3769	2q37.1	TCGA	1
HCFC1	3054	Xq28	TCGA	1
FUBP1	8880	1p31.1	COSMIC,TCGA	2
RGS14	10636	5q35.3	TCGA	1
GATA1	2623	Xp11.23	COSMIC	1
PBX1	5087	1q23.3	COSMIC	1
PXMP2	5827	12q24.33	TCGA	1
AHR	196	7p21.1	TCGA	1
ZNF425	155054	7q36.1	TCGA	1
RSPO2	340419	8q23.1	TARGET,COSMIC	2
RBM38	55544	20q13.31	TCGA	1
BCAP29	55973	7q22.3	TCGA	1
TAS2R3	50831	7q34	TCGA	1
IRX3	79191	16q12.2	TCGA	1
LUZP6	767558	7q33	TCGA	1
GPR132	29933	14q32.33	TCGA	1
ATP1A1	476	1p13.1	COSMIC	1
SORBS2	8470	4q35.1	TCGA	1
NFE2L2	4780	2q31.2	COSMIC,TCGA	2
MUC15	143662	11p14.2	TCGA	1
NRF1	4899	7q32.2	TCGA	1
ACVR2A	92	2q22.3	TCGA	1
KLF4	9314	9q31.2	COSMIC	1
PRRX1	5396	1q24.2	COSMIC	1
KLKB1	3818	4q35.2	TCGA	1
KLHL9	55958	9p21.3	TCGA	1
PAQR4	124222	16p13.3	TCGA	1
IFI27	3429	14q32.12	TCGA	1
HDAC3	8841	5q31.3	TCGA	1
RPL10	6134	Xq28	COSMIC	1
TRAF7	84231	16p13.3	COSMIC	1
HCK	3055	20q11.21	TCGA	1
TMEM140	55281	7q33	TCGA	1
AURKB	9212	17p13.1	TCGA	1
CLTCL1	8218	22q11.21	COSMIC	1
TRB	6957	7q34	COSMIC	1
HIST1H4I	8294	6p22.1	COSMIC	1
TNFAIP6	7130	2q23.3	TCGA	1
FMN1	342184	15q13.3	TCGA	1
ANKRD20A1	84210	9q13	TCGA	1
RTEL1	51750	20q13.33	TCGA	1
ASXL2	55252	2p23.3	TCGA	1
CASP5	838	11q22.3	TCGA	1
FSTL5	56884	4q32.2	TCGA	1
ZNF891	101060200	12q24.33	TCGA	1
AHRR	57491	5p15.33	TCGA	1
NCOA3	8202	20q13.12	TCGA	1
BRD4	23476	19p13.12	TARGET,COSMIC,TCGA	3
CCDC6	8030	10q21.2	COSMIC	1
POLRMT	5442	19p13.3	TCGA	1
ZDHHC11B	653082	5p15.33	TCGA	1
DEF8	54849	16q24.3	TCGA	1
ARFRP1	10139	20q13.33	TCGA	1
KIF25	3834	6q27	TCGA	1
SOX9	6662	17q24.3	TCGA	1
S100A3	6274	1q21.3	TCGA	1
SLC35F1	222553	6q22.1	TCGA	1
FAU	2197	11q13.1	TCGA	1
TNRC18	84629	7p22.1	TCGA	1
PDGFRB	5159	5q32	TARGET,COSMIC	2
IL17D	53342	13q12.11	TCGA	1
CELSR3	1951	3p21.31	TCGA	1
MUC5B	727897	11p15.5	TCGA	1
OMD	4958	9q22.31	COSMIC	1
SLC4A5	57835	2p13.1	TCGA	1
NOXA1	10811	9q34.3	TCGA	1
ZFP36	7538	19q13.2	TCGA	1
EHBP1L1	254102	11q13.1	TCGA	1
DCTN1	1639	2p13.1	COSMIC	1
CCDC77	84318	12p13.33	TCGA	1
TMEM241	85019	18q11.2	TCGA	1
NTM	50863	11q25	TCGA	1
APBA2	321	15q13.1	TCGA	1
FANCA	2175	16q24.3	COSMIC,TCGA	2
MUC2	4583	11p15.5	TCGA	1
SAMD10	140700	20q13.33	TCGA	1
DIXDC1	85458	11q23.1	TCGA	1
VTI1A	143187	10q25.2	COSMIC	1
PCBP1	5093	2p13.3	TCGA	1
BMP8A	353500	1p34.3	TCGA	1
CCDC132	55610	7q21.3	TCGA	1
MAGEC1	9947	Xq27.2	TCGA	1
NSD1	64324	5q35.2	COSMIC,TCGA	2
ANO9	338440	11p15.5	TCGA	1
WDR91	29062	7q33	TCGA	1
SSX4	6759	Xp11.23	COSMIC	1
NCAPD3	23310	11q25	TCGA	1
TMEM179	388021	14q32.33	TCGA	1
FOXD4L6	653404	9q21.11	TCGA	1
CREBBP	1387	16p13.3	TARGET,COSMIC,TCGA	3
SYCE3	644186	22q13.33	TCGA	1
ASTN2	23245	9q33.1	TCGA	1
ZNF384	171017	12p13.31	COSMIC	1
WBP1	23559	2p13.1	TCGA	1
BRINP3	339479	1q31.1	TCGA	1
RPN1	6184	3q21.3	COSMIC	1
SNX13	23161	7p21.1	TCGA	1
UCN2	90226	3p21.31	TCGA	1
TFE3	7030	Xp11.23	COSMIC	1
LRRC56	115399	11p15.5	TCGA	1
NAIP	4671	5q13.2	TCGA	1
XRCC4	7518	5q14.2	TCGA	1
FBF1	85302	17q25.1	TCGA	1
IRF7	3665	11p15.5	TCGA	1
PROSER3	148137	19q13.12	TCGA	1
SET	6418	9q34.11	COSMIC	1
NAB2	4665	12q13.3	COSMIC	1
TMEM189	387521	20q13.13	TCGA	1
P2RY8	286530	Xp22.33	COSMIC	1
KIT	3815	4q12	TARGET,COSMIC,TCGA	3
CNTNAP3B	728577	9p11.2	TCGA	1
SVOPL	136306	7q34	TCGA	1
FHIT	2272	3p14.2	COSMIC,TCGA	2
TNFRSF17	608	16p13.13	COSMIC	1
OSBPL3	26031	7p15.3	TCGA	1
JAK2	3717	9p24.1	TARGET,COSMIC,TCGA	3
TM9SF4	9777	20q11.21	TCGA	1
CREB3	10488	9p13.3	TCGA	1
C7orf49	78996	7q33	TCGA	1
AKAP2	11217	9q31.3	TCGA	1
DCAF11	80344	14q11.2	TCGA	1
LRP1B	53353	2q22.1	TCGA	1
MYCL	4610	1p34.2	COSMIC	1
EPS15	2060	1p32.3	COSMIC	1
CA9	768	9p13.3	TCGA	1
TPTE2	93492	13q12.11	TCGA	1
TLX1	3195	10q24.31	COSMIC	1
AQP11	282679	11q14.1	TCGA	1
OR2M2	391194	1q44	TCGA	1
GPR174	84636	Xq21.1	TCGA	1
ASPSCR1	79058	17q25.3	COSMIC	1
OR8K3	219473	11q12.1	TCGA	1
TSPAN19	144448	12q21.31	TCGA	1
SDHD	6392	11q23.1	COSMIC	1
GGTLC2	91227	22q11.22	TCGA	1
B2M	567	15q21.1	TCGA	1
SUMF1	285362	3p26.2	TCGA	1
NF1	4763	17q11.2	TARGET,COSMIC,TCGA	3
ADAMTSL4	54507	1q21.3	TCGA	1
PPFIBP1	8496	12p11.23	COSMIC	1
NEGR1	257194	1p31.1	TCGA	1
LRCOL1	100507055	12q24.33	TCGA	1
BCL7A	605	12q24.31	COSMIC	1
SPG7	6687	16q24.3	TCGA	1
NEFL	4747	8p21.2	TCGA	1
TMEM176A	55365	7q36.1	TCGA	1
PARD6G	84552	18q23	TCGA	1
SAT2	112483	17p13.1	TCGA	1
CTNNB1	1499	3p22.1	TARGET,COSMIC,TCGA	3
TPGS1	91978	19p13.3	TCGA	1
ELF4	2000	Xq26.1	COSMIC	1
IL21R	50615	16p12.1	COSMIC	1
DNMT3A	1788	2p23.3	TARGET,COSMIC,TCGA	3
GAS8	2622	16q24.3	TCGA	1
WNK4	65266	17q21.31	TCGA	1
OXA1L	5018	14q11.2	TCGA	1
RIC8A	60626	11p15.5	TCGA	1
HHIPL1	84439	14q32.2	TCGA	1
THAP5	168451	7q31.1	TCGA	1
CCND1	595	11q13.3	TARGET,COSMIC,TCGA	3
PRSS37	136242	7q34	TCGA	1
USP35	57558	11q14.1	TCGA	1
LRRC61	65999	7q36.1	TCGA	1
NOTCH2	4853	1p12	TARGET,COSMIC,TCGA	3
CEP164	22897	11q23.3	TCGA	1
MSR1	4481	8p22	TCGA	1
PSIP1	11168	9p22.3	COSMIC	1
KDM6B	23135	17p13.1	TCGA	1
TAL2	6887	9q31.2	COSMIC	1
TOX	9760	8q12.1	TCGA	1
CHDH	55349	3p21.1	TCGA	1
ESR1	2099	6q25.1	TARGET	1
ZFPL1	7542	11q13.1	TCGA	1
GCNT2	2651	6p24.3	TCGA	1
MEX3D	399664	19p13.3	TCGA	1
KCNN3	3782	1q21.3	TCGA	1
NACA	4666	12q13.3	COSMIC	1
SCCPDH	51097	1q44	TCGA	1
PRF1	5551	10q22.1	COSMIC	1
OR4F17	81099	19p13.3	TCGA	1
GPX4	2879	19p13.3	TCGA	1
NUB1	51667	7q36.1	TCGA	1
CDK4	1019	12q14.1	TARGET,COSMIC,TCGA	3
CCDC85B	11007	11q13.1	TCGA	1
WIF1	11197	12q14.3	COSMIC	1
SPDYE1	285955	7p13	TCGA	1
CMKLR1	1240	12q23.3	TCGA	1
FLI1	2313	11q24.3	COSMIC	1
CD79B	974	17q23.3	COSMIC	1
CTAGE4	100128553	7q35	TCGA	1
ZNF750	79755	17q25.3	TCGA	1
DENND2A	27147	7q34	TCGA	1
LUZP2	338645	11p14.3	TCGA	1
GPRIN2	9721	10q11.22	TCGA	1
PIM3	415116	22q13.33	TCGA	1
OR6C76	390326	12q13.2	TCGA	1
KCNK7	10089	11q13.1	TCGA	1
CUL3	8452	2q36.2	TCGA	1
HTR5A	3361	7q36.2	TCGA	1
PDE4D	5144	5q11.2	TCGA	1
CNTN5	53942	11q22.1	TCGA	1
ITK	3702	5q33.3	COSMIC	1
ADCK2	90956	7q34	TCGA	1
LRIG1	26018	3p14.1	TCGA	1
ARHGAP26	23092	5q31.3	COSMIC	1
PRSS27	83886	16p13.3	TCGA	1
HRAS	3265	11p15.5	TARGET,COSMIC,TCGA	3
KCNMB3	27094	3q26.32	TCGA	1
THEM4	117145	1q21.3	TCGA	1
RNF43	54894	17q22	TARGET,COSMIC,TCGA	3
ZNF536	9745	19q12	TCGA	1
MAP2K4	6416	17p12	TARGET,COSMIC,TCGA	3
SPRYD7	57213	13q14.2	TCGA	1
XYLT2	64132	17q21.33	TCGA	1
KAT5	10524	11q13.1	TCGA	1
CDKN2B	1030	9p21.3	TARGET,TCGA	2
BCL6	604	3q27.3	COSMIC	1
TXNL4A	10907	18q23	TCGA	1
PROS1	5627	3q11.1	TCGA	1
HNRNPCL1	343069	1p36.21	TCGA	1
PPP6R2	9701	22q13.33	TCGA	1
ELL	8178	19p13.11	COSMIC	1
CDH11	1009	16q21	COSMIC	1
SETBP1	26040	18q12.3	COSMIC	1
GIMAP6	474344	7q36.1	TCGA	1
AHCTF1	25909	1q44	TCGA	1
VAT1	10493	17q21.31	TCGA	1
SHANK3	85358	22q13.33	TCGA	1
PAX2	5076	10q24.31	TCGA	1
MPDU1	9526	17p13.1	TCGA	1
CEP72	55722	5p15.33	TCGA	1
ARPC1A	10552	7q22.1	TCGA	1
SPERT	220082	13q14.13	TCGA	1
OR2A7	401427	7q35	TCGA	1
THEG	51298	19p13.3	TCGA	1
ABHD16B	140701	20q13.33	TCGA	1
MYC	4609	8q24.21	TARGET,COSMIC,TCGA	3
MFI2	4241	3q29	TCGA	1
FZD10	11211	12q24.33	TCGA	1
NR4A3	8013	9q22.33	COSMIC	1
C3orf70	285382	3q27.2	TCGA	1
ASIC3	9311	7q36.1	TCGA	1
FRMD4A	55691	10p13	TCGA	1
ARSA	410	22q13.33	TCGA	1
BIRC2	329	11q22.2	TCGA	1
BCL11B	64919	14q32.2	COSMIC	1
MUS81	80198	11q13.1	TCGA	1
PHYH	5264	10p13	TCGA	1
CERS3	204219	15q26.3	TCGA	1
OIP5	11339	15q15.1	TCGA	1
SOX15	6665	17p13.1	TCGA	1
S100A16	140576	1q21.3	TCGA	1
PARK2	5071	6q26	TCGA	1
WWOX	51741	16q23.1	TCGA	1
MAPK8IP2	23542	22q13.33	TCGA	1
CHPF2	54480	7q36.1	TCGA	1
FGF22	27006	19p13.3	TCGA	1
RPL27	6155	17q21.31	TCGA	1
RUNDC1	146923	17q21.31	TCGA	1
NIPA2	81614	15q11.2	TCGA	1
NKX2-1	7080	14q13.3	TARGET,COSMIC	2
GPR160	26996	3q26.2	TCGA	1
OR5M3	219482	11q12.1	TCGA	1
PWWP2A	114825	5q33.3	COSMIC	1
ARID2	196528	12q12	COSMIC,TCGA	2
CD86	942	3q13.33	TCGA	1
SRSF3	6428	6p21.31	COSMIC	1
SH3GL1	6455	19p13.3	COSMIC	1
TSPAN31	6302	12q14.1	TCGA	1
FBXO25	26260	8p23.3	TCGA	1
C6orf120	387263	6q27	TCGA	1
TNFAIP3	7128	6q23.3	COSMIC	1
FOXO1	2308	13q14.11	COSMIC	1
OR5W2	390148	11q11	TCGA	1
FARS2	10667	6p25.1	TCGA	1
FUT8	2530	14q23.3	TCGA	1
CCDC28A	25901	6q24.1	TCGA	1
NNMT	4837	11q23.2	TCGA	1
GLTPD2	388323	17p13.2	TCGA	1
SNX29	92017	16p13.13	COSMIC	1
CEP104	9731	1p36.32	TCGA	1
SAMD5	389432	6q24.3	TCGA	1
HLA-DQA1	3117	6p21.3	TCGA	1
MAN1A2	10905	1p12	TCGA	1
RBPJL	11317	20q13.12	TCGA	1
ATXN3L	92552	Xp22.2	TCGA	1
CTDP1	9150	18q23	TCGA	1
POLD4	57804	11q13.2	TCGA	1
WNT16	51384	7q31.31	TCGA	1
CDCA5	113130	11q13.1	TCGA	1
TRIM16	10626	17p12	TCGA	1
DPP6	1804	7q36.2	TCGA	1
ELK4	2005	1q32.1	COSMIC	1
CD68	968	17p13.1	TCGA	1
KCNQ1	3784	11p15.5	TCGA	1
TRIM47	91107	17q25.1	TCGA	1
GOLGA8J	653073	15q13.2	TCGA	1
FHOD3	80206	18q12.2	TCGA	1
ARHGEF5	7984	7q35	TCGA	1
PRDM1	639	6q21	COSMIC	1
BSG	682	19p13.3	TCGA	1
ZNF862	643641	7q36.1	TCGA	1
SLC26A6	65010	3p21.31	TCGA	1
TMEM89	440955	3p21.31	TCGA	1
AVL9	23080	7p14.3	TCGA	1
C14orf180	400258	14q32.33	TCGA	1
FN3K	64122	17q25.3	TCGA	1
URAD	646625	13q12.2	TCGA	1
AJAP1	55966	1p36.32	TCGA	1
TRIM24	8805	7q33	COSMIC,TCGA	2
TRIP11	9321	14q32.12	COSMIC	1
GBA2	57704	9p13.3	TCGA	1
PLXNA4	91584	7q32.3	TCGA	1
OR2T4	127074	1q44	TCGA	1
CHTOP	26097	1q21.3	TCGA	1
POT1	25913	7q31.33	COSMIC	1
PTPRC	5788	1q31.3	COSMIC	1
HACD1	9200	10p12.33	TCGA	1
CDH3	1001	16q22.1	TCGA	1
CNTROB	116840	17p13.1	TCGA	1
RAB24	53917	5q35.3	TCGA	1
FH	2271	1q43	COSMIC	1
CNBD1	168975	8q21.3	TCGA	1
DACT2	168002	6q27	TCGA	1
VPS26B	112936	11q25	TCGA	1
SHC2	25759	19p13.3	TCGA	1
PHGR1	644844	15q15.1	TCGA	1
PDCD6	10016	5p15.33	TCGA	1
PTTG1IP	754	21q22.3	TCGA	1
CDC27	996	17q21.32	TCGA	1
ZNF775	285971	7q36.1	TCGA	1
WNT1	7471	12q13.12	TCGA	1
UCKL1	54963	20q13.33	TCGA	1
DCST1	149095	1q22	TCGA	1
ADRBK1	156	11q13.2	TCGA	1
BPGM	669	7q33	TCGA	1
CDRT4	284040	17p12	TCGA	1
C1S	716	12p13.31	TCGA	1
SLC12A7	10723	5p15.33	TCGA	1
ZNF84	7637	12q24.33	TCGA	1
THAP4	51078	2q37.3	TCGA	1
H3F3A	3020	1q42.12	COSMIC	1
BMF	90427	15q15.1	TCGA	1
INS	3630	11p15.5	TCGA	1
CECR1	51816	22q11.1	TCGA	1
PFAS	5198	17p13.1	TCGA	1
ALOXE3	59344	17p13.1	TCGA	1
IFNE	338376	9p21.3	TCGA	1
EXT1	2131	8q24.11	COSMIC	1
CDRT1	374286	17p12	TCGA	1
EXOC4	60412	7q33	TCGA	1
SMAD2	4087	18q21.1	TARGET,TCGA	2
EFNA5	1946	5q21.3	TCGA	1
KMT2D	8085	12q13.12	COSMIC	1
BATF2	116071	11q13.1	TCGA	1
SLC35F5	80255	2q14.1	TCGA	1
CBWD1	55871	9p24.3	TCGA	1
SIX6	4990	14q23.1	TCGA	1
KIAA0408	9729	6q22.33	TCGA	1
ACTR3B	57180	7q36.1	TCGA	1
FAM19A5	25817	22q13.32	TCGA	1
GATA3	2625	10p14	COSMIC,TCGA	2
PALM	5064	19p13.3	TCGA	1
TFAM	7019	10q21.1	TCGA	1
BRCA2	675	13q13.1	TARGET,COSMIC	2
PARP12	64761	7q34	TCGA	1
ZNF365	22891	10q21.2	TCGA	1
PIK3C2B	5287	1q32.1	TCGA	1
C6orf89	221477	6p21.2	TCGA	1
KDM7A	80853	7q34	TCGA	1
AKR1E2	83592	10p15.1	TCGA	1
TUBB2B	347733	6p25.2	TCGA	1
FLCN	201163	17p11.2	TARGET,TCGA	2
FAM184B	27146	4p15.32	TCGA	1
ERCC4	2072	16p13.12	COSMIC	1
TAS2R5	54429	7q34	TCGA	1
HACL1	26061	3p25.1	TCGA	1
HDAC4	9759	2q37.3	TCGA	1
HS3ST3B1	9953	17p12	TCGA	1
ADAM29	11086	4q34.1	TCGA	1
RNASEH2C	84153	11q13.1	TCGA	1
CNTD1	124817	17q21.31	TCGA	1
HMGN2	3151	1p36.11	TCGA	1
TAS2R4	50832	7q34	TCGA	1
KIDINS220	57498	2p25.1	TCGA	1
MIER2	54531	19p13.3	TCGA	1
OR5K4	403278	3q11.2	TCGA	1
THEM5	284486	1q21.3	TCGA	1
MAPK1	5594	22q11.21	TARGET,TCGA	2
IRX4	50805	5p15.33	TCGA	1
RNF126	55658	19p13.3	TCGA	1
HNRNPA2B1	3181	7p15.2	COSMIC	1
TSC1	7248	9q34.13	TARGET,COSMIC,TCGA	3
ACR	49	22q13.33	TCGA	1
TSKS	60385	19q13.33	TCGA	1
SBF1	6305	22q13.33	TCGA	1
RXFP4	339403	1q22	TCGA	1
C5orf51	285636	5p13.1	TCGA	1
C19orf26	255057	19p13.3	TCGA	1
MOV10L1	54456	22q13.33	TCGA	1
PLA2G1B	5319	12q24.31	TCGA	1
CYP27B1	1594	12q14.1	TCGA	1
OCLN	100506658	5q13.2	TCGA	1
ATP13A2	23400	1p36.13	TCGA	1
KRT4	3851	12q13.13	TCGA	1
PAX6	5080	11p13	TCGA	1
NLK	51701	17q11.2	TCGA	1
MDM2	4193	12q15	TARGET,COSMIC,TCGA	3
ATG2A	23130	11q13.1	TCGA	1
PPP2R5B	5526	11q13.1	TCGA	1
SPOP	8405	17q21.33	TCGA	1
AKT2	208	19q13.2	TARGET,COSMIC	2
EGFR	1956	7p11.2	TARGET,COSMIC,TCGA	3
SLC25A4	291	4q35.1	TCGA	1
BOK	666	2q37.3	TCGA	1
FRG1	2483	4q35.2	TCGA	1
FXR2	9513	17p13.1	TCGA	1
MUC6	4588	11p15.5	TCGA	1
ADAM28	10863	8p21.2	TCGA	1
NDRG1	10397	8q24.22	COSMIC	1
SDHAF2	54949	11q12.2	COSMIC,TCGA	2
GBE1	2632	3p12.2	TCGA	1
OR5L2	26338	11q11	TCGA	1
ZNF285	26974	19q13.31	TCGA	1
TCL1A	8115	14q32.13	COSMIC	1
ZNF268	10795	12q24.33	TCGA	1
B4GALNT3	283358	12p13.33	TCGA	1
PRIMA1	145270	14q32.12	TCGA	1
NUTM2A	728118	10q23.2	COSMIC	1
BCR	613	22q11.23	COSMIC	1
ZFP36L1	677	14q24.1	TCGA	1
TMX3	54495	18q22.1	TCGA	1
TWISTNB	221830	7p21.1	TCGA	1
SNX32	254122	11q13.1	TCGA	1
RINL	126432	19q13.2	TCGA	1
CIB3	117286	19p13.12	TCGA	1
CBWD6	644019	9q21.11	TCGA	1
ZNF10	7556	12q24.33	TCGA	1
NUDT8	254552	11q13.2	TCGA	1
TRAPPC11	60684	4q35.1	TCGA	1
ZNF786	136051	7q36.1	TCGA	1
METTL21B	25895	12q14.1	TCGA	1
CREB1	1385	2q33.3	COSMIC	1
ERBB2	2064	17q12	TARGET,COSMIC,TCGA	3
PDX1	3651	13q12.2	TCGA	1
TSC22D2	9819	3q25.1	TCGA	1
NAA38	84316	17p13.1	TCGA	1
ARHGEF15	22899	17p13.1	TCGA	1
ASPDH	554235	19q13.33	TCGA	1
NDUFV1	4723	11q13.2	TCGA	1
CLCN1	1180	7q34	TCGA	1
UFSP2	55325	4q35.1	TCGA	1
C4orf32	132720	4q25	TCGA	1
GIMAP4	55303	7q36.1	TCGA	1
PDGFA	5154	7p22.3	TCGA	1
ABCF1	23	6p21.33	TCGA	1
NAPSA	9476	19q13.33	TCGA	1
CFL1	1072	11q13.1	TCGA	1
GPRIN1	114787	5q35.2	TCGA	1
SELPLG	6404	12q24.11	TCGA	1
SMARCA4	6597	19p13.2	TARGET,COSMIC,TCGA	3
SOHLH2	54937	13q13.3	TCGA	1
CPSF6	11052	12q15	TCGA	1
WDR87	83889	19q13.13	TCGA	1
ZNRF3	84133	22q12.1	TARGET,TCGA	2
TCEB1	6921	8q21.11	TCGA	1
DTYMK	1841	2q37.3	TCGA	1
LINGO2	158038	9p21.2	TCGA	1
CCNB1IP1	57820	14q11.2	COSMIC	1
AKR1D1	6718	7q33	TCGA	1
EML4	27436	2p21	COSMIC	1
TTL	150465	2q13	COSMIC	1
STAT5B	6777	17q21.2	COSMIC	1
C14orf79	122616	14q32.33	TCGA	1
TMEM91	641649	19q13.2	TCGA	1
SCT	6343	11p15.5	TCGA	1
SKI	6497	1p36.33	TCGA	1
TUSC3	7991	8p22	TCGA	1
ELAC1	55520	18q21.2	TCGA	1
D2HGDH	728294	2q37.3	TCGA	1
CD74	972	5q32	COSMIC	1
TCERG1	10915	5q32	TCGA	1
ATXN7L3	56970	17q21.31	TCGA	1
DBNDD1	79007	16q24.3	TCGA	1
TBL1XR1	79718	3q26.32	COSMIC	1
G6PD	2539	Xq28	TCGA	1
ANKRD36	375248	2q11.2	TCGA	1
EVI2B	2124	17q11.2	TCGA	1
KLF5	688	13q22.1	TCGA	1
VENTX	27287	10q26.3	TCGA	1
PLEKHG4B	153478	5p15.33	TCGA	1
ZNF880	400713	19q13.41	TCGA	1
TMEM126A	84233	11q14.1	TCGA	1
NEK8	284086	17q11.2	TCGA	1
PAOX	196743	10q26.3	TCGA	1
PPP2R2A	5520	8p21.2	TCGA	1
TEKT4	150483	2q11.1	TCGA	1
RNASEH2B	79621	13q14.3	TCGA	1
THBS1	7057	15q14	TCGA	1
MTAP	4507	9p21.3	TCGA	1
TAL1	6886	1p33	COSMIC	1
ACSL1	2180	4q35.1	TCGA	1
COL6A5	256076	3q22.1	TCGA	1
ABL1	25	9q34.12	TARGET,COSMIC	2
PTPRG	5793	3p14.2	TCGA	1
NCOR1	9611	17p12	TCGA	1
MCHR2	84539	6q16.2	TCGA	1
CRIPAK	285464	4p16.3	TCGA	1
CCDC91	55297	12p11.22	TCGA	1
TBX3	6926	12q24.21	TCGA	1
CHRFAM7A	89832	15q13.2	TCGA	1
CRIP2	1397	14q32.33	TCGA	1
BTBD11	121551	12q23.3	TCGA	1
AKR1B1	231	7q33	TCGA	1
DAXX	1616	6p21.32	COSMIC	1
PSMB4	5692	1q21.3	TCGA	1
DIO2	1734	14q31.1	TCGA	1
MYDGF	56005	19p13.3	TCGA	1
MTDH	92140	8q22.1	TCGA	1
SCIMP	388325	17p13.2	TCGA	1
SPTA1	6708	1q23.1	TCGA	1
CCDC136	64753	7q32.1	TCGA	1
SLC3A2	6520	11q12.3	TCGA	1
PMAIP1	5366	18q21.32	TCGA	1
TARBP2	6895	12q13.13	TCGA	1
TRIOBP	11078	22q13.1	TCGA	1
HSPE1	3336	2q33.1	TCGA	1
GOLGA6L6	727832	15q11.2	TCGA	1
MYCN	4613	2p24.3	COSMIC,TCGA	2
S100A2	6273	1q21.3	TCGA	1
MVK	4598	12q24.11	TCGA	1
SYT8	90019	11p15.5	TCGA	1
GTF2B	2959	1p22.2	TCGA	1
GUF1	60558	4p12	TCGA	1
NCOA1	8648	2p23.3	COSMIC	1
OR6C75	390323	12q13.2	TCGA	1
LIG1	3978	19q13.33	TCGA	1
DNM2	1785	19p13.2	COSMIC	1
GPR6	2830	6q21	TCGA	1
AMDHD1	144193	12q23.1	TCGA	1
CHEK2	11200	22q12.1	COSMIC,TCGA	2
TMEM97	27346	17q11.2	TCGA	1
DRD4	1815	11p15.5	TCGA	1
EXTL2	2135	1p21.2	TCGA	1
SUZ12	23512	17q11.2	COSMIC,TCGA	2
SEMG2	6407	20q13.12	TCGA	1
TERT	7015	5p15.33	COSMIC,TCGA	2
TMEM200C	645369	18p11.31	TCGA	1
CEP19	84984	3q29	TCGA	1
MFAP2	4237	1p36.13	TCGA	1
OR2F1	26211	7q35	TCGA	1
WWC3	55841	Xp22.2	TCGA	1
SOCS1	8651	16p13.13	COSMIC	1
ZBBX	79740	3q26.1	TCGA	1
OR2A25	392138	7q35	TCGA	1
TCEA1	6917	8q11.23	COSMIC	1
P2RX2	22953	12q24.33	TCGA	1
LHFP	10186	13q13.3	COSMIC	1
C7orf55	154791	7q34	TCGA	1
LMNTD2	256329	11p15.5	TCGA	1
TNFRSF14	8764	1p36.32	COSMIC	1
ARHGAP5	394	14q12	TCGA	1
CHMP1A	5119	16q24.3	TCGA	1
RB1	5925	13q14.2	TARGET,COSMIC,TCGA	3
CNIH4	29097	1q42.11	TCGA	1
PLXNB2	23654	22q13.33	TCGA	1
JMJD4	65094	1q42.13	TCGA	1
GRXCR1	389207	4p13	TCGA	1
RHOQ	23433	2p21	TCGA	1
ST3GAL4	6484	11q24.2	TCGA	1
NSFL1C	55968	20p13	TCGA	1
FBXW7	55294	4q31.3	TARGET,COSMIC,TCGA	3
HEY1	23462	8q21.13	COSMIC	1
MTA1	9112	14q32.33	TCGA	1
ZBED4	9889	22q13.33	TCGA	1
MTPN	136319	7q33	TCGA	1
CANT1	124583	17q25.3	COSMIC	1
IRF2	3660	4q35.1	TCGA	1
PLIN5	440503	19p13.3	TCGA	1
DDX10	1662	11q22.3	COSMIC,TCGA	2
ZNF804B	219578	7q21.13	TCGA	1
FAM9A	171482	Xp22.31	TCGA	1
ZNF26	7574	12q24.33	TCGA	1
OGFOD1	55239	16q12.2	TCGA	1
MAFB	9935	20q12	COSMIC	1
PHF8	23133	Xp11.22	TCGA	1
DPEP1	1800	16q24.3	TCGA	1
MECOM	2122	3q26.2	COSMIC	1
POTEM	641455	14q11.2	TCGA	1
POLE	5426	12q24.33	TCGA	1
MAPK11	5600	22q13.33	TCGA	1
CAMTA2	23125	17p13.2	TCGA	1
TMUB1	83590	7q36.1	TCGA	1
PDE4DIP	9659	1q21.1	COSMIC	1
TWIST2	117581	2q37.3	TCGA	1
SEC62	7095	3q26.2	TCGA	1
ESRP1	54845	8q22.1	TCGA	1
PQLC1	80148	18q23	TCGA	1
SBDS	51119	7q11.21	COSMIC	1
SLC35G2	80723	3q22.3	TCGA	1
TPTE	7179	21p11.1	TCGA	1
FLRT3	23767	20p12.1	TCGA	1
CRIP1	1396	14q32.33	TCGA	1
STK19	8859	6p21.33	TCGA	1
NOL7	51406	6p23	TCGA	1
PANK2	80025	20p13	TCGA	1
OR2A1	346528	7q35	TCGA	1
IFNA14	3448	9p21.3	TCGA	1
TMEM123	114908	11q22.2	TCGA	1
DDHD1	80821	14q22.1	TCGA	1
SHROOM4	57477	Xp11.22	TCGA	1
TGIF1	7050	18p11.31	TCGA	1
ADAM8	101	10q26.3	TCGA	1
SCO2	9997	22q13.33	TCGA	1
TP53	7157	17p13.1	TARGET,COSMIC,TCGA	3
SMG7	9887	1q25.3	TCGA	1
ZNF628	89887	19q13.42	TCGA	1
STK11	6794	19p13.3	TARGET,COSMIC,TCGA	3
PRIMPOL	201973	4q35.1	TCGA	1
CBX3	11335	7p15.2	TCGA	1
PLGRKT	55848	9p24.1	TCGA	1
C7orf73	647087	7q33	TCGA	1
IQSEC3	440073	12p13.33	TCGA	1
LURAP1L	286343	9p23	TCGA	1
ZMYM2	7750	13q12.11	COSMIC	1
PDCD1	5133	2q37.3	TCGA	1
SRPR	6734	11q24.2	TCGA	1
EHD1	10938	11q13.1	TCGA	1
ZNF512B	57473	20q13.33	TCGA	1
B3GNT6	192134	11q13.5	TCGA	1
IMMP2L	83943	7q31.1	TCGA	1
AKR1C1	1645	10p15.1	TCGA	1
MIPOL1	145282	14q13.3	TCGA	1
NCK1	4690	3q22.3	TCGA	1
CDKN1A	1026	6p21.2	TARGET,TCGA	2
BRD2	6046	6p21.32	TARGET	1
SLC2A4RG	56731	20q13.33	TCGA	1
ZNF746	155061	7q36.1	TCGA	1
AGAP3	116988	7q36.1	TCGA	1
ATXN1	6310	6p22.3	TCGA	1
TRIML2	205860	4q35.2	TCGA	1
IGSF9B	22997	11q25	TCGA	1
SLC6A12	6539	12p13.33	TCGA	1
MADCAM1	8174	19p13.3	TCGA	1
GABRG2	2566	5q34	TCGA	1
NONO	4841	Xq13.1	COSMIC	1
TPM2	7169	9p13.3	TCGA	1
FAT1	2195	4q35.2	TCGA	1
CLEC5A	23601	7q34	TCGA	1
KRTAP4-7	100132476	17q21.2	TCGA	1
MBP	4155	18q23	TCGA	1
PIAS4	51588	19p13.3	TCGA	1
NCOA2	10499	8q13.3	COSMIC	1
GTF2H2C	728340	5q13.2	TCGA	1
GATA2	2624	3q21.3	COSMIC,TCGA	2
RABL2B	11158	22q13.33	TCGA	1
LCP1	3936	13q14.13	COSMIC	1
NRXN3	9369	14q24.3	TCGA	1
PIK3R1	5295	5q13.1	TARGET,COSMIC,TCGA	3
GPC3	2719	Xq26.2	COSMIC	1
CDKN2C	1031	1p32.3	COSMIC,TCGA	2
CFAP97	57587	4q35.1	TCGA	1
PITRM1	10531	10p15.2	TCGA	1
CYB5D1	124637	17p13.1	TCGA	1
MAF	4094	16q23.2	COSMIC	1
HOXC11	3227	12q13.13	COSMIC	1
PDGFRA	5156	4q12	TARGET,COSMIC,TCGA	3
ZMIZ2	83637	7p13	TCGA	1
TET1	80312	10q21.3	COSMIC	1
DMD	1756	Xp21.2	TCGA	1
OR2A14	135941	7q35	TCGA	1
PLEKHJ1	55111	19p13.3	TCGA	1
RHPN2	85415	19q13.11	TCGA	1
ANKRD30A	91074	10p11.21	TCGA	1
ZMAT2	153527	5q31.3	TCGA	1
HSBP1L1	440498	18q23	TCGA	1
FAM178B	51252	2q11.2	TCGA	1
SPRY4	81848	5q31.3	TCGA	1
NMU	10874	4q12	TCGA	1
ASXL1	171023	20q11.21	TARGET,COSMIC	2
SSH3	54961	11q13.2	TCGA	1
IDH1	3417	2q34	TARGET,COSMIC,TCGA	3
WDR37	22884	10p15.3	TCGA	1
AZI2	64343	3p24.1	TCGA	1
PGM5	5239	9q21.11	TCGA	1
PER1	5187	17p13.1	COSMIC,TCGA	2
POU5F1	5460	6p21.33	COSMIC	1
ANKRD20A4	728747	9q21.11	TCGA	1
HDAC10	83933	22q13.33	TCGA	1
RND2	8153	17q21.31	TCGA	1
TFEB	7942	6p21.1	COSMIC	1
SHTN1	57698	10q25.3	COSMIC	1
FNDC3B	64778	3q26.31	TCGA	1
MTCP1	4515	Xq28	COSMIC	1
WFDC10B	280664	20q13.12	TCGA	1
CDRT15	146822	17p12	TCGA	1
FASTK	10922	7q36.1	TCGA	1
TNFRSF6B	8771	20q13.33	TCGA	1
FOXD4L5	653427	9q21.11	TCGA	1
ASB5	140458	4q34.2	TCGA	1
LMF2	91289	22q13.33	TCGA	1
TUBB8	347688	10p15.3	TCGA	1
IFNA6	3443	9p21.3	TCGA	1
NDUFB2	4708	7q34	TCGA	1
FAM46C	54855	1p12	COSMIC	1
NUP205	23165	7q33	TCGA	1
G6PC	2538	17q21.31	TCGA	1
OVOL1	5017	11q13.1	TCGA	1
SLC25A45	283130	11q13.1	TCGA	1
TBX22	50945	Xq21.1	TCGA	1
ECT2L	345930	6q24.1	COSMIC	1
WRAP53	55135	17p13.1	TCGA	1
TPRKB	51002	2p13.1	TCGA	1
NOBOX	135935	7q35	TCGA	1
TPPP	11076	5p15.33	TCGA	1
SNX15	29907	11q13.1	TCGA	1
TIGD3	220359	11q13.1	TCGA	1
ATP8A2	51761	13q12.13	TCGA	1
CALD1	800	7q33	TCGA	1
PDCD1LG2	80380	9p24.1	COSMIC,TCGA	2
SCRT1	83482	8q24.3	TCGA	1
PMS1	5378	2q32.2	COSMIC	1
EIF3E	3646	8q23.1	COSMIC	1
SKIL	6498	3q26.2	TCGA	1
HOXA11	3207	7p15.2	COSMIC	1
TMEM107	84314	17p13.1	TCGA	1
UBE3A	7337	15q11.2	TCGA	1
SPANXC	64663	Xq27.2	TCGA	1
ZNF814	730051	19q13.43	TCGA	1
ATP2B3	492	Xq28	COSMIC	1
OR2M3	127062	1q44	TCGA	1
PKP3	11187	11p15.5	TCGA	1
ZBTB7B	51043	1q21.3	TCGA	1
RSPO3	84870	6q22.33	COSMIC	1
CNOT3	4849	19q13.42	COSMIC	1
NFKBIA	4792	14q13.2	TARGET	1
GOLGA8R	101059918	15q13.2	TCGA	1
TSPAN4	7106	11p15.5	TCGA	1
DEK	7913	6p22.3	COSMIC	1
CRTC1	23373	19p13.11	COSMIC	1
TAF15	8148	17q12	COSMIC	1
ARHGAP24	83478	4q21.23	TCGA	1
ALB	213	4q13.3	TCGA	1
PFKFB4	5210	3p21.31	TCGA	1
LMO1	4004	11p15.4	COSMIC	1
LRRC57	255252	15q15.2	TCGA	1
SREBF1	6720	17p11.2	TCGA	1
COL11A1	1301	1p21.1	TCGA	1
HTR2A	3356	13q14.2	TCGA	1
LTK	4058	15q15.1	TCGA	1
ZNF703	80139	8p11.23	TCGA	1
EPAS1	2034	2p21	TCGA	1
MLH1	4292	3p22.2	TARGET,COSMIC	2
MRPL36	64979	5p15.33	TCGA	1
C11orf65	160140	11q22.3	TCGA	1
P2RY11	5032	19p13.2	TCGA	1
MKRN1	23608	7q34	TCGA	1
KCTD3	51133	1q41	TCGA	1
ODF3B	440836	22q13.33	TCGA	1
MLLT11	10962	1q21.3	COSMIC	1
ERRFI1	54206	1p36.23	TARGET,TCGA	2
PMP22	5376	17p12	TCGA	1
APC	324	5q22.2	TARGET,COSMIC,TCGA	3
DPPA4	55211	3q13.13	TCGA	1
ZNF233	353355	19q13.31	TCGA	1
ZNF804A	91752	2q32.1	TCGA	1
NPBWR2	2832	20q13.33	TCGA	1
MDS2	259283	1p36.11	COSMIC	1
ANKRD13D	338692	11q13.2	TCGA	1
RNF222	643904	17p13.1	TCGA	1
CBLC	23624	19q13.32	COSMIC	1
DENND6B	414918	22q13.33	TCGA	1
CRLF2	64109	Xp22.33	COSMIC	1
ADNP2	22850	18q23	TCGA	1
LIN28A	79727	1p36.11	TCGA	1
CDC42EP1	11135	22q13.1	TCGA	1
PDK3	5165	Xp22.11	TCGA	1
FAM20C	56975	7p22.3	TCGA	1
IFITM1	8519	11p15.5	TCGA	1
TSFM	10102	12q14.1	TCGA	1
TPR	7175	1q31.1	COSMIC	1
MAP1S	55201	19p13.11	TCGA	1
BRD3	8019	9q34.2	TARGET,COSMIC,TCGA	3
BCL10	8915	1p22.3	COSMIC	1
KRBA1	84626	7q36.1	TCGA	1
GOT1L1	137362	8p11.23	TCGA	1
CNOT11	55571	2q11.2	TCGA	1
TMTC1	83857	12p11.22	TCGA	1
TSHR	7253	14q31.1	COSMIC,TCGA	2
STAB2	55576	12q23.3	TCGA	1
ETV1	2115	7p21.2	TARGET,COSMIC	2
ATP6V0E2	155066	7q36.1	TCGA	1
REG3A	5068	2p12	TCGA	1
2015-09-06	23157	Xq24	COSMIC	1
KLHDC9	126823	1q23.3	TCGA	1
TMEM88	92162	17p13.1	TCGA	1
MIEN1	84299	17q12	TCGA	1
PTDSS2	81490	11p15.5	TCGA	1
IVL	3713	1q21.3	TCGA	1
PLEKHA6	22874	1q32.1	TCGA	1
TBC1D23	55773	3q12.1	TCGA	1
SAMD4B	55095	19q13.2	TCGA	1
KDSR	2531	18q21.33	COSMIC	1
OMG	4974	17q11.2	TCGA	1
MAP3K11	4296	11q13.1	TCGA	1
OLIG2	10215	21q22.11	COSMIC	1
ZNF280A	129025	22q11.22	TCGA	1
LACTB	114294	15q22.2	TCGA	1
RPS16	6217	19q13.2	TCGA	1
KAZN	23254	1p36.21	TCGA	1
PRCC	5546	1q23.1	COSMIC	1
ZBTB46	140685	20q13.33	TCGA	1
LPCAT1	79888	5p15.33	TCGA	1
ODF4	146852	17p13.1	TCGA	1
BRAF	673	7q34	TARGET,COSMIC,TCGA	3
SIVA1	10572	14q32.33	TCGA	1
PAX5	5079	9p13.2	COSMIC	1
AAK1	22848	2p13.3	TCGA	1
PCSK7	9159	11q23.3	COSMIC	1
GPS2	2874	17p13.1	TCGA	1
AKT3	10000	1q43	TARGET	1
CRB1	23418	1q31.3	TCGA	1
PLK5	126520	19p13.3	TCGA	1
LTBP3	4054	11q13.1	TCGA	1
POLA2	23649	11q13.1	TCGA	1
KTN1	3895	14q22.3	COSMIC	1
PVRL4	81607	1q23.3	TCGA	1
RELL2	285613	5q31.3	TCGA	1
ADARB2	105	10p15.3	TCGA	1
C11orf70	85016	11q22.1	TCGA	1
KMT2C	58508	7q36.1	COSMIC,TCGA	2
CPNE7	27132	16q24.3	TCGA	1
LAPTM4B	55353	8q22.1	TCGA	1
SOX18	54345	20q13.33	TCGA	1
TYMP	1890	22q13.33	TCGA	1
SI	6476	3q26.1	TCGA	1
ARSJ	79642	4q26	TCGA	1
TMEM37	140738	2q14.2	TCGA	1
ARHGAP11B	89839	15q13.2	TCGA	1
ARID1A	8289	1p36.11	COSMIC,TCGA	2
REPIN1	29803	7q36.1	TCGA	1
ERC1	23085	12p13.33	COSMIC,TCGA	2
VPS45	11311	1q21.2	TCGA	1
TMEM176B	28959	7q36.1	TCGA	1
SOX2	6657	3q26.33	COSMIC	1
AP1S1	1174	7q22.1	TCGA	1
SDHA	6389	5p15.33	TCGA	1
AOC2	314	17q21.31	TCGA	1
VGLL4	9686	3p25.3	TCGA	1
AMER1	139285	Xq11.2	COSMIC,TCGA	2
ROS1	6098	6q22.1	TARGET,COSMIC	2
SLC6A3	6531	5p15.33	TCGA	1
LETMD1	25875	12q13.12	TCGA	1
RYBP	23429	3p13	TCGA	1
GOLPH3L	55204	1q21.3	TCGA	1
TTC26	79989	7q34	TCGA	1
ACKR3	57007	2q37.3	COSMIC	1
ART5	116969	11p15.4	TCGA	1
ISCA2	122961	14q24.3	TCGA	1
FAM212A	389119	3p21.31	TCGA	1
GBX1	2636	7q36.1	TCGA	1
FNBP1	23048	9q34.11	COSMIC	1
FANCG	2189	9p13.3	COSMIC	1
ACY3	91703	11q13.2	TCGA	1
MLLT4	4301	6q27	COSMIC,TCGA	2
FANCD2	2177	3p25.3	COSMIC,TCGA	2
SENP5	205564	3q29	TCGA	1
FAM174B	400451	15q26.1	TCGA	1
GNRH2	2797	20p13	TCGA	1
METTL1	4234	12q14.1	TCGA	1
CBFA2T3	863	16q24.3	COSMIC	1
RAP1GDS1	5910	4q23	COSMIC	1
AFF3	3899	2q11.2	COSMIC	1
CCDC51	79714	3p21.31	TCGA	1
ACTR3C	653857	7q36.1	TCGA	1
MYB	4602	6q23.3	COSMIC	1
PLXNA3	55558	Xq28	TCGA	1
KLF3	51274	4p14	TCGA	1
LCE1F	353137	1q21.3	TCGA	1
ANKRD37	353322	4q35.1	TCGA	1
XRCC2	7516	7q36.1	TCGA	1
NAT14	57106	19q13.42	TCGA	1
PFN3	345456	5q35.3	TCGA	1
RPTOR	57521	17q25.3	TCGA	1
ERBB4	2066	2q34	TARGET,TCGA	2
SLC30A9	10463	4p13	TCGA	1
KANK1	23189	9p24.3	TCGA	1
VAMP2	6844	17p13.1	TCGA	1
GPHN	10243	14q23.3	COSMIC,TCGA	2
PRCP	5547	11q14.1	TCGA	1
C1orf106	55765	1q32.1	TCGA	1
PTN	5764	7q33	TCGA	1
LPP	4026	3q27.3	COSMIC	1
TMEM130	222865	7q22.1	TCGA	1
FIBP	9158	11q13.1	TCGA	1
YIF1B	90522	19q13.2	TCGA	1
ATRX	546	Xq21.1	COSMIC,TCGA	2
DMRT1	1761	9p24.3	TCGA	1
NBN	4683	8q21.3	COSMIC	1
TLX3	30012	5q35.1	COSMIC	1
PVRL1	5818	11q23.3	TCGA	1
TAS2R60	338398	7q35	TCGA	1
IRS4	8471	Xq22.3	TCGA	1
MACF1	23499	1p34.3	TCGA	1
WWC2	80014	4q35.1	TCGA	1
RGMB	285704	5q15	TCGA	1
RAC1	5879	7p22.1	COSMIC,TCGA	2
PCMTD2	55251	20q13.33	TCGA	1
PTEN	5728	10q23.31	TARGET,COSMIC,TCGA	3
FOXD4L3	286380	9q21.11	TCGA	1
AXIN1	8312	16p13.3	COSMIC	1
MALT1	10892	18q21.32	COSMIC	1
LZTR1	8216	22q11.21	TCGA	1
RENBP	5973	Xq28	TCGA	1
RASSF7	8045	11p15.5	TCGA	1
SETD2	29072	3p21.31	COSMIC,TCGA	2
IQCA1L	102723607	7q36.1	TCGA	1
ZNF783	100289678	7q36.1	TCGA	1
CCDC110	256309	4q35.1	TCGA	1
WEE2	494551	7q34	TCGA	1
PLCB2	5330	15q15.1	TCGA	1
RFX5	5993	1q21.3	TCGA	1
HOXC13	3229	12q13.13	COSMIC	1
NAT8	9027	2p13.1	TCGA	1
POLI	11201	18q21.2	TCGA	1
RNF170	81790	8p11.21	TCGA	1
FOXQ1	94234	6p25.3	TCGA	1
KCNAB3	9196	17p13.1	TCGA	1
KBTBD13	390594	15q22.31	TCGA	1
KCNE1	3753	21q22.12	TCGA	1
NETO2	81831	16q12.1	TCGA	1
ODF3	113746	11p15.5	TCGA	1
SLC37A3	84255	7q34	TCGA	1
CD4	920	12p13.31	TCGA	1
RAD51B	5890	14q24.1	COSMIC,TCGA	2
IGL	3535	22q11.2	COSMIC	1
NUP214	8021	9q34.13	COSMIC	1
TPD52L2	7165	20q13.33	TCGA	1
KEL	3792	7q34	TCGA	1
SDHB	6390	1p36.13	COSMIC	1
FTHL17	53940	Xp21.2	TCGA	1
SOX4	6659	6p22.3	TCGA	1
MSN	4478	Xq12	COSMIC	1
C8orf58	541565	8p21.3	TCGA	1
DUSP22	56940	6p25.3	TCGA	1
GIMAP8	155038	7q36.1	TCGA	1
ACAD8	27034	11q25	TCGA	1
LYRM2	57226	6q15	TCGA	1
B4GALNT4	338707	11p15.5	TCGA	1
MED29	55588	19q13.2	TCGA	1
JAM3	83700	11q25	TCGA	1
CHSY1	22856	15q26.3	TCGA	1
BTNL9	153579	5q35.3	TCGA	1
MYOM1	8736	18p11.31	TCGA	1
SFPQ	6421	1p34.3	COSMIC	1
AKR1B10	57016	7q33	TCGA	1
EXT2	2132	11p11.2	COSMIC	1
AKAP7	9465	6q23.2	TCGA	1
CROCC	9696	1p36.13	TCGA	1
ABL2	27	1q25.2	COSMIC	1
NOM1	64434	7q36.3	TCGA	1
ERICH6B	220081	13q14.13	TCGA	1
FCGR2B	2213	1q23.3	COSMIC	1
DIP2C	22982	10p15.3	TCGA	1
TCAF1	9747	7q35	TCGA	1
RXRA	6256	9q34.2	TCGA	1
TMEM60	85025	7q11.23	TCGA	1
GRK6	2870	5q35.3	TCGA	1
BMPR1A	657	10q23.2	COSMIC	1
PKD2	5311	4q22.1	TCGA	1
ARHGAP30	257106	1q23.3	TCGA	1
PIGZ	80235	3q29	TCGA	1
STAG2	10735	Xq25	COSMIC,TCGA	2
EPHA2	1969	1p36.13	TCGA	1
MAML2	84441	11q21	COSMIC	1
TCP10	6953	6q27	TCGA	1
ARHGEF12	23365	11q23.3	COSMIC	1
NFATC1	4772	18q23	TCGA	1
2015-09-05	5413	22q11.21	COSMIC	1
SCYL1	57410	11q13.1	TCGA	1
SNRNP70	6625	19q13.33	TCGA	1
SSX2	6757	Xp11.22	COSMIC	1
CSGALNACT2	55454	10q11.21	TCGA	1
PTPN11	5781	12q24.13	COSMIC,TCGA	2
ADAMDEC1	27299	8p21.2	TCGA	1
SMAD3	4088	15q22.33	TCGA	1
NUP93	9688	16q13	TCGA	1
KDM5C	8242	Xp11.22	COSMIC,TCGA	2
CARD11	84433	7p22.2	COSMIC	1
TBC1D12	23232	10q23.33	TCGA	1
KRTAP4-3	85290	17q21.2	TCGA	1
CDK12	51755	17q12	TARGET,COSMIC	2
PLCG1	5335	20q12	COSMIC	1
FOLH1B	219595	11q14.3	TCGA	1
ZNF43	7594	19p12	TCGA	1
ITGB4	3691	17q25.1	TCGA	1
BTG1	694	12q21.33	COSMIC	1
DICER1	23405	14q32.13	COSMIC	1
CNOT4	4850	7q33	TCGA	1
THYN1	29087	11q25	TCGA	1
IKZF1	10320	7p12.2	COSMIC	1
ANKRD63	100131244	15q15.1	TCGA	1
CAPZA2	830	7q31.2	TCGA	1
IFNA2	3440	9p21.3	TCGA	1
CNTN4	152330	3p26.3	TCGA	1
LCE1B	353132	1q21.3	TCGA	1
TAF1B	9014	2p25.1	TCGA	1
ALK	238	2p23.2	TARGET,COSMIC	2
EZH2	2146	7q36.1	TARGET,COSMIC,TCGA	3
DOCK8	81704	9p24.3	TCGA	1
TRPV6	55503	7q34	TCGA	1
YWHAE	7531	17p13.3	COSMIC	1
FAM89B	23625	11q13.1	TCGA	1
FAS	355	10q23.31	COSMIC	1
ARNT	405	1q21.3	COSMIC,TCGA	2
C17orf59	54785	17p13.1	TCGA	1
SPRN	503542	10q26.3	TCGA	1
ZNF596	169270	8p23.3	TCGA	1
CDKN1B	1027	12p13.1	TARGET,TCGA	2
PRKCI	5584	3q26.2	TCGA	1
POU2AF1	5450	11q23.1	COSMIC	1
HIST1H3B	8358	6p22.2	COSMIC,TCGA	2
LSM14A	26065	19q13.11	COSMIC	1
CYP21A2	1589	6p21.33	TCGA	1
RASAL1	8437	12q24.13	TCGA	1
CABP5	56344	19q13.33	TCGA	1
DDAH1	23576	1p22.3	TCGA	1
NLRP6	171389	11p15.5	TCGA	1
SMARCB1	6598	22q11.23	TARGET,COSMIC	2
PLA2G4E	123745	15q15.1	TCGA	1
MUC1	4582	1q22	COSMIC	1
TEAD3	7005	6p21.31	TCGA	1
PHC3	80012	3q26.2	TCGA	1
FAM86B1	85002	8p23.1	TCGA	1
ACOX1	51	17q25.1	TCGA	1
TMCO5A	145942	15q14	TCGA	1
KIF5B	3799	10p11.22	COSMIC	1
MUC7	4589	4q13.3	TCGA	1
MYH9	4627	22q12.3	COSMIC	1
HSD17B11	51170	4q22.1	TCGA	1
IDH2	3418	15q26.1	TARGET,COSMIC,TCGA	3
PCGF6	84108	10q24.33	TCGA	1
S100A5	6276	1q21.3	TCGA	1
PPAP2C	8612	19p13.3	TCGA	1
SUPT5H	6829	19q13.2	TCGA	1
ELF3	1999	1q32.1	TCGA	1
HUS1B	135458	6p25.3	TCGA	1
URI1	8725	19q12	TCGA	1
TAS2R41	259287	7q35	TCGA	1
DHDDS	79947	1p36.11	TCGA	1
DCLK1	9201	13q13.3	TCGA	1
CTSW	1521	11q13.1	TCGA	1
NEFM	4741	8p21.2	TCGA	1
C1QTNF5	114902	11q23.3	TCGA	1
SPOPL	339745	2q22.1	TCGA	1
BCL9	607	1q21.2	COSMIC	1
C9orf66	157983	9p24.3	TCGA	1
STMN3	50861	20q13.33	TCGA	1
ODF3L2	284451	19p13.3	TCGA	1
DHRSX	207063	Xp22.33	TCGA	1
PIGV	55650	1p36.11	TCGA	1
KCNH2	3757	7q36.1	TCGA	1
LETM1	3954	4p16.3	TCGA	1
PLXNB1	5364	3p21.31	TCGA	1
IFITM5	387733	11p15.5	TCGA	1
CHD3	1107	17p13.1	TCGA	1
CLDN22	53842	4q35.1	TCGA	1
CHD6	84181	20q12	TCGA	1
RNF145	153830	5q33.3	TCGA	1
CLP1	10978	11q12.1	COSMIC	1
OR4C16	219428	11q11	TCGA	1
KLHDC7B	113730	22q13.33	TCGA	1
COIL	8161	17q22	TCGA	1
ARHGEF2	9181	1q22	TCGA	1
CASP8	841	2q33.1	COSMIC,TCGA	2
TSC2	7249	16p13.3	TARGET,COSMIC	2
ETS2	2114	21q22.2	TCGA	1
NDNL2	56160	15q13.1	TCGA	1
ARHGAP4	393	Xq28	TCGA	1
PTPRB	5787	12q15	COSMIC	1
CCDC102A	92922	16q21	TCGA	1
TCF12	6938	15q21.3	COSMIC,TCGA	2
PACS2	23241	14q32.33	TCGA	1
KRAS	3845	12p12.1	TARGET,COSMIC,TCGA	3
ZRSR2	8233	Xp22.2	COSMIC	1
CATSPERG	57828	19q13.2	TCGA	1
ATG4B	23192	2q37.3	TCGA	1
CDX2	1045	13q12.2	COSMIC,TCGA	2
EMG1	10436	12p13.31	TCGA	1
PLEKHG2	64857	19q13.2	TCGA	1
C15orf65	145788	15q21.3	COSMIC	1
PPARG	5468	3p25.2	COSMIC	1
FBRSL1	57666	12q24.33	TCGA	1
BAG1	573	9p13.3	TCGA	1
ISOC2	79763	19q13.42	TCGA	1
MTRNR2L6	100463482	7q34	TCGA	1
RHOA	387	3p21.31	TCGA	1
TRH	7200	3q22.1	TCGA	1
FAM27A	548321	9p11.2	TCGA	1
SMC1A	8243	Xp11.22	TCGA	1
TRIM65	201292	17q25.1	TCGA	1
AKR1C2	1646	10p15.1	TCGA	1
SLC6A18	348932	5p15.33	TCGA	1
C11orf58	10944	11p15.1	TCGA	1
BCL9L	283149	11q23.3	TCGA	1
OLFM1	10439	9q34.3	TCGA	1
RET	5979	10q11.21	TARGET,COSMIC,TCGA	3
RUNX1	861	21q22.12	TARGET,COSMIC,TCGA	3
MID1	4281	Xp22.2	TCGA	1
C2orf81	388963	2p13.1	TCGA	1
STBD1	8987	4q21.1	TCGA	1
RGS19	10287	20q13.33	TCGA	1
NRAS	4893	1p13.2	TARGET,COSMIC,TCGA	3
PABPC3	5042	13q12.13	TCGA	1
EGR1	1958	5q31.2	TCGA	1
ALG12	79087	22q13.33	TCGA	1
LRRC31	79782	3q26.2	TCGA	1
EFNB3	1949	17p13.1	TCGA	1
RLN1	6013	9p24.1	TCGA	1
CSTF2T	23283	10q21.1	TCGA	1
TEKT3	64518	17p12	TCGA	1
CLDN24	100132463	4q35.1	TCGA	1
STOX2	56977	4q35.1	TCGA	1
PHOX2B	8929	4p13	COSMIC	1
PBRM1	55193	3p21.1	COSMIC,TCGA	2
MYT1	4661	20q13.33	TCGA	1
CPB2	1361	13q14.13	TCGA	1
FGF19	9965	11q13.3	TCGA	1
PIM1	5292	6p21.2	COSMIC	1
KLF6	1316	10p15.1	COSMIC,TCGA	2
SLC34A1	6569	5q35.3	TCGA	1
SAMD7	344658	3q26.2	TCGA	1
CYP4V2	285440	4q35.2	TCGA	1
CHKB	1120	22q13.33	TCGA	1
F11	2160	4q35.2	TCGA	1
CTAGE15	441294	7q35	TCGA	1
IFITM2	10581	11p15.5	TCGA	1
HUWE1	10075	Xp11.22	TCGA	1
BRF1	2972	14q32.33	TCGA	1
ATHL1	80162	11p15.5	TCGA	1
ZNF595	152687	4p16.3	TCGA	1
BHLHE22	27319	8q12.3	TCGA	1
CHCHD7	79145	8q12.1	COSMIC	1
LYRM5	144363	12p12.1	TCGA	1
PAXIP1	22976	7q36.2	TCGA	1
TCEA2	6919	20q13.33	TCGA	1
TM7SF2	7108	11q13.1	TCGA	1
ZC3HAV1	56829	7q34	TCGA	1
RRAS2	22800	11p15.2	TCGA	1
OXCT1	5019	5p13.1	TCGA	1
MTOR	2475	1p36.22	TARGET,TCGA	2
LTBP2	4053	14q24.3	TCGA	1
UBL4A	8266	Xq28	TCGA	1
ERN2	10595	16p12.2	TCGA	1
FAM149A	25854	4q35.1	TCGA	1
PDE9A	5152	21q22.3	TCGA	1
INO80E	283899	16p11.2	TCGA	1
UBR5	51366	8q22.3	COSMIC	1
NBPF1	55672	1p36.13	TCGA	1
WT1	7490	11p13	TARGET,COSMIC,TCGA	3
HTR3B	9177	11q23.2	TCGA	1
AOC3	8639	17q21.31	TCGA	1
CBLB	868	3q13.11	COSMIC	1
CDK6	1021	7q21.2	TARGET,COSMIC,TCGA	3
LRIG3	121227	12q14.1	COSMIC	1
TFPT	29844	19q13.42	COSMIC	1
TEAD2	8463	19q13.33	TCGA	1
CTAGE6	340307	7q35	TCGA	1
C2CD4C	126567	19p13.3	TCGA	1
KLLN	100144748	10q23.31	TCGA	1
TH	7054	11p15.5	TCGA	1
ANKS1B	56899	12q23.1	TCGA	1
MFSD2A	84879	1p34.2	TCGA	1
CDH18	1016	5p14.3	TCGA	1
CHL1	10752	3p26.3	TCGA	1
LCK	3932	1p35.1	COSMIC	1
AFF4	27125	5q31.1	COSMIC	1
RAF1	5894	3p25.2	TARGET,COSMIC	2
INF2	64423	14q32.33	TCGA	1
STC1	6781	8p21.2	TCGA	1
MRPS33	51650	7q34	TCGA	1
PRPF6	24148	20q13.33	TCGA	1
TRD	6964	14q11.2	COSMIC	1
NAA20	51126	20p11.23	TCGA	1
UQCRFS1	7386	19q12	TCGA	1
WWC1	23286	5q34	TCGA	1
CLDN23	137075	8p23.1	TCGA	1
GLB1L2	89944	11q25	TCGA	1
ZYX	7791	7q34	TCGA	1
BLM	641	15q26.1	COSMIC	1
OR2A5	393046	7q35	TCGA	1
ZNF516	9658	18q23	TCGA	1
MAP2K2	5605	19p13.3	TARGET,COSMIC	2
SDC4	6385	20q13.12	COSMIC	1
SLC1A2	6506	11p13	TCGA	1
C11orf85	283129	11q13.1	TCGA	1
ZBTB16	7704	11q23.2	COSMIC	1
PDGFB	5155	22q13.1	COSMIC	1
CDC42BPG	55561	11q13.1	TCGA	1
ELN	2006	7q11.23	COSMIC	1
RFX1	5989	19p13.12	TCGA	1
KLK2	3817	19q13.33	COSMIC	1
CALR	811	19p13.2	COSMIC	1
REG1B	5968	2p12	TCGA	1
ZFPM1	161882	16q24.2	TCGA	1
S100A14	57402	1q21.3	TCGA	1
FGFR2	2263	10q26.13	TARGET,COSMIC,TCGA	3
ITGAV	3685	2q32.1	TCGA	1
KCNK17	89822	6p21.2	TCGA	1
LMO2	4005	11p13	COSMIC	1
ARHGEF35	445328	7q35	TCGA	1
LZTS1	11178	8p21.3	TCGA	1
PRKAR1A	5573	17q24.2	COSMIC,TCGA	2
HLA-A	3105	6p21.3	COSMIC,TCGA	2
MAML3	55534	4q31.1	TCGA	1
SARM1	23098	17q11.2	TCGA	1
RPL22	6146	1p36.31	COSMIC,TCGA	2
RAD52	5893	12p13.33	TCGA	1
EDNRB	1910	13q22.3	TCGA	1
RGS7	6000	1q43	TCGA	1
C14orf80	283643	14q32.33	TCGA	1
KIAA1147	57189	7q34	TCGA	1
SHANK1	50944	19q13.33	TCGA	1
ETV4	2118	17q21.31	TARGET,COSMIC	2
CPT1B	1375	22q13.33	TCGA	1
STAT3	6774	17q21.2	COSMIC	1
SPDYE3	441272	7q22.1	TCGA	1
PPP2R5C	5527	14q32.31	TCGA	1
SPATA31A1	647060	9p13.1	TCGA	1
STARD3NL	83930	7p14.1	TCGA	1
KRTAP10-6	386674	21q22.3	TCGA	1
ROBO1	6091	3p12.3	TCGA	1
SMN2	6607	5q13.2	TCGA	1
ORAI1	84876	12q24.31	TCGA	1
LRRIQ3	127255	1p31.1	TCGA	1
GPR141	353345	7p14.1	TCGA	1
TMUB2	79089	17q21.31	TCGA	1
TBXAS1	6916	7q34	TCGA	1
MYH11	4629	16p13.11	COSMIC	1
AGK	55750	7q34	TCGA	1
ANKRD11	29123	16q24.3	TCGA	1
LRRN4	164312	20p12.3	TCGA	1
NUDT14	256281	14q32.33	TCGA	1
CAP1	10487	1p34.2	TCGA	1
2015-09-09	10801	17q25.2	COSMIC	1
SEZ6L2	26470	16p11.2	TCGA	1
GUCY2D	3000	17p13.1	TCGA	1
DMRTA1	63951	9p21.3	TCGA	1
MYO5A	4644	15q21.2	COSMIC	1
CPM	1368	12q15	TCGA	1
SERF1B	728492	5q13.2	TCGA	1
SIPA1L3	23094	19q13.13	TCGA	1
ZC3HAV1L	92092	7q34	TCGA	1
ALPPL2	251	2q37.1	TCGA	1
TRIM27	5987	6p22.1	COSMIC	1
CDC42EP2	10435	11q13.1	TCGA	1
SLC26A4	5172	7q22.3	TCGA	1
SOX17	64321	8q11.23	TCGA	1
TGFBR1	7046	9q22.33	TCGA	1
SLC6A13	6540	12p13.33	TCGA	1
MIDN	90007	19p13.3	TCGA	1
TTLL2	83887	6q27	TCGA	1
NAA10	8260	Xq28	TCGA	1
KCNG2	26251	18q23	TCGA	1
EBF1	1879	5q33.3	COSMIC	1
NINJ2	4815	12p13.33	TCGA	1
CYP2E1	1571	10q26.3	TCGA	1
SNX2	6643	5q23.2	TCGA	1
ATP1B2	482	17p13.1	TCGA	1
OPRL1	4987	20q13.33	TCGA	1
CENPBD1	92806	16q24.3	TCGA	1
WAS	7454	Xp11.23	COSMIC	1
TAS2R1	50834	5p15.31	TCGA	1
ATM	472	11q22.3	TARGET,COSMIC,TCGA	3
SLC4A2	6522	7q36.1	TCGA	1
TINAG	27283	6p12.1	TCGA	1
WDR49	151790	3q26.1	TCGA	1
SYCE1	93426	10q26.3	TCGA	1
AGTR1	185	3q24	TCGA	1
OR7C1	26664	19p13.12	TCGA	1
MC1R	4157	16q24.3	TCGA	1
IFNA5	3442	9p21.3	TCGA	1
RNF168	165918	3q29	TCGA	1
TBC1D26	353149	17p12	TCGA	1
JPH4	84502	14q11.2	TCGA	1
LRRC14B	389257	5p15.33	TCGA	1
CABLES2	81928	20q13.33	TCGA	1
OBSCN	84033	1q42.13	TCGA	1
MYL1	4632	2q34	TCGA	1
SPECC1	92521	17p11.2	COSMIC	1
PCGF2	7703	17q12	TCGA	1
CCDC127	133957	5p15.33	TCGA	1
SFN	2810	1p36.11	TCGA	1
GOLGA5	9950	14q32.12	COSMIC	1
VDAC3	7419	8p11.21	TCGA	1
TJP1	7082	15q13.1	TCGA	1
RALGDS	5900	9q34.2	COSMIC	1
CRYGN	155051	7q36.1	TCGA	1
CBWD5	220869	9q21.11	TCGA	1
U2AF1	7307	21q22.3	COSMIC,TCGA	2
SMAD4	4089	18q21.2	TARGET,COSMIC,TCGA	3
CSMD1	64478	8p23.2	TCGA	1
STAT6	6778	12q13.3	COSMIC	1
TUBB3	10381	16q24.3	TCGA	1
CREBZF	58487	11q14.1	TCGA	1
ASB16	92591	17q21.31	TCGA	1
ADSSL1	122622	14q32.33	TCGA	1
GLI3	2737	7p14.1	TCGA	1
PTCH1	5727	9q22.32	TARGET,COSMIC	2
ERCC3	2071	2q14.3	COSMIC	1
S100A6	6277	1q21.3	TCGA	1
S100A1	6271	1q21.3	TCGA	1
TFRC	7037	3q29	COSMIC	1
TMEM80	283232	11p15.5	TCGA	1
NFIC	4782	19p13.3	TCGA	1
PRKAG2	51422	7q36.1	TCGA	1
KAT6A	7994	8p11.21	COSMIC,TCGA	2
HIAT1	64645	1p21.2	TCGA	1
OSBPL6	114880	2q31.2	TCGA	1
BCOR	54880	Xp11.4	COSMIC	1
FERD3L	222894	7p21.1	TCGA	1
PPT1	5538	1p34.2	TCGA	1
GOPC	57120	6q22.1	COSMIC	1
NTRK3	4916	15q25.3	TARGET,COSMIC	2
MLLT3	4300	9p21.3	COSMIC	1
COX4I2	84701	20q11.21	TCGA	1
ARAP3	64411	5q31.3	TCGA	1
KEAP1	9817	19p13.2	TCGA	1
MUC4	4585	3q29	TCGA	1
JAZF1	221895	7p15.2	COSMIC	1
TYRO3	7301	15q15.1	TCGA	1
FANCF	2188	11p14.3	COSMIC	1
ARRDC4	91947	15q26.2	TCGA	1
GABRA6	2559	5q34	TCGA	1
TMEM187	8269	Xq28	TCGA	1
MAP3K1	4214	5q11.2	TARGET,TCGA	2
CEP89	84902	19q13.11	COSMIC	1
SLITRK6	84189	13q31.1	TCGA	1
LASP1	3927	17q12	COSMIC	1
2015-03-09	92979	12q14.1	TCGA	1
ZNF292	23036	6q14.3	TCGA	1
ORAOV1	220064	11q13.3	TCGA	1
GPHA2	170589	11q13.1	TCGA	1
CTCF	10664	16q22.1	TCGA	1
MTNR1A	4543	4q35.2	TCGA	1
MCL1	4170	1q21.3	TARGET,TCGA	2
RGS9BP	388531	19q13.11	TCGA	1
ACTN2	88	1q43	TCGA	1
ATG9B	285973	7q36.1	TCGA	1
OR5F1	338674	11q12.1	TCGA	1
SPDYC	387778	11q13.1	TCGA	1
ALDH3B2	222	11q13.2	TCGA	1
TRIP13	9319	5p15.33	TCGA	1
AGAP2	116986	12q14.1	TCGA	1
CCND3	896	6p21.1	TARGET,COSMIC	2
CLTC	1213	17q23.1	COSMIC	1
DOT1L	84444	19p13.3	TCGA	1
ZNF521	25925	18q11.2	COSMIC	1
TMPRSS2	7113	21q22.3	TARGET,COSMIC,TCGA	3
TLR3	7098	4q35.1	TCGA	1
CTGF	1490	6q23.2	TCGA	1
TFG	10342	3q12.2	COSMIC	1
FAM86B2	653333	8p23.1	TCGA	1
POLB	5423	8p11.21	TCGA	1
PTBP1	5725	19p13.3	TCGA	1
BRD1	23774	22q13.33	TCGA	1
TRIM58	25893	1q44	TCGA	1
GMEB2	26205	20q13.33	TCGA	1
HMGA2	8091	12q14.3	COSMIC	1
EPHA1	2041	7q34	TCGA	1
ING2	3622	4q35.1	TCGA	1
INAFM2	100505573	15q15.1	TCGA	1
BCL7C	9274	16p11.2	TCGA	1
DNAH2	146754	17p13.1	TCGA	1
CASP3	836	4q35.1	TCGA	1
FAM120C	54954	Xp11.22	TCGA	1
ATP6V0A4	50617	7q34	TCGA	1
RNF213	57674	17q25.3	COSMIC	1
CUL1	8454	7q36.1	TCGA	1
GPR31	2853	6q27	TCGA	1
BTF3L4	91408	1p32.3	TCGA	1
OR9A2	135924	7q34	TCGA	1
FAM71C	196472	12q23.1	TCGA	1
SSPO	23145	7q36.1	TCGA	1
VDR	7421	12q13.11	TCGA	1
CLOCK	9575	4q12	TCGA	1
SMIM24	284422	19p13.3	TCGA	1
IRF4	3662	6p25.3	COSMIC,TCGA	2
JAG2	3714	14q32.33	TCGA	1
BTBD6	90135	14q32.33	TCGA	1
DSPP	1834	4q22.1	TCGA	1
PTPRK	5796	6q22.33	COSMIC	1
FAM92B	339145	16q24.1	TCGA	1
ZC3H13	23091	13q14.13	TCGA	1
CREB3L2	64764	7q33	COSMIC,TCGA	2
ARPC2	10109	2q35	TCGA	1
OR4A5	81318	11p11.12	TCGA	1
P2RY13	53829	3q25.1	TCGA	1
MGAM	8972	7q34	TCGA	1
ZBTB42	100128927	14q32.33	TCGA	1
LETM2	137994	8p11.23	TCGA	1
GOLGA8M	653720	15q13.1	TCGA	1
ZDHHC18	84243	1p36.11	TCGA	1
GNL3L	54552	Xp11.22	TCGA	1
TMBIM4	51643	12q14.3	TCGA	1
CACNA1D	776	3p21.1	COSMIC	1
ZNF140	7699	12q24.33	TCGA	1
SIGIRR	59307	11p15.5	TCGA	1
GIMAP2	26157	7q36.1	TCGA	1
KDR	3791	4q12	TARGET,COSMIC	2
BRD9	65980	5p15.33	TCGA	1
OR2M5	127059	1q44	TCGA	1
RLN2	6019	9p24.1	TCGA	1
PACRG	135138	6q26	TCGA	1
PGAM5	192111	12q24.33	TCGA	1
RNF207	388591	1p36.31	TCGA	1
GRB10	2887	7p12.1	TCGA	1
TBL1X	6907	Xp22.31	TCGA	1
EPHA3	2042	3p11.1	TARGET	1
ZDHHC11	79844	5p15.33	TCGA	1
SMYD4	114826	17p13.3	TCGA	1
CHCHD3	54927	7q32.3	TCGA	1
RBM12	10137	20q11.22	TCGA	1
NUP98	4928	11p15.4	COSMIC	1
MEN1	4221	11q13.1	TARGET,COSMIC,TCGA	3
RARA	5914	17q21.2	TARGET,COSMIC	2
SEMA5B	54437	3q21.1	TCGA	1
KIF26A	26153	14q32.33	TCGA	1
SS18	6760	18q11.2	COSMIC	1
TRABD	80305	22q13.33	TCGA	1
NPHP4	261734	1p36.31	TCGA	1
MYD88	4615	3p22.2	TARGET,COSMIC	2
PML	5371	15q24.1	COSMIC	1
DLG2	1740	11q14.1	TCGA	1
CBFB	865	16q22.1	COSMIC,TCGA	2
KRTAP5-1	387264	11p15.5	TCGA	1
PPP1R12B	4660	1q32.1	TCGA	1
IFITM3	10410	11p15.5	TCGA	1
DPP3	10072	11q13.2	TCGA	1
RCCD1	91433	15q26.1	TCGA	1
TUBB2A	7280	6p25.2	TCGA	1
ZNF276	92822	16q24.3	TCGA	1
AGBL3	340351	7q33	TCGA	1
EZH1	2145	17q21.2	TCGA	1
PPARA	5465	22q13.31	TCGA	1
KRTAP4-5	85289	17q21.2	TCGA	1
MN1	4330	22q12.1	COSMIC	1
PTPRD	5789	9p24.1	TCGA	1
ALOX15B	247	17p13.1	TCGA	1
FAP	2191	2q24.2	TCGA	1
ANKRD20A2	441430	9p12	TCGA	1
PTPRN2	5799	7q36.3	TCGA	1
SMURF1	57154	7q22.1	TCGA	1
MLLT1	4298	19p13.3	COSMIC	1
ANKRD39	51239	2q11.2	TCGA	1
TMSB15B	286527	Xq22.2	TCGA	1
PRR21	643905	2q37.3	TCGA	1
TPM4	7171	19p13.12	COSMIC	1
OR2A12	346525	7q35	TCGA	1
HERPUD1	9709	16q13	COSMIC	1
USP6	9098	17p13.2	COSMIC	1
AARSD1	80755	17q21.31	TCGA	1
TFB2M	64216	1q44	TCGA	1
DMKN	93099	19q13.12	TCGA	1
LIME1	54923	20q13.33	TCGA	1
S100A4	6275	1q21.3	TCGA	1
FRMD8	83786	11q13.1	TCGA	1
OR2A2	442361	7q35	TCGA	1
SRXN1	140809	20p13	TCGA	1
KIAA0907	22889	1q22	TCGA	1
TATDN2	9797	3p25.3	TCGA	1
SDCBP	6386	8q12.1	TCGA	1
ADM2	79924	22q13.33	TCGA	1
RARRES2	5919	7q36.1	TCGA	1
FRMD1	79981	6q27	TCGA	1
OR9A4	130075	7q34	TCGA	1
PHF6	84295	Xq26.2	COSMIC,TCGA	2
SYT6	148281	1p13.2	TCGA	1
FOXO4	4303	Xq13.1	COSMIC	1
FPGS	2356	9q34.11	TCGA	1
FOXD4L2	100036519	9p12	TCGA	1
MLLT6	4302	17q12	COSMIC	1
DNMT1	1786	19p13.2	TCGA	1
SOX5	6660	12p12.1	TCGA	1
BRIP1	83990	17q23.2	COSMIC	1
DGKI	9162	7q33	TCGA	1
GAL3ST2	64090	2q37.3	TCGA	1
KIR2DL3	3804	19q13.42	TCGA	1
PALB2	79728	16p12.2	COSMIC	1
NFIB	4781	9p23	COSMIC	1
HELT	391723	4q35.1	TCGA	1
IL17REL	400935	22q13.33	TCGA	1
CT62	196993	15q23	TCGA	1
RREB1	6239	6p24.3	TCGA	1
IGK	50802	2p11.2	COSMIC	1
TRIM13	10206	13q14.2	TCGA	1
STIL	6491	1p33	COSMIC	1
LIFR	3977	5p13.1	COSMIC	1
CBL	867	11q23.3	COSMIC,TCGA	2
RPL5	6125	1p22.1	COSMIC,TCGA	2
TFDP1	7027	13q34	TCGA	1
ZC3H12D	340152	6q25.1	TCGA	1
GTPBP4	23560	10p15.3	TCGA	1
GAGE2A	729447	Xp11.23	TCGA	1
GOLGA8H	728498	15q13.2	TCGA	1
MGA	23269	15q15.1	TCGA	1
KCNAB2	8514	1p36.31	TCGA	1
NUTM1	256646	15q14	COSMIC	1
EIF4A1	1973	17p13.1	TCGA	1
GSTK1	373156	7q34	TCGA	1
CD79A	973	19q13.2	COSMIC	1
CIC	23152	19q13.2	COSMIC,TCGA	2
GIMAP7	168537	7q36.1	TCGA	1
PIK3CA	5290	3q26.32	TARGET,COSMIC,TCGA	3
TRAPPC1	58485	17p13.1	TCGA	1
FLT3	2322	13q12.2	TARGET,COSMIC,TCGA	3
HCN2	610	19p13.3	TCGA	1
STRA8	346673	7q33	TCGA	1
CKLF	51192	16q21	TCGA	1
JMY	133746	5q14.1	TCGA	1
TSR2	90121	Xp11.22	TCGA	1
IL2	3558	4q27	COSMIC	1
FOXA1	3169	14q21.1	COSMIC,TCGA	2
ERBB3	2065	12q13.2	TARGET,TCGA	2
ATAD3C	219293	1p36.33	TCGA	1
NIN	51199	14q22.1	COSMIC	1
ABI1	10006	10p12.1	COSMIC	1
CACNA1A	773	19p13.2	TCGA	1
SYK	6850	9q22.2	TARGET,COSMIC	2
TEX22	647310	14q32.33	TCGA	1
CASC5	57082	15q15.1	COSMIC	1
DDIT3	1649	12q13.3	COSMIC	1
TCAF2	285966	7q35	TCGA	1
FAM46A	55603	6q14.1	TCGA	1
CYLC1	1538	Xq21.1	TCGA	1
AP5B1	91056	11q13.1	TCGA	1
PLD4	122618	14q32.33	TCGA	1
CDH1	999	16q22.1	TARGET,COSMIC,TCGA	3
ZNF286A	57335	17p12	TCGA	1
PLAG1	5324	8q12.1	COSMIC	1
CNTRL	11064	9q33.2	COSMIC	1
CLEC2L	154790	7q34	TCGA	1
SLC6A19	340024	5p15.33	TCGA	1
XPO1	7514	2p15	TARGET,COSMIC	2
FIP1L1	81608	4q12	COSMIC,TCGA	2
FOXL2	668	3q22.3	COSMIC	1
RHOB	388	2p24.1	TCGA	1
ENSA	2029	1q21.3	TCGA	1
ZNF777	27153	7q36.1	TCGA	1
GNAQ	2776	9q21.2	TARGET,COSMIC	2
XPA	7507	9q22.33	COSMIC	1
CKAP2	26586	13q14.3	TCGA	1
KRTAP10-7	386675	21q22.3	TCGA	1
NKD2	85409	5p15.33	TCGA	1
PAMR1	25891	11p13	TCGA	1
SNTN	132203	3p14.2	TCGA	1
DDX6	1656	11q23.3	COSMIC	1
NEU4	129807	2q37.3	TCGA	1
PPP2R1A	5518	19q13.41	COSMIC,TCGA	2
TET2	54790	4q24	TARGET,COSMIC,TCGA	3
HNRNPM	4670	19p13.2	TCGA	1
COL2A1	1280	12q13.11	COSMIC	1
CNTNAP3	79937	9p13.1	TCGA	1
IDI1	3422	10p15.3	TCGA	1
RPA1	6117	17p13.3	TCGA	1
CCDC105	126402	19p13.12	TCGA	1
MSX1	4487	4p16.2	TCGA	1
OR2A42	402317	7q35	TCGA	1
TRAF4	9618	17q11.2	TCGA	1
OPRD1	4985	1p35.3	TCGA	1
C19orf12	83636	19q12	TCGA	1
AKAP9	10142	7q21.2	COSMIC	1
METRNL	284207	17q25.3	TCGA	1
NCBP2	22916	3q29	TCGA	1
GPSM3	63940	6p21.32	TCGA	1
LDB2	9079	4p15.32	TCGA	1
TPK1	27010	7q35	TCGA	1
SLC27A4	10999	9q34.11	TCGA	1
IGF1R	3480	15q26.3	TARGET,TCGA	2
UNC93A	54346	6q27	TCGA	1
PGAP3	93210	17q12	TCGA	1
EFEMP2	30008	11q13.1	TCGA	1
KIAA0195	9772	17q25.1	TCGA	1
SF3B1	23451	2q33.1	COSMIC,TCGA	2
IFNA13	3447	9p21.3	TCGA	1
DEFB126	81623	20p13	TCGA	1
PCM1	5108	8p22	COSMIC	1
RBM47	54502	4p14	TCGA	1
BCL2L1	598	20q11.21	TCGA	1
ATRIP	84126	3p21.31	TCGA	1
MAPK3	5595	16p11.2	TARGET	1
SLC20A2	6575	8p11.21	TCGA	1
PATZ1	23598	22q12.2	COSMIC	1
KIAA1549	57670	7q34	COSMIC,TCGA	2
AEBP1	165	7p13	TCGA	1
TUBG1	7283	17q21.2	TCGA	1
CHIC2	26511	4q12	COSMIC	1
OR9Q1	219956	11q12.1	TCGA	1
CBWD3	445571	9q21.11	TCGA	1
SSX1	6756	Xp11.23	COSMIC	1
MSI2	124540	17q22	COSMIC	1
C4orf47	441054	4q35.1	TCGA	1
RANBP17	64901	5q35.1	COSMIC	1
IL6ST	3572	5q11.2	COSMIC,TCGA	2
TPO	7173	2p25.3	TCGA	1
ANK1	286	8p11.21	TCGA	1
PAFAH1B2	5049	11q23.3	COSMIC	1
FGD1	2245	Xp11.22	TCGA	1
MRPL49	740	11q13.1	TCGA	1
WBP2	23558	17q25.1	TCGA	1
CDKN2AIP	55602	4q35.1	TCGA	1
TXNDC2	84203	18p11.22	TCGA	1
TNIP2	79155	4p16.3	TCGA	1
SORD	6652	15q21.1	TCGA	1
CNTNAP2	26047	7q35	TCGA	1
SH2B3	10019	12q24.12	COSMIC	1
RABEP1	9135	17p13.2	COSMIC	1
OR8K5	219453	11q12.1	TCGA	1
C19orf33	64073	19q13.2	TCGA	1
CHD4	1108	12p13.31	TCGA	1
PAX8	7849	2q13	COSMIC	1
RELA	5970	11q13.1	TCGA	1
TRRAP	8295	7q22.1	COSMIC,TCGA	2
AP3D1	8943	19p13.3	TCGA	1
WNK3	65267	Xp11.22	TCGA	1
C1QB	713	1p36.12	TCGA	1
LYL1	4066	19p13.2	COSMIC	1
SPATA2L	124044	16q24.3	TCGA	1
NOS3	4846	7q36.1	TCGA	1
TAS2R40	259286	7q34	TCGA	1
PANX2	56666	22q13.33	TCGA	1
CYP11B1	1584	8q24.3	TCGA	1
CDC73	79577	1q31.2	COSMIC	1
KCNIP4	80333	4p15.31	TCGA	1
FGFR1OP	11116	6q27	COSMIC	1
FCRL4	83417	1q23.1	COSMIC	1
WRN	7486	8p12	COSMIC	1
NFATC2	4773	20q13.2	COSMIC	1
BAP1	8314	3p21.1	TARGET,COSMIC,TCGA	3
HOXA9	3205	7p15.2	COSMIC	1
MSH2	4436	2p21	TARGET,COSMIC	2
KMT2A	4297	11q23.3	TARGET,COSMIC	2
CYLD	1540	16q12.1	COSMIC	1
OR11G2	390439	14q11.2	TCGA	1
CEBPA	1050	19q13.11	TARGET,COSMIC	2
BUB1B	701	15q15.1	COSMIC	1
ALOX12B	242	17p13.1	TCGA	1
SLC39A2	29986	14q11.2	TCGA	1
CHRM2	1129	7q33	TCGA	1
MLLT10	8028	10p12.31	COSMIC	1
NEDD8	4738	14q12	TCGA	1
TMEM121	80757	14q32.33	TCGA	1
EIF2AK4	440275	15q15.1	TCGA	1
FAM3A	60343	Xq28	TCGA	1
RPL13	6137	16q24.3	TCGA	1
SAP30BP	29115	17q25.1	TCGA	1
PDE11A	50940	2q31.2	TCGA	1
LRRN3	54674	7q31.1	TCGA	1
ZCCHC8	55596	12q24.31	COSMIC	1
CD3G	917	11q23.3	TCGA	1
KCNRG	283518	13q14.2	TCGA	1
SIRT3	23410	11p15.5	TCGA	1
IL7R	3575	5p13.2	COSMIC	1
C6orf136	221545	6p21.33	TCGA	1
IFI35	3430	17q21.31	TCGA	1
SRSF2	6427	17q25.1	COSMIC	1
PCCA	5095	13q32.3	TCGA	1
DISP2	85455	15q15.1	TCGA	1
KRTAP4-1	85285	17q21.2	TCGA	1
ANKRD12	23253	18p11.22	TCGA	1
SDHC	6391	1q23.3	COSMIC	1
EYS	346007	6q12	TCGA	1
PRKAR1B	5575	7p22.3	TCGA	1
RPTN	126638	1q21.3	TCGA	1
FAM189A1	23359	15q13.1	TCGA	1
TUBG2	27175	17q21.2	TCGA	1
TCF3	6929	19p13.3	COSMIC,TCGA	2
ZNF517	340385	8q24.3	TCGA	1
IYD	389434	6q25.1	TCGA	1
SUFU	51684	10q24.32	COSMIC	1
CCR10	2826	17q21.2	TCGA	1
GLB1L3	112937	11q25	TCGA	1
SMN1	6606	5q13.2	TCGA	1
NKAIN2	154215	6q22.31	TCGA	1
OR5AR1	219493	11q12.1	TCGA	1
ACVR1B	91	12q13.13	TCGA	1
SSSCA1	10534	11q13.1	TCGA	1
FBXO4	26272	5p13.1	TCGA	1
ROBO2	6092	3p12.3	TCGA	1
REL	5966	2p16.1	COSMIC,TCGA	2
EWSR1	2130	22q12.2	TARGET,COSMIC	2
DPEP2	64174	16q22.1	TCGA	1
NOL9	79707	1p36.31	TCGA	1
LPAR6	10161	13q14.2	TCGA	1
PLEKHH3	79990	17q21.2	TCGA	1
FAM122C	159091	Xq26.3	TCGA	1
CD320	51293	19p13.2	TCGA	1
RBMX	27316	Xq26.3	TCGA	1
ZMYND11	10771	10p15.3	TCGA	1
CRTC3	64784	15q26.1	COSMIC	1
TMEM213	155006	7q34	TCGA	1
TGFBR2	7048	3p24.1	TCGA	1
CYTH3	9265	7p22.1	TCGA	1
INTS4	92105	11q14.1	TCGA	1
DEAF1	10522	11p15.5	TCGA	1
TTN	7273	2q31.2	TCGA	1
NT5C2	22978	10q24.32	COSMIC	1
SRGAP3	9901	3p25.3	COSMIC	1
WWTR1	25937	3q25.1	COSMIC	1
MARK4	57787	19q13.32	TCGA	1
IFNA1	3439	9p21.3	TCGA	1
GAS7	8522	17p13.1	COSMIC	1
MBD3	53615	19p13.3	TCGA	1
SLC45A3	85414	1q32.1	COSMIC	1
CDK5	1020	7q36.1	TCGA	1
ADAD2	161931	16q24.1	TCGA	1
OR4F21	441308	8p23.3	TCGA	1
SERPINB10	5273	18q21.33	TCGA	1
RANGRF	29098	17p13.1	TCGA	1
HLA-B	3106	6p21.3	TCGA	1
DEFB113	245927	6p12.3	TCGA	1
NCAPH2	29781	22q13.33	TCGA	1
TCF7L2	6934	10q25.2	COSMIC,TCGA	2
CHD5	26038	1p36.31	TCGA	1
JAK3	3718	19p13.11	TARGET,COSMIC	2
PSMD13	5719	11p15.5	TCGA	1
ETV5	2119	3q27.2	TARGET,COSMIC	2
JAK1	3716	1p31.3	COSMIC	1
GALNT11	63917	7q36.1	TCGA	1
PIP	5304	7q34	TCGA	1
ACSL6	23305	5q31.1	COSMIC	1
ULK2	9706	17p11.2	TCGA	1
IDUA	3425	4p16.3	TCGA	1
HIPK2	28996	7q34	TCGA	1
CCND2	894	12p13.32	TARGET,COSMIC,TCGA	3
AKT1	207	14q32.33	TARGET,COSMIC,TCGA	3
FSTL3	10272	19p13.3	COSMIC,TCGA	2
ENPP6	133121	4q35.1	TCGA	1
OR5V1	81696	6p22.1	TCGA	1
NPTX1	4884	17q25.3	TCGA	1
[truncated: 181 more rows]

## Sheet: miRs
Input_miR_List	#Nomination	Nomination
hsa-miR-576-3p	22	THCA,KIRC,PRAD,LUSC,STAD,ACC,KIRP,CESC,LUAD,UCS,KICH,LGG,BLCA,OV,ESCA,UCEC,HNSC,SKCM,PCPG,LIHC,PAAD,BRCA
hsa-miR-140-5p	22	THCA,KIRC,PRAD,LUSC,STAD,ACC,KIRP,CESC,LUAD,UCS,LGG,KICH,OV,BLCA,ESCA,UCEC,HNSC,SKCM,PCPG,PAAD,LIHC,BRCA
hsa-miR-522-5p	22	THCA,KIRC,PRAD,LUSC,STAD,ACC,KIRP,CESC,LUAD,UCS,LGG,KICH,OV,BLCA,ESCA,UCEC,HNSC,SKCM,PCPG,PAAD,LIHC,BRCA
hsa-miR-1298-5p	22	THCA,KIRC,PRAD,LUSC,STAD,ACC,KIRP,CESC,LUAD,UCS,LGG,KICH,OV,BLCA,ESCA,UCEC,HNSC,SKCM,PCPG,PAAD,LIHC,BRCA
hsa-miR-133a-3p	22	THCA,KIRC,PRAD,LUSC,STAD,ACC,KIRP,CESC,LUAD,UCS,LGG,KICH,OV,BLCA,ESCA,UCEC,HNSC,SKCM,PCPG,PAAD,LIHC,BRCA
hsa-miR-4743-3p	22	THCA,KIRC,PRAD,LUSC,STAD,ACC,KIRP,CESC,LUAD,UCS,LGG,KICH,OV,BLCA,ESCA,UCEC,HNSC,SKCM,PCPG,PAAD,LIHC,BRCA
hsa-miR-557	24	THCA,KIRC,LAML,PRAD,LUSC,STAD,ACC,KIRP,CESC,LUAD,UCS,LGG,KICH,OV,BLCA,ESCA,UCEC,HNSC,SKCM,GBM,PCPG,PAAD,LIHC,BRCA
hsa-miR-548ao-3p	22	THCA,KIRC,PRAD,LUSC,STAD,ACC,KIRP,CESC,LUAD,UCS,LGG,KICH,OV,BLCA,ESCA,UCEC,HNSC,SKCM,PCPG,PAAD,LIHC,BRCA
hsa-miR-5088-5p	22	THCA,KIRC,PRAD,LUSC,STAD,ACC,KIRP,CESC,LUAD,UCS,LGG,KICH,OV,BLCA,ESCA,UCEC,HNSC,SKCM,PCPG,PAAD,LIHC,BRCA
hsa-miR-4649-5p	22	THCA,KIRC,PRAD,LUSC,STAD,ACC,KIRP,CESC,LUAD,UCS,LGG,KICH,OV,BLCA,ESCA,UCEC,HNSC,SKCM,PCPG,PAAD,LIHC,BRCA
hsa-miR-665	24	THCA,KIRC,LAML,PRAD,LUSC,STAD,ACC,KIRP,CESC,LUAD,UCS,LGG,KICH,OV,BLCA,ESCA,UCEC,HNSC,SKCM,GBM,PCPG,PAAD,LIHC,BRCA
hsa-miR-3622b-3p	22	THCA,KIRC,PRAD,LUSC,STAD,ACC,KIRP,CESC,LUAD,UCS,LGG,KICH,OV,BLCA,ESCA,UCEC,HNSC,SKCM,PCPG,PAAD,LIHC,BRCA
hsa-miR-4493	24	THCA,KIRC,LAML,PRAD,LUSC,STAD,ACC,KIRP,CESC,LUAD,UCS,LGG,KICH,OV,BLCA,ESCA,UCEC,HNSC,SKCM,GBM,PCPG,PAAD,LIHC,BRCA
hsa-miR-1250-5p	22	THCA,KIRC,PRAD,LUSC,STAD,ACC,KIRP,CESC,LUAD,UCS,LGG,KICH,OV,BLCA,ESCA,UCEC,HNSC,SKCM,PCPG,PAAD,LIHC,BRCA
hsa-miR-3622a-5p	22	THCA,KIRC,PRAD,LUSC,STAD,ACC,KIRP,CESC,LUAD,UCS,LGG,KICH,OV,BLCA,ESCA,UCEC,HNSC,SKCM,PCPG,PAAD,LIHC,BRCA
hsa-miR-381-3p	22	THCA,KIRC,PRAD,LUSC,STAD,ACC,KIRP,CESC,LUAD,UCS,LGG,KICH,OV,BLCA,ESCA,UCEC,HNSC,SKCM,PCPG,PAAD,LIHC,BRCA
hsa-miR-4709-3p	22	THCA,KIRC,PRAD,LUSC,STAD,ACC,KIRP,CESC,LUAD,UCS,LGG,KICH,OV,BLCA,ESCA,UCEC,HNSC,SKCM,PCPG,PAAD,LIHC,BRCA
hsa-miR-6738-5p	22	THCA,KIRC,PRAD,LUSC,STAD,ACC,KIRP,CESC,LUAD,UCS,LGG,KICH,OV,BLCA,ESCA,UCEC,HNSC,SKCM,PCPG,PAAD,LIHC,BRCA
hsa-miR-7159-5p	22	THCA,KIRC,PRAD,LUSC,STAD,ACC,KIRP,CESC,LUAD,UCS,LGG,KICH,OV,BLCA,ESCA,UCEC,HNSC,SKCM,PCPG,PAAD,LIHC,BRCA
hsa-miR-374b-3p	22	THCA,KIRC,PRAD,LUSC,STAD,ACC,KIRP,CESC,LUAD,UCS,LGG,KICH,OV,BLCA,ESCA,UCEC,HNSC,SKCM,PCPG,PAAD,LIHC,BRCA
hsa-miR-6874-3p	22	THCA,KIRC,PRAD,LUSC,STAD,ACC,KIRP,CESC,LUAD,UCS,LGG,KICH,OV,BLCA,ESCA,UCEC,HNSC,SKCM,PCPG,PAAD,LIHC,BRCA
hsa-miR-448	24	THCA,KIRC,LAML,PRAD,LUSC,STAD,ACC,KIRP,CESC,LUAD,UCS,LGG,KICH,OV,BLCA,ESCA,UCEC,HNSC,SKCM,GBM,PCPG,PAAD,LIHC,BRCA
hsa-miR-548s	24	THCA,KIRC,LAML,PRAD,LUSC,STAD,ACC,KIRP,CESC,LUAD,UCS,LGG,KICH,OV,BLCA,ESCA,UCEC,HNSC,SKCM,GBM,PCPG,PAAD,LIHC,BRCA
hsa-miR-515-5p	22	THCA,KIRC,PRAD,LUSC,STAD,ACC,KIRP,CESC,LUAD,UCS,LGG,KICH,OV,BLCA,ESCA,UCEC,HNSC,SKCM,PCPG,PAAD,LIHC,BRCA
hsa-miR-6891-5p	22	THCA,KIRC,PRAD,LUSC,STAD,ACC,KIRP,CESC,LUAD,UCS,LGG,KICH,OV,BLCA,ESCA,UCEC,HNSC,SKCM,PCPG,PAAD,LIHC,BRCA
hsa-miR-3940-5p	22	THCA,KIRC,PRAD,LUSC,STAD,ACC,KIRP,CESC,LUAD,UCS,LGG,KICH,OV,BLCA,ESCA,UCEC,HNSC,SKCM,PCPG,PAAD,LIHC,BRCA
hsa-miR-431-3p	22	THCA,KIRC,PRAD,LUSC,STAD,ACC,KIRP,CESC,LUAD,UCS,LGG,KICH,OV,BLCA,ESCA,UCEC,HNSC,SKCM,PCPG,PAAD,LIHC,BRCA
hsa-miR-6832-5p	22	THCA,KIRC,PRAD,LUSC,STAD,ACC,KIRP,CESC,LUAD,UCS,LGG,KICH,OV,BLCA,ESCA,UCEC,HNSC,SKCM,PCPG,PAAD,LIHC,BRCA
hsa-miR-103a-2-5p	22	THCA,KIRC,PRAD,LUSC,STAD,ACC,KIRP,CESC,LUAD,UCS,LGG,KICH,OV,BLCA,ESCA,UCEC,HNSC,SKCM,PCPG,PAAD,LIHC,BRCA
hsa-miR-6877-5p	22	THCA,KIRC,PRAD,LUSC,STAD,ACC,KIRP,CESC,LUAD,UCS,LGG,KICH,OV,BLCA,ESCA,UCEC,HNSC,SKCM,PCPG,PAAD,LIHC,BRCA
hsa-miR-1298-3p	24	THCA,KIRC,LAML,PRAD,LUSC,STAD,ACC,KIRP,CESC,LUAD,UCS,LGG,KICH,OV,BLCA,ESCA,UCEC,HNSC,SKCM,GBM,PCPG,PAAD,LIHC,BRCA
hsa-miR-3682-5p	22	THCA,KIRC,PRAD,LUSC,STAD,ACC,KIRP,CESC,LUAD,UCS,LGG,KICH,OV,BLCA,ESCA,UCEC,HNSC,SKCM,PCPG,PAAD,LIHC,BRCA
hsa-miR-3155a	22	THCA,KIRC,PRAD,LUSC,STAD,ACC,KIRP,CESC,LUAD,UCS,LGG,KICH,OV,BLCA,ESCA,UCEC,HNSC,SKCM,PCPG,PAAD,LIHC,BRCA
hsa-miR-5089-5p	22	THCA,KIRC,PRAD,LUSC,STAD,ACC,KIRP,CESC,LUAD,UCS,LGG,KICH,OV,BLCA,ESCA,UCEC,HNSC,SKCM,PCPG,PAAD,LIHC,BRCA
hsa-miR-648	24	THCA,KIRC,LAML,PRAD,LUSC,STAD,ACC,KIRP,CESC,LUAD,UCS,LGG,KICH,OV,BLCA,ESCA,UCEC,HNSC,SKCM,GBM,PCPG,PAAD,LIHC,BRCA
hsa-miR-367-5p	22	THCA,KIRC,PRAD,LUSC,STAD,ACC,KIRP,CESC,LUAD,UCS,LGG,KICH,OV,BLCA,ESCA,UCEC,HNSC,SKCM,PCPG,PAAD,LIHC,BRCA
hsa-miR-6740-5p	22	THCA,KIRC,PRAD,LUSC,STAD,ACC,KIRP,CESC,LUAD,UCS,LGG,KICH,OV,BLCA,ESCA,UCEC,HNSC,SKCM,PCPG,PAAD,LIHC,BRCA
hsa-miR-450a-2-3p	22	THCA,KIRC,PRAD,LUSC,STAD,ACC,KIRP,CESC,LUAD,UCS,LGG,KICH,OV,BLCA,ESCA,UCEC,HNSC,SKCM,PCPG,PAAD,LIHC,BRCA
hsa-miR-6793-3p	22	THCA,KIRC,PRAD,LUSC,STAD,ACC,KIRP,CESC,LUAD,UCS,LGG,KICH,OV,BLCA,ESCA,UCEC,HNSC,SKCM,PCPG,PAAD,LIHC,BRCA
hsa-miR-3622a-3p	22	THCA,KIRC,PRAD,LUSC,STAD,ACC,KIRP,CESC,LUAD,UCS,LGG,KICH,OV,BLCA,ESCA,UCEC,HNSC,SKCM,PCPG,PAAD,LIHC,BRCA
hsa-miR-541-5p	22	THCA,KIRC,PRAD,LUSC,STAD,ACC,KIRP,CESC,LUAD,UCS,LGG,KICH,OV,BLCA,ESCA,UCEC,HNSC,SKCM,PCPG,PAAD,LIHC,BRCA
hsa-miR-6515-3p	22	THCA,KIRC,PRAD,LUSC,STAD,ACC,KIRP,CESC,LUAD,UCS,LGG,KICH,OV,BLCA,ESCA,UCEC,HNSC,SKCM,PCPG,PAAD,LIHC,BRCA
hsa-miR-1276	24	THCA,KIRC,LAML,PRAD,LUSC,STAD,ACC,KIRP,CESC,LUAD,UCS,LGG,KICH,OV,BLCA,ESCA,UCEC,HNSC,SKCM,GBM,PCPG,PAAD,LIHC,BRCA
hsa-miR-6499-3p	22	THCA,KIRC,PRAD,LUSC,STAD,ACC,KIRP,CESC,LUAD,UCS,LGG,KICH,OV,BLCA,ESCA,UCEC,HNSC,SKCM,PCPG,PAAD,LIHC,BRCA
hsa-miR-2276-3p	22	THCA,KIRC,PRAD,LUSC,STAD,ACC,KIRP,CESC,LUAD,UCS,LGG,KICH,OV,BLCA,ESCA,UCEC,HNSC,SKCM,PCPG,PAAD,LIHC,BRCA
hsa-miR-3120-3p	22	THCA,KIRC,PRAD,LUSC,STAD,ACC,KIRP,CESC,LUAD,UCS,LGG,KICH,OV,BLCA,ESCA,UCEC,HNSC,SKCM,PCPG,PAAD,LIHC,BRCA
hsa-miR-6780b-5p	22	THCA,KIRC,PRAD,LUSC,STAD,ACC,KIRP,CESC,LUAD,UCS,LGG,KICH,OV,BLCA,ESCA,UCEC,HNSC,SKCM,PCPG,PAAD,LIHC,BRCA
hsa-miR-4769-5p	22	THCA,KIRC,PRAD,LUSC,STAD,ACC,KIRP,CESC,LUAD,UCS,LGG,KICH,OV,BLCA,ESCA,UCEC,HNSC,SKCM,PCPG,PAAD,LIHC,BRCA
hsa-miR-1306-5p	22	THCA,KIRC,PRAD,LUSC,STAD,ACC,KIRP,CESC,LUAD,UCS,LGG,KICH,OV,BLCA,ESCA,UCEC,HNSC,SKCM,PCPG,PAAD,LIHC,BRCA
hsa-miR-519b-3p	22	THCA,KIRC,PRAD,LUSC,STAD,ACC,KIRP,CESC,LUAD,UCS,LGG,KICH,OV,BLCA,ESCA,UCEC,HNSC,SKCM,PCPG,PAAD,LIHC,BRCA
hsa-miR-489-3p	22	THCA,KIRC,PRAD,LUSC,STAD,ACC,KIRP,CESC,LUAD,UCS,LGG,KICH,OV,BLCA,ESCA,UCEC,HNSC,SKCM,PCPG,PAAD,LIHC,BRCA
hsa-miR-23a-3p	22	THCA,KIRC,PRAD,LUSC,STAD,ACC,KIRP,CESC,LUAD,UCS,LGG,KICH,OV,BLCA,ESCA,UCEC,HNSC,SKCM,PCPG,PAAD,LIHC,BRCA
hsa-miR-6796-5p	22	THCA,KIRC,PRAD,LUSC,STAD,ACC,KIRP,CESC,LUAD,UCS,LGG,KICH,OV,BLCA,ESCA,UCEC,HNSC,SKCM,PCPG,PAAD,LIHC,BRCA
hsa-miR-675-3p	22	THCA,KIRC,PRAD,LUSC,STAD,ACC,KIRP,CESC,LUAD,UCS,LGG,KICH,OV,BLCA,ESCA,UCEC,HNSC,SKCM,PCPG,PAAD,LIHC,BRCA
hsa-miR-2110	24	THCA,KIRC,LAML,PRAD,LUSC,STAD,ACC,KIRP,CESC,LUAD,UCS,LGG,KICH,OV,BLCA,ESCA,UCEC,HNSC,SKCM,GBM,PCPG,PAAD,LIHC,BRCA
hsa-miR-1269a	22	THCA,KIRC,PRAD,LUSC,STAD,ACC,KIRP,CESC,LUAD,UCS,LGG,KICH,OV,BLCA,ESCA,UCEC,HNSC,SKCM,PCPG,PAAD,LIHC,BRCA
hsa-miR-483-3p	22	THCA,KIRC,PRAD,LUSC,STAD,ACC,KIRP,CESC,LUAD,UCS,LGG,KICH,OV,BLCA,ESCA,UCEC,HNSC,SKCM,PCPG,PAAD,LIHC,BRCA
hsa-miR-4659a-3p	22	THCA,KIRC,PRAD,LUSC,STAD,ACC,KIRP,CESC,LUAD,UCS,LGG,KICH,OV,BLCA,ESCA,UCEC,HNSC,SKCM,PCPG,PAAD,LIHC,BRCA
hsa-miR-146a-5p	22	THCA,KIRC,PRAD,LUSC,STAD,ACC,KIRP,CESC,LUAD,UCS,LGG,KICH,OV,BLCA,ESCA,UCEC,HNSC,SKCM,PCPG,PAAD,LIHC,BRCA
hsa-miR-1289	22	THCA,KIRC,PRAD,LUSC,STAD,ACC,KIRP,CESC,LUAD,UCS,LGG,KICH,OV,BLCA,ESCA,UCEC,HNSC,SKCM,PCPG,PAAD,LIHC,BRCA
hsa-miR-8485	22	THCA,KIRC,PRAD,LUSC,STAD,ACC,KIRP,CESC,LUAD,UCS,LGG,KICH,OV,BLCA,ESCA,UCEC,HNSC,SKCM,PCPG,PAAD,LIHC,BRCA
hsa-miR-563	24	THCA,KIRC,LAML,PRAD,LUSC,STAD,ACC,KIRP,CESC,LUAD,UCS,LGG,KICH,OV,BLCA,ESCA,UCEC,HNSC,SKCM,GBM,PCPG,PAAD,LIHC,BRCA
hsa-miR-425-3p	22	THCA,KIRC,PRAD,LUSC,STAD,ACC,KIRP,CESC,LUAD,UCS,LGG,KICH,OV,BLCA,ESCA,UCEC,HNSC,SKCM,PCPG,PAAD,LIHC,BRCA
hsa-miR-4474-3p	22	THCA,KIRC,PRAD,LUSC,STAD,ACC,KIRP,CESC,LUAD,UCS,LGG,KICH,OV,BLCA,ESCA,UCEC,HNSC,SKCM,PCPG,PAAD,LIHC,BRCA
hsa-miR-3672	24	THCA,KIRC,LAML,PRAD,LUSC,STAD,ACC,KIRP,CESC,LUAD,UCS,LGG,KICH,OV,BLCA,ESCA,UCEC,HNSC,SKCM,GBM,PCPG,PAAD,LIHC,BRCA
hsa-let-7a-3p	22	THCA,KIRC,PRAD,LUSC,STAD,ACC,KIRP,CESC,LUAD,UCS,LGG,KICH,OV,BLCA,ESCA,UCEC,HNSC,SKCM,PCPG,PAAD,LIHC,BRCA
hsa-miR-5002-5p	22	THCA,KIRC,PRAD,LUSC,STAD,ACC,KIRP,CESC,LUAD,UCS,LGG,KICH,OV,BLCA,ESCA,UCEC,HNSC,SKCM,PCPG,PAAD,LIHC,BRCA
hsa-miR-4488	24	THCA,KIRC,LAML,PRAD,LUSC,STAD,ACC,KIRP,CESC,LUAD,UCS,LGG,KICH,OV,BLCA,ESCA,UCEC,HNSC,SKCM,GBM,PCPG,PAAD,LIHC,BRCA
hsa-miR-3691-5p	22	THCA,KIRC,PRAD,LUSC,STAD,ACC,KIRP,CESC,LUAD,UCS,LGG,KICH,OV,BLCA,ESCA,UCEC,HNSC,SKCM,PCPG,PAAD,LIHC,BRCA
hsa-miR-3688-5p	22	THCA,KIRC,PRAD,LUSC,STAD,ACC,KIRP,CESC,LUAD,UCS,LGG,KICH,OV,BLCA,ESCA,UCEC,HNSC,SKCM,PCPG,PAAD,LIHC,BRCA
hsa-miR-532-3p	22	THCA,KIRC,PRAD,LUSC,STAD,ACC,KIRP,CESC,LUAD,UCS,LGG,KICH,OV,BLCA,ESCA,UCEC,HNSC,SKCM,PCPG,PAAD,LIHC,BRCA
hsa-miR-4747-5p	22	THCA,KIRC,PRAD,LUSC,STAD,ACC,KIRP,CESC,LUAD,UCS,LGG,KICH,OV,BLCA,ESCA,UCEC,HNSC,SKCM,PCPG,PAAD,LIHC,BRCA
hsa-miR-6813-3p	22	THCA,KIRC,PRAD,LUSC,STAD,ACC,KIRP,CESC,LUAD,UCS,LGG,KICH,OV,BLCA,ESCA,UCEC,HNSC,SKCM,PCPG,PAAD,LIHC,BRCA
hsa-miR-3653-3p	22	THCA,KIRC,PRAD,LUSC,STAD,ACC,KIRP,CESC,LUAD,UCS,LGG,KICH,OV,BLCA,ESCA,UCEC,HNSC,SKCM,PCPG,PAAD,LIHC,BRCA
hsa-miR-3150b-3p	22	THCA,KIRC,PRAD,LUSC,STAD,ACC,KIRP,CESC,LUAD,UCS,LGG,KICH,OV,BLCA,ESCA,UCEC,HNSC,SKCM,PCPG,PAAD,LIHC,BRCA
hsa-miR-6858-5p	22	THCA,KIRC,PRAD,LUSC,STAD,ACC,KIRP,CESC,LUAD,UCS,LGG,KICH,OV,BLCA,ESCA,UCEC,HNSC,SKCM,PCPG,PAAD,LIHC,BRCA
hsa-miR-6768-3p	22	THCA,KIRC,PRAD,LUSC,STAD,ACC,KIRP,CESC,LUAD,UCS,LGG,KICH,OV,BLCA,ESCA,UCEC,HNSC,SKCM,PCPG,PAAD,LIHC,BRCA
hsa-miR-4797-3p	22	THCA,KIRC,PRAD,LUSC,STAD,ACC,KIRP,CESC,LUAD,UCS,LGG,KICH,OV,BLCA,ESCA,UCEC,HNSC,SKCM,PCPG,PAAD,LIHC,BRCA
hsa-miR-4684-5p	22	THCA,KIRC,PRAD,LUSC,STAD,ACC,KIRP,CESC,LUAD,UCS,LGG,KICH,OV,BLCA,ESCA,UCEC,HNSC,SKCM,PCPG,PAAD,LIHC,BRCA
hsa-miR-4638-5p	22	THCA,KIRC,PRAD,LUSC,STAD,ACC,KIRP,CESC,LUAD,UCS,LGG,KICH,OV,BLCA,ESCA,UCEC,HNSC,SKCM,PCPG,PAAD,LIHC,BRCA
hsa-miR-4300	24	THCA,KIRC,LAML,PRAD,LUSC,STAD,ACC,KIRP,CESC,LUAD,UCS,LGG,KICH,OV,BLCA,ESCA,UCEC,HNSC,SKCM,GBM,PCPG,PAAD,LIHC,BRCA
hsa-miR-6868-3p	22	THCA,KIRC,PRAD,LUSC,STAD,ACC,KIRP,CESC,LUAD,UCS,LGG,KICH,OV,BLCA,ESCA,UCEC,HNSC,SKCM,PCPG,PAAD,LIHC,BRCA
hsa-miR-101-5p	22	THCA,KIRC,PRAD,LUSC,STAD,ACC,KIRP,CESC,LUAD,UCS,LGG,KICH,OV,BLCA,ESCA,UCEC,HNSC,SKCM,PCPG,PAAD,LIHC,BRCA
hsa-miR-4650-3p	22	THCA,KIRC,PRAD,LUSC,STAD,ACC,KIRP,CESC,LUAD,UCS,LGG,KICH,OV,BLCA,ESCA,UCEC,HNSC,SKCM,PCPG,PAAD,LIHC,BRCA
hsa-miR-6771-3p	22	THCA,KIRC,PRAD,LUSC,STAD,ACC,KIRP,CESC,LUAD,UCS,LGG,KICH,OV,BLCA,ESCA,UCEC,HNSC,SKCM,PCPG,PAAD,LIHC,BRCA
hsa-miR-6748-3p	22	THCA,KIRC,PRAD,LUSC,STAD,ACC,KIRP,CESC,LUAD,UCS,LGG,KICH,OV,BLCA,ESCA,UCEC,HNSC,SKCM,PCPG,PAAD,LIHC,BRCA
hsa-miR-1248	22	THCA,KIRC,PRAD,LUSC,STAD,ACC,KIRP,CESC,LUAD,UCS,LGG,KICH,OV,BLCA,ESCA,UCEC,HNSC,SKCM,PCPG,PAAD,LIHC,BRCA
hsa-miR-4463	24	THCA,KIRC,LAML,PRAD,LUSC,STAD,ACC,KIRP,CESC,LUAD,UCS,LGG,KICH,OV,BLCA,ESCA,UCEC,HNSC,SKCM,GBM,PCPG,PAAD,LIHC,BRCA
hsa-miR-6794-5p	22	THCA,KIRC,PRAD,LUSC,STAD,ACC,KIRP,CESC,LUAD,UCS,LGG,KICH,OV,BLCA,ESCA,UCEC,HNSC,SKCM,PCPG,PAAD,LIHC,BRCA
hsa-miR-4763-5p	22	THCA,KIRC,PRAD,LUSC,STAD,ACC,KIRP,CESC,LUAD,UCS,LGG,KICH,OV,BLCA,ESCA,UCEC,HNSC,SKCM,PCPG,PAAD,LIHC,BRCA
hsa-miR-6132	22	THCA,KIRC,PRAD,LUSC,STAD,ACC,KIRP,CESC,LUAD,UCS,LGG,KICH,OV,BLCA,ESCA,UCEC,HNSC,SKCM,PCPG,PAAD,LIHC,BRCA
hsa-miR-579-5p	22	THCA,KIRC,PRAD,LUSC,STAD,ACC,KIRP,CESC,LUAD,UCS,LGG,KICH,OV,BLCA,ESCA,UCEC,HNSC,SKCM,PCPG,PAAD,LIHC,BRCA
hsa-miR-1306-3p	24	THCA,KIRC,LAML,PRAD,LUSC,STAD,ACC,KIRP,CESC,LUAD,UCS,LGG,KICH,OV,BLCA,ESCA,UCEC,HNSC,SKCM,GBM,PCPG,PAAD,LIHC,BRCA
hsa-miR-3917	24	THCA,KIRC,LAML,PRAD,LUSC,STAD,ACC,KIRP,CESC,LUAD,UCS,LGG,KICH,OV,BLCA,ESCA,UCEC,HNSC,SKCM,GBM,PCPG,PAAD,LIHC,BRCA
hsa-miR-4793-3p	22	THCA,KIRC,PRAD,LUSC,STAD,ACC,KIRP,CESC,LUAD,UCS,LGG,KICH,OV,BLCA,ESCA,UCEC,HNSC,SKCM,PCPG,PAAD,LIHC,BRCA
hsa-miR-575	24	THCA,KIRC,LAML,PRAD,LUSC,STAD,ACC,KIRP,CESC,LUAD,UCS,LGG,KICH,OV,BLCA,ESCA,UCEC,HNSC,SKCM,GBM,PCPG,PAAD,LIHC,BRCA
hsa-miR-496	24	THCA,KIRC,LAML,PRAD,LUSC,STAD,ACC,KIRP,CESC,LUAD,UCS,LGG,KICH,OV,BLCA,ESCA,UCEC,HNSC,SKCM,GBM,PCPG,PAAD,LIHC,BRCA
hsa-miR-320c	22	THCA,KIRC,PRAD,LUSC,STAD,ACC,KIRP,CESC,LUAD,UCS,LGG,KICH,OV,BLCA,ESCA,UCEC,HNSC,SKCM,PCPG,PAAD,LIHC,BRCA
hsa-miR-6818-3p	22	THCA,KIRC,PRAD,LUSC,STAD,ACC,KIRP,CESC,LUAD,UCS,LGG,KICH,OV,BLCA,ESCA,UCEC,HNSC,SKCM,PCPG,PAAD,LIHC,BRCA
hsa-miR-3162-3p	22	THCA,KIRC,PRAD,LUSC,STAD,ACC,KIRP,CESC,LUAD,UCS,LGG,KICH,OV,BLCA,ESCA,UCEC,HNSC,SKCM,PCPG,PAAD,LIHC,BRCA
hsa-miR-661	24	THCA,KIRC,LAML,PRAD,LUSC,STAD,ACC,KIRP,CESC,LUAD,UCS,LGG,KICH,OV,BLCA,ESCA,UCEC,HNSC,SKCM,GBM,PCPG,PAAD,LIHC,BRCA
hsa-miR-5705	24	THCA,KIRC,LAML,PRAD,LUSC,STAD,ACC,KIRP,CESC,LUAD,UCS,LGG,KICH,OV,BLCA,ESCA,UCEC,HNSC,SKCM,GBM,PCPG,PAAD,LIHC,BRCA
hsa-miR-6797-5p	22	THCA,KIRC,PRAD,LUSC,STAD,ACC,KIRP,CESC,LUAD,UCS,LGG,KICH,OV,BLCA,ESCA,UCEC,HNSC,SKCM,PCPG,PAAD,LIHC,BRCA
hsa-miR-6767-3p	22	THCA,KIRC,PRAD,LUSC,STAD,ACC,KIRP,CESC,LUAD,UCS,LGG,KICH,OV,BLCA,ESCA,UCEC,HNSC,SKCM,PCPG,PAAD,LIHC,BRCA
hsa-miR-4722-5p	22	THCA,KIRC,PRAD,LUSC,STAD,ACC,KIRP,CESC,LUAD,UCS,LGG,KICH,OV,BLCA,ESCA,UCEC,HNSC,SKCM,PCPG,PAAD,LIHC,BRCA
hsa-miR-4477a	22	THCA,KIRC,PRAD,LUSC,STAD,ACC,KIRP,CESC,LUAD,UCS,LGG,KICH,OV,BLCA,ESCA,UCEC,HNSC,SKCM,PCPG,PAAD,LIHC,BRCA
hsa-miR-375	24	THCA,KIRC,LAML,PRAD,LUSC,STAD,ACC,KIRP,CESC,LUAD,UCS,LGG,KICH,OV,BLCA,ESCA,UCEC,HNSC,SKCM,GBM,PCPG,PAAD,LIHC,BRCA
hsa-miR-424-3p	22	THCA,KIRC,PRAD,LUSC,STAD,ACC,KIRP,CESC,LUAD,UCS,LGG,KICH,OV,BLCA,ESCA,UCEC,HNSC,SKCM,PCPG,PAAD,LIHC,BRCA
hsa-miR-499b-3p	22	THCA,KIRC,PRAD,LUSC,STAD,ACC,KIRP,CESC,LUAD,UCS,LGG,KICH,OV,BLCA,ESCA,UCEC,HNSC,SKCM,PCPG,PAAD,LIHC,BRCA
hsa-miR-1277-5p	22	THCA,KIRC,PRAD,LUSC,STAD,ACC,KIRP,CESC,LUAD,UCS,LGG,KICH,OV,BLCA,ESCA,UCEC,HNSC,SKCM,PCPG,PAAD,LIHC,BRCA
hsa-miR-1238-5p	22	THCA,KIRC,PRAD,LUSC,STAD,ACC,KIRP,CESC,LUAD,UCS,LGG,KICH,OV,BLCA,ESCA,UCEC,HNSC,SKCM,PCPG,PAAD,LIHC,BRCA
hsa-miR-4799-5p	22	THCA,KIRC,PRAD,LUSC,STAD,ACC,KIRP,CESC,LUAD,UCS,LGG,KICH,OV,BLCA,ESCA,UCEC,HNSC,SKCM,PCPG,PAAD,LIHC,BRCA
hsa-miR-3074-5p	22	THCA,KIRC,PRAD,LUSC,STAD,ACC,KIRP,CESC,LUAD,UCS,LGG,KICH,OV,BLCA,ESCA,UCEC,HNSC,SKCM,PCPG,PAAD,LIHC,BRCA
hsa-miR-95-5p	22	THCA,KIRC,PRAD,LUSC,STAD,ACC,KIRP,CESC,LUAD,UCS,LGG,KICH,OV,BLCA,ESCA,UCEC,HNSC,SKCM,PCPG,PAAD,LIHC,BRCA
hsa-miR-7157-5p	22	THCA,KIRC,PRAD,LUSC,STAD,ACC,KIRP,CESC,LUAD,UCS,LGG,KICH,OV,BLCA,ESCA,UCEC,HNSC,SKCM,PCPG,PAAD,LIHC,BRCA
hsa-miR-4436a	24	THCA,KIRC,LAML,PRAD,LUSC,STAD,ACC,KIRP,CESC,LUAD,UCS,LGG,KICH,OV,BLCA,ESCA,UCEC,HNSC,SKCM,GBM,PCPG,PAAD,LIHC,BRCA
hsa-miR-4634	24	THCA,KIRC,LAML,PRAD,LUSC,STAD,ACC,KIRP,CESC,LUAD,UCS,LGG,KICH,OV,BLCA,ESCA,UCEC,HNSC,SKCM,GBM,PCPG,PAAD,LIHC,BRCA
hsa-miR-664b-5p	22	THCA,KIRC,PRAD,LUSC,STAD,ACC,KIRP,CESC,LUAD,UCS,LGG,KICH,OV,BLCA,ESCA,UCEC,HNSC,SKCM,PCPG,PAAD,LIHC,BRCA
hsa-miR-4525	24	THCA,KIRC,LAML,PRAD,LUSC,STAD,ACC,KIRP,CESC,LUAD,UCS,LGG,KICH,OV,BLCA,ESCA,UCEC,HNSC,SKCM,GBM,PCPG,PAAD,LIHC,BRCA
hsa-miR-486-3p	22	THCA,KIRC,PRAD,LUSC,STAD,ACC,KIRP,CESC,LUAD,UCS,LGG,KICH,OV,BLCA,ESCA,UCEC,HNSC,SKCM,PCPG,PAAD,LIHC,BRCA
hsa-miR-302c-5p	22	THCA,KIRC,PRAD,LUSC,STAD,ACC,KIRP,CESC,LUAD,UCS,LGG,KICH,OV,BLCA,ESCA,UCEC,HNSC,SKCM,PCPG,PAAD,LIHC,BRCA
hsa-miR-449a	22	THCA,KIRC,PRAD,LUSC,STAD,ACC,KIRP,CESC,LUAD,UCS,LGG,KICH,OV,BLCA,ESCA,UCEC,HNSC,SKCM,PCPG,PAAD,LIHC,BRCA
hsa-miR-4765	24	THCA,KIRC,LAML,PRAD,LUSC,STAD,ACC,KIRP,CESC,LUAD,UCS,LGG,KICH,OV,BLCA,ESCA,UCEC,HNSC,SKCM,GBM,PCPG,PAAD,LIHC,BRCA
hsa-miR-5001-5p	22	THCA,KIRC,PRAD,LUSC,STAD,ACC,KIRP,CESC,LUAD,UCS,LGG,KICH,OV,BLCA,ESCA,UCEC,HNSC,SKCM,PCPG,PAAD,LIHC,BRCA
hsa-miR-3619-5p	22	THCA,KIRC,PRAD,LUSC,STAD,ACC,KIRP,CESC,LUAD,UCS,LGG,KICH,OV,BLCA,ESCA,UCEC,HNSC,SKCM,PCPG,PAAD,LIHC,BRCA
hsa-miR-7113-5p	22	THCA,KIRC,PRAD,LUSC,STAD,ACC,KIRP,CESC,LUAD,UCS,LGG,KICH,OV,BLCA,ESCA,UCEC,HNSC,SKCM,PCPG,PAAD,LIHC,BRCA
hsa-miR-766-3p	22	THCA,KIRC,PRAD,LUSC,STAD,ACC,KIRP,CESC,LUAD,UCS,LGG,KICH,OV,BLCA,ESCA,UCEC,HNSC,SKCM,PCPG,PAAD,LIHC,BRCA
hsa-miR-487b-3p	22	THCA,KIRC,PRAD,LUSC,STAD,ACC,KIRP,CESC,LUAD,UCS,LGG,KICH,OV,BLCA,ESCA,UCEC,HNSC,SKCM,PCPG,PAAD,LIHC,BRCA
hsa-miR-330-3p	22	THCA,KIRC,PRAD,LUSC,STAD,ACC,KIRP,CESC,LUAD,UCS,LGG,KICH,OV,BLCA,ESCA,UCEC,HNSC,SKCM,PCPG,PAAD,LIHC,BRCA
hsa-miR-4257	24	THCA,KIRC,LAML,PRAD,LUSC,STAD,ACC,KIRP,CESC,LUAD,UCS,LGG,KICH,OV,BLCA,ESCA,UCEC,HNSC,SKCM,GBM,PCPG,PAAD,LIHC,BRCA
hsa-miR-4264	24	THCA,KIRC,LAML,PRAD,LUSC,STAD,ACC,KIRP,CESC,LUAD,UCS,LGG,KICH,OV,BLCA,ESCA,UCEC,HNSC,SKCM,GBM,PCPG,PAAD,LIHC,BRCA
hsa-miR-489-5p	24	THCA,KIRC,LAML,PRAD,LUSC,STAD,ACC,KIRP,CESC,LUAD,UCS,LGG,KICH,OV,BLCA,ESCA,UCEC,HNSC,SKCM,GBM,PCPG,PAAD,LIHC,BRCA
hsa-miR-92b-5p	22	THCA,KIRC,PRAD,LUSC,STAD,ACC,KIRP,CESC,LUAD,UCS,LGG,KICH,OV,BLCA,ESCA,UCEC,HNSC,SKCM,PCPG,PAAD,LIHC,BRCA
hsa-miR-6829-3p	22	THCA,KIRC,PRAD,LUSC,STAD,ACC,KIRP,CESC,LUAD,UCS,LGG,KICH,OV,BLCA,ESCA,UCEC,HNSC,SKCM,PCPG,PAAD,LIHC,BRCA
hsa-miR-6766-3p	22	THCA,KIRC,PRAD,LUSC,STAD,ACC,KIRP,CESC,LUAD,UCS,LGG,KICH,OV,BLCA,ESCA,UCEC,HNSC,SKCM,PCPG,PAAD,LIHC,BRCA
hsa-miR-5584-5p	22	THCA,KIRC,PRAD,LUSC,STAD,ACC,KIRP,CESC,LUAD,UCS,LGG,KICH,OV,BLCA,ESCA,UCEC,HNSC,SKCM,PCPG,PAAD,LIHC,BRCA
hsa-miR-4710	24	THCA,KIRC,LAML,PRAD,LUSC,STAD,ACC,KIRP,CESC,LUAD,UCS,LGG,KICH,OV,BLCA,ESCA,UCEC,HNSC,SKCM,GBM,PCPG,PAAD,LIHC,BRCA
hsa-miR-3910	22	THCA,KIRC,PRAD,LUSC,STAD,ACC,KIRP,CESC,LUAD,UCS,LGG,KICH,OV,BLCA,ESCA,UCEC,HNSC,SKCM,PCPG,PAAD,LIHC,BRCA
hsa-miR-302e	24	THCA,KIRC,LAML,PRAD,LUSC,STAD,ACC,KIRP,CESC,LUAD,UCS,LGG,KICH,OV,BLCA,ESCA,UCEC,HNSC,SKCM,GBM,PCPG,PAAD,LIHC,BRCA
hsa-miR-885-5p	22	THCA,KIRC,PRAD,LUSC,STAD,ACC,KIRP,CESC,LUAD,UCS,LGG,KICH,OV,BLCA,ESCA,UCEC,HNSC,SKCM,PCPG,PAAD,LIHC,BRCA
hsa-miR-4715-3p	22	THCA,KIRC,PRAD,LUSC,STAD,ACC,KIRP,CESC,LUAD,UCS,LGG,KICH,OV,BLCA,ESCA,UCEC,HNSC,SKCM,PCPG,PAAD,LIHC,BRCA
hsa-miR-1282	24	THCA,KIRC,LAML,PRAD,LUSC,STAD,ACC,KIRP,CESC,LUAD,UCS,LGG,KICH,OV,BLCA,ESCA,UCEC,HNSC,SKCM,GBM,PCPG,PAAD,LIHC,BRCA
hsa-miR-3124-5p	22	THCA,KIRC,PRAD,LUSC,STAD,ACC,KIRP,CESC,LUAD,UCS,LGG,KICH,OV,BLCA,ESCA,UCEC,HNSC,SKCM,PCPG,PAAD,LIHC,BRCA
hsa-miR-4750-5p	22	THCA,KIRC,PRAD,LUSC,STAD,ACC,KIRP,CESC,LUAD,UCS,LGG,KICH,OV,BLCA,ESCA,UCEC,HNSC,SKCM,PCPG,PAAD,LIHC,BRCA
hsa-miR-191-3p	22	THCA,KIRC,PRAD,LUSC,STAD,ACC,KIRP,CESC,LUAD,UCS,LGG,KICH,OV,BLCA,ESCA,UCEC,HNSC,SKCM,PCPG,PAAD,LIHC,BRCA
hsa-miR-6841-3p	22	THCA,KIRC,PRAD,LUSC,STAD,ACC,KIRP,CESC,LUAD,UCS,LGG,KICH,OV,BLCA,ESCA,UCEC,HNSC,SKCM,PCPG,PAAD,LIHC,BRCA
hsa-miR-1301-5p	22	THCA,KIRC,PRAD,LUSC,STAD,ACC,KIRP,CESC,LUAD,UCS,LGG,KICH,OV,BLCA,ESCA,UCEC,HNSC,SKCM,PCPG,PAAD,LIHC,BRCA
hsa-miR-3928-3p	22	THCA,KIRC,PRAD,LUSC,STAD,ACC,KIRP,CESC,LUAD,UCS,LGG,KICH,OV,BLCA,ESCA,UCEC,HNSC,SKCM,PCPG,PAAD,LIHC,BRCA
hsa-miR-6799-5p	22	THCA,KIRC,PRAD,LUSC,STAD,ACC,KIRP,CESC,LUAD,UCS,LGG,KICH,OV,BLCA,ESCA,UCEC,HNSC,SKCM,PCPG,PAAD,LIHC,BRCA
hsa-miR-20a-3p	22	THCA,KIRC,PRAD,LUSC,STAD,ACC,KIRP,CESC,LUAD,UCS,LGG,KICH,OV,BLCA,ESCA,UCEC,HNSC,SKCM,PCPG,PAAD,LIHC,BRCA
hsa-miR-6787-3p	22	THCA,KIRC,PRAD,LUSC,STAD,ACC,KIRP,CESC,LUAD,UCS,LGG,KICH,OV,BLCA,ESCA,UCEC,HNSC,SKCM,PCPG,PAAD,LIHC,BRCA
hsa-miR-1915-3p	22	THCA,KIRC,PRAD,LUSC,STAD,ACC,KIRP,CESC,LUAD,UCS,LGG,KICH,OV,BLCA,ESCA,UCEC,HNSC,SKCM,PCPG,PAAD,LIHC,BRCA
hsa-miR-603	24	THCA,KIRC,LAML,PRAD,LUSC,STAD,ACC,KIRP,CESC,LUAD,UCS,LGG,KICH,OV,BLCA,ESCA,UCEC,HNSC,SKCM,GBM,PCPG,PAAD,LIHC,BRCA
hsa-miR-32-5p	22	THCA,KIRC,PRAD,LUSC,STAD,ACC,KIRP,CESC,LUAD,UCS,LGG,KICH,OV,BLCA,ESCA,UCEC,HNSC,SKCM,PCPG,PAAD,LIHC,BRCA
hsa-miR-5706	24	THCA,KIRC,LAML,PRAD,LUSC,STAD,ACC,KIRP,CESC,LUAD,UCS,LGG,KICH,OV,BLCA,ESCA,UCEC,HNSC,SKCM,GBM,PCPG,PAAD,LIHC,BRCA
hsa-miR-6778-5p	22	THCA,KIRC,PRAD,LUSC,STAD,ACC,KIRP,CESC,LUAD,UCS,LGG,KICH,OV,BLCA,ESCA,UCEC,HNSC,SKCM,PCPG,PAAD,LIHC,BRCA
hsa-miR-1273f	24	THCA,KIRC,LAML,PRAD,LUSC,STAD,ACC,KIRP,CESC,LUAD,UCS,LGG,KICH,OV,BLCA,ESCA,UCEC,HNSC,SKCM,GBM,PCPG,PAAD,LIHC,BRCA
hsa-miR-1301-3p	24	THCA,KIRC,LAML,PRAD,LUSC,STAD,ACC,KIRP,CESC,LUAD,UCS,LGG,KICH,OV,BLCA,ESCA,UCEC,HNSC,SKCM,GBM,PCPG,PAAD,LIHC,BRCA
hsa-miR-4777-5p	22	THCA,KIRC,PRAD,LUSC,STAD,ACC,KIRP,CESC,LUAD,UCS,LGG,KICH,OV,BLCA,ESCA,UCEC,HNSC,SKCM,PCPG,PAAD,LIHC,BRCA
hsa-miR-3938	24	THCA,KIRC,LAML,PRAD,LUSC,STAD,ACC,KIRP,CESC,LUAD,UCS,LGG,KICH,OV,BLCA,ESCA,UCEC,HNSC,SKCM,GBM,PCPG,PAAD,LIHC,BRCA
hsa-miR-371b-3p	22	THCA,KIRC,PRAD,LUSC,STAD,ACC,KIRP,CESC,LUAD,UCS,LGG,KICH,OV,BLCA,ESCA,UCEC,HNSC,SKCM,PCPG,PAAD,LIHC,BRCA
hsa-miR-7112-3p	22	THCA,KIRC,PRAD,LUSC,STAD,ACC,KIRP,CESC,LUAD,UCS,LGG,KICH,OV,BLCA,ESCA,UCEC,HNSC,SKCM,PCPG,PAAD,LIHC,BRCA
hsa-miR-370-3p	22	THCA,KIRC,PRAD,LUSC,STAD,ACC,KIRP,CESC,LUAD,UCS,LGG,KICH,OV,BLCA,ESCA,UCEC,HNSC,SKCM,PCPG,PAAD,LIHC,BRCA
hsa-miR-574-3p	22	THCA,KIRC,PRAD,LUSC,STAD,ACC,KIRP,CESC,LUAD,UCS,LGG,KICH,OV,BLCA,ESCA,UCEC,HNSC,SKCM,PCPG,PAAD,LIHC,BRCA
hsa-miR-4751	24	THCA,KIRC,LAML,PRAD,LUSC,STAD,ACC,KIRP,CESC,LUAD,UCS,LGG,KICH,OV,BLCA,ESCA,UCEC,HNSC,SKCM,GBM,PCPG,PAAD,LIHC,BRCA
hsa-miR-8071	22	THCA,KIRC,PRAD,LUSC,STAD,ACC,KIRP,CESC,LUAD,UCS,LGG,KICH,OV,BLCA,ESCA,UCEC,HNSC,SKCM,PCPG,PAAD,LIHC,BRCA
hsa-miR-23a-5p	24	THCA,KIRC,LAML,PRAD,LUSC,STAD,ACC,KIRP,CESC,LUAD,UCS,LGG,KICH,OV,BLCA,ESCA,UCEC,HNSC,SKCM,GBM,PCPG,PAAD,LIHC,BRCA
hsa-miR-329-5p	22	THCA,KIRC,PRAD,LUSC,STAD,ACC,KIRP,CESC,LUAD,UCS,LGG,KICH,OV,BLCA,ESCA,UCEC,HNSC,SKCM,PCPG,PAAD,LIHC,BRCA
hsa-miR-372-3p	22	THCA,KIRC,PRAD,LUSC,STAD,ACC,KIRP,CESC,LUAD,UCS,LGG,KICH,OV,BLCA,ESCA,UCEC,HNSC,SKCM,PCPG,PAAD,LIHC,BRCA
hsa-miR-4479	24	THCA,KIRC,LAML,PRAD,LUSC,STAD,ACC,KIRP,CESC,LUAD,UCS,LGG,KICH,OV,BLCA,ESCA,UCEC,HNSC,SKCM,GBM,PCPG,PAAD,LIHC,BRCA
hsa-miR-105-3p	22	THCA,KIRC,PRAD,LUSC,STAD,ACC,KIRP,CESC,LUAD,UCS,LGG,KICH,OV,BLCA,ESCA,UCEC,HNSC,SKCM,PCPG,PAAD,LIHC,BRCA
hsa-miR-4326	24	THCA,KIRC,LAML,PRAD,LUSC,STAD,ACC,KIRP,CESC,LUAD,UCS,LGG,KICH,OV,BLCA,ESCA,UCEC,HNSC,SKCM,GBM,PCPG,PAAD,LIHC,BRCA
hsa-let-7b-5p	22	THCA,KIRC,PRAD,LUSC,STAD,ACC,KIRP,CESC,LUAD,UCS,LGG,KICH,OV,BLCA,ESCA,UCEC,HNSC,SKCM,PCPG,PAAD,LIHC,BRCA
hsa-miR-6751-5p	22	THCA,KIRC,PRAD,LUSC,STAD,ACC,KIRP,CESC,LUAD,UCS,LGG,KICH,OV,BLCA,ESCA,UCEC,HNSC,SKCM,PCPG,PAAD,LIHC,BRCA
hsa-miR-3192-3p	22	THCA,KIRC,PRAD,LUSC,STAD,ACC,KIRP,CESC,LUAD,UCS,LGG,KICH,OV,BLCA,ESCA,UCEC,HNSC,SKCM,PCPG,PAAD,LIHC,BRCA
hsa-miR-6856-3p	22	THCA,KIRC,PRAD,LUSC,STAD,ACC,KIRP,CESC,LUAD,UCS,LGG,KICH,OV,BLCA,ESCA,UCEC,HNSC,SKCM,PCPG,PAAD,LIHC,BRCA
hsa-miR-6807-5p	22	THCA,KIRC,PRAD,LUSC,STAD,ACC,KIRP,CESC,LUAD,UCS,LGG,KICH,OV,BLCA,ESCA,UCEC,HNSC,SKCM,PCPG,PAAD,LIHC,BRCA
hsa-miR-5680	24	THCA,KIRC,LAML,PRAD,LUSC,STAD,ACC,KIRP,CESC,LUAD,UCS,LGG,KICH,OV,BLCA,ESCA,UCEC,HNSC,SKCM,GBM,PCPG,PAAD,LIHC,BRCA
hsa-miR-6735-5p	22	THCA,KIRC,PRAD,LUSC,STAD,ACC,KIRP,CESC,LUAD,UCS,LGG,KICH,OV,BLCA,ESCA,UCEC,HNSC,SKCM,PCPG,PAAD,LIHC,BRCA
hsa-miR-30a-5p	22	THCA,KIRC,PRAD,LUSC,STAD,ACC,KIRP,CESC,LUAD,UCS,LGG,KICH,OV,BLCA,ESCA,UCEC,HNSC,SKCM,PCPG,PAAD,LIHC,BRCA
hsa-miR-1207-5p	22	THCA,KIRC,PRAD,LUSC,STAD,ACC,KIRP,CESC,LUAD,UCS,LGG,KICH,OV,BLCA,ESCA,UCEC,HNSC,SKCM,PCPG,PAAD,LIHC,BRCA
hsa-miR-6844	22	THCA,KIRC,PRAD,LUSC,STAD,ACC,KIRP,CESC,LUAD,UCS,LGG,KICH,OV,BLCA,ESCA,UCEC,HNSC,SKCM,PCPG,PAAD,LIHC,BRCA
hsa-miR-4438	24	THCA,KIRC,LAML,PRAD,LUSC,STAD,ACC,KIRP,CESC,LUAD,UCS,LGG,KICH,OV,BLCA,ESCA,UCEC,HNSC,SKCM,GBM,PCPG,PAAD,LIHC,BRCA
hsa-miR-3189-3p	22	THCA,KIRC,PRAD,LUSC,STAD,ACC,KIRP,CESC,LUAD,UCS,LGG,KICH,OV,BLCA,ESCA,UCEC,HNSC,SKCM,PCPG,PAAD,LIHC,BRCA
hsa-miR-6880-5p	22	THCA,KIRC,PRAD,LUSC,STAD,ACC,KIRP,CESC,LUAD,UCS,LGG,KICH,OV,BLCA,ESCA,UCEC,HNSC,SKCM,PCPG,PAAD,LIHC,BRCA
hsa-miR-6805-3p	22	THCA,KIRC,PRAD,LUSC,STAD,ACC,KIRP,CESC,LUAD,UCS,LGG,KICH,OV,BLCA,ESCA,UCEC,HNSC,SKCM,PCPG,PAAD,LIHC,BRCA
hsa-miR-302b-5p	22	THCA,KIRC,PRAD,LUSC,STAD,ACC,KIRP,CESC,LUAD,UCS,LGG,KICH,OV,BLCA,ESCA,UCEC,HNSC,SKCM,PCPG,PAAD,LIHC,BRCA
hsa-miR-623	24	THCA,KIRC,LAML,PRAD,LUSC,STAD,ACC,KIRP,CESC,LUAD,UCS,LGG,KICH,OV,BLCA,ESCA,UCEC,HNSC,SKCM,GBM,PCPG,PAAD,LIHC,BRCA
hsa-miR-875-3p	22	THCA,KIRC,PRAD,LUSC,STAD,ACC,KIRP,CESC,LUAD,UCS,LGG,KICH,OV,BLCA,ESCA,UCEC,HNSC,SKCM,PCPG,PAAD,LIHC,BRCA
hsa-miR-6869-3p	22	THCA,KIRC,PRAD,LUSC,STAD,ACC,KIRP,CESC,LUAD,UCS,LGG,KICH,OV,BLCA,ESCA,UCEC,HNSC,SKCM,PCPG,PAAD,LIHC,BRCA
hsa-miR-657	24	THCA,KIRC,LAML,PRAD,LUSC,STAD,ACC,KIRP,CESC,LUAD,UCS,LGG,KICH,OV,BLCA,ESCA,UCEC,HNSC,SKCM,GBM,PCPG,PAAD,LIHC,BRCA
hsa-miR-4689	24	THCA,KIRC,LAML,PRAD,LUSC,STAD,ACC,KIRP,CESC,LUAD,UCS,LGG,KICH,OV,BLCA,ESCA,UCEC,HNSC,SKCM,GBM,PCPG,PAAD,LIHC,BRCA
hsa-miR-136-3p	22	THCA,KIRC,PRAD,LUSC,STAD,ACC,KIRP,CESC,LUAD,UCS,LGG,KICH,OV,BLCA,ESCA,UCEC,HNSC,SKCM,PCPG,PAAD,LIHC,BRCA
hsa-miR-519a-3p	22	THCA,KIRC,PRAD,LUSC,STAD,ACC,KIRP,CESC,LUAD,UCS,LGG,KICH,OV,BLCA,ESCA,UCEC,HNSC,SKCM,PCPG,PAAD,LIHC,BRCA
hsa-miR-5003-3p	22	THCA,KIRC,PRAD,LUSC,STAD,ACC,KIRP,CESC,LUAD,UCS,LGG,KICH,OV,BLCA,ESCA,UCEC,HNSC,SKCM,PCPG,PAAD,LIHC,BRCA
hsa-miR-576-5p	24	THCA,KIRC,LAML,PRAD,LUSC,STAD,ACC,KIRP,CESC,LUAD,UCS,LGG,KICH,OV,BLCA,ESCA,UCEC,HNSC,SKCM,GBM,PCPG,PAAD,LIHC,BRCA
hsa-miR-371a-3p	22	THCA,KIRC,PRAD,LUSC,STAD,ACC,KIRP,CESC,LUAD,UCS,LGG,KICH,OV,BLCA,ESCA,UCEC,HNSC,SKCM,PCPG,PAAD,LIHC,BRCA
hsa-miR-6762-3p	22	THCA,KIRC,PRAD,LUSC,STAD,ACC,KIRP,CESC,LUAD,UCS,LGG,KICH,OV,BLCA,ESCA,UCEC,HNSC,SKCM,PCPG,PAAD,LIHC,BRCA
hsa-miR-586	24	THCA,KIRC,LAML,PRAD,LUSC,STAD,ACC,KIRP,CESC,LUAD,UCS,LGG,KICH,OV,BLCA,ESCA,UCEC,HNSC,SKCM,GBM,PCPG,PAAD,LIHC,BRCA
hsa-miR-621	24	THCA,KIRC,LAML,PRAD,LUSC,STAD,ACC,KIRP,CESC,LUAD,UCS,LGG,KICH,OV,BLCA,ESCA,UCEC,HNSC,SKCM,GBM,PCPG,PAAD,LIHC,BRCA
hsa-miR-6791-3p	22	THCA,KIRC,PRAD,LUSC,STAD,ACC,KIRP,CESC,LUAD,UCS,LGG,KICH,OV,BLCA,ESCA,UCEC,HNSC,SKCM,PCPG,PAAD,LIHC,BRCA
hsa-miR-4436b-3p	22	THCA,KIRC,PRAD,LUSC,STAD,ACC,KIRP,CESC,LUAD,UCS,LGG,KICH,OV,BLCA,ESCA,UCEC,HNSC,SKCM,PCPG,PAAD,LIHC,BRCA
hsa-miR-4664-5p	22	THCA,KIRC,PRAD,LUSC,STAD,ACC,KIRP,CESC,LUAD,UCS,LGG,KICH,OV,BLCA,ESCA,UCEC,HNSC,SKCM,PCPG,PAAD,LIHC,BRCA
hsa-miR-3150a-5p	22	THCA,KIRC,PRAD,LUSC,STAD,ACC,KIRP,CESC,LUAD,UCS,LGG,KICH,OV,BLCA,ESCA,UCEC,HNSC,SKCM,PCPG,PAAD,LIHC,BRCA
hsa-miR-3692-3p	22	THCA,KIRC,PRAD,LUSC,STAD,ACC,KIRP,CESC,LUAD,UCS,LGG,KICH,OV,BLCA,ESCA,UCEC,HNSC,SKCM,PCPG,PAAD,LIHC,BRCA
hsa-miR-338-5p	22	THCA,KIRC,PRAD,LUSC,STAD,ACC,KIRP,CESC,LUAD,UCS,LGG,KICH,OV,BLCA,ESCA,UCEC,HNSC,SKCM,PCPG,PAAD,LIHC,BRCA
hsa-miR-4693-3p	22	THCA,KIRC,PRAD,LUSC,STAD,ACC,KIRP,CESC,LUAD,UCS,LGG,KICH,OV,BLCA,ESCA,UCEC,HNSC,SKCM,PCPG,PAAD,LIHC,BRCA
hsa-miR-543	24	THCA,KIRC,LAML,PRAD,LUSC,STAD,ACC,KIRP,CESC,LUAD,UCS,LGG,KICH,OV,BLCA,ESCA,UCEC,HNSC,SKCM,GBM,PCPG,PAAD,LIHC,BRCA
hsa-miR-151b	24	THCA,KIRC,LAML,PRAD,LUSC,STAD,ACC,KIRP,CESC,LUAD,UCS,LGG,KICH,OV,BLCA,ESCA,UCEC,HNSC,SKCM,GBM,PCPG,PAAD,LIHC,BRCA
hsa-miR-211-3p	22	THCA,KIRC,PRAD,LUSC,STAD,ACC,KIRP,CESC,LUAD,UCS,LGG,KICH,OV,BLCA,ESCA,UCEC,HNSC,SKCM,PCPG,PAAD,LIHC,BRCA
hsa-miR-7150	22	THCA,KIRC,PRAD,LUSC,STAD,ACC,KIRP,CESC,LUAD,UCS,LGG,KICH,OV,BLCA,ESCA,UCEC,HNSC,SKCM,PCPG,PAAD,LIHC,BRCA
hsa-miR-4445-3p	22	THCA,KIRC,PRAD,LUSC,STAD,ACC,KIRP,CESC,LUAD,UCS,LGG,KICH,OV,BLCA,ESCA,UCEC,HNSC,SKCM,PCPG,PAAD,LIHC,BRCA
hsa-miR-96-5p	22	THCA,KIRC,PRAD,LUSC,STAD,ACC,KIRP,CESC,LUAD,UCS,LGG,KICH,OV,BLCA,ESCA,UCEC,HNSC,SKCM,PCPG,PAAD,LIHC,BRCA
hsa-miR-5579-5p	22	THCA,KIRC,PRAD,LUSC,STAD,ACC,KIRP,CESC,LUAD,UCS,LGG,KICH,OV,BLCA,ESCA,UCEC,HNSC,SKCM,PCPG,PAAD,LIHC,BRCA
hsa-miR-887-3p	22	THCA,KIRC,PRAD,LUSC,STAD,ACC,KIRP,CESC,LUAD,UCS,LGG,KICH,OV,BLCA,ESCA,UCEC,HNSC,SKCM,PCPG,PAAD,LIHC,BRCA
hsa-miR-593-5p	22	THCA,KIRC,PRAD,LUSC,STAD,ACC,KIRP,CESC,LUAD,UCS,LGG,KICH,OV,BLCA,ESCA,UCEC,HNSC,SKCM,PCPG,PAAD,LIHC,BRCA
hsa-miR-3689a-5p	22	THCA,KIRC,PRAD,LUSC,STAD,ACC,KIRP,CESC,LUAD,UCS,LGG,KICH,OV,BLCA,ESCA,UCEC,HNSC,SKCM,PCPG,PAAD,LIHC,BRCA
hsa-miR-618	24	THCA,KIRC,LAML,PRAD,LUSC,STAD,ACC,KIRP,CESC,LUAD,UCS,LGG,KICH,OV,BLCA,ESCA,UCEC,HNSC,SKCM,GBM,PCPG,PAAD,LIHC,BRCA
hsa-miR-6504-3p	22	THCA,KIRC,PRAD,LUSC,STAD,ACC,KIRP,CESC,LUAD,UCS,LGG,KICH,OV,BLCA,ESCA,UCEC,HNSC,SKCM,PCPG,PAAD,LIHC,BRCA
hsa-miR-4282	24	THCA,KIRC,LAML,PRAD,LUSC,STAD,ACC,KIRP,CESC,LUAD,UCS,LGG,KICH,OV,BLCA,ESCA,UCEC,HNSC,SKCM,GBM,PCPG,PAAD,LIHC,BRCA
hsa-miR-1228-3p	22	THCA,KIRC,PRAD,LUSC,STAD,ACC,KIRP,CESC,LUAD,UCS,LGG,KICH,OV,BLCA,ESCA,UCEC,HNSC,SKCM,PCPG,PAAD,LIHC,BRCA
hsa-miR-106a-3p	22	THCA,KIRC,PRAD,LUSC,STAD,ACC,KIRP,CESC,LUAD,UCS,LGG,KICH,OV,BLCA,ESCA,UCEC,HNSC,SKCM,PCPG,PAAD,LIHC,BRCA
hsa-miR-491-5p	22	THCA,KIRC,PRAD,LUSC,STAD,ACC,KIRP,CESC,LUAD,UCS,LGG,KICH,OV,BLCA,ESCA,UCEC,HNSC,SKCM,PCPG,PAAD,LIHC,BRCA
hsa-miR-4685-3p	22	THCA,KIRC,PRAD,LUSC,STAD,ACC,KIRP,CESC,LUAD,UCS,LGG,KICH,OV,BLCA,ESCA,UCEC,HNSC,SKCM,PCPG,PAAD,LIHC,BRCA
hsa-miR-548al	24	THCA,KIRC,LAML,PRAD,LUSC,STAD,ACC,KIRP,CESC,LUAD,UCS,LGG,KICH,OV,BLCA,ESCA,UCEC,HNSC,SKCM,GBM,PCPG,PAAD,LIHC,BRCA
hsa-miR-6765-3p	22	THCA,KIRC,PRAD,LUSC,STAD,ACC,KIRP,CESC,LUAD,UCS,LGG,KICH,OV,BLCA,ESCA,UCEC,HNSC,SKCM,PCPG,PAAD,LIHC,BRCA
hsa-miR-511-3p	22	THCA,KIRC,PRAD,LUSC,STAD,ACC,KIRP,CESC,LUAD,UCS,LGG,KICH,OV,BLCA,ESCA,UCEC,HNSC,SKCM,PCPG,PAAD,LIHC,BRCA
hsa-miR-4286	24	THCA,KIRC,LAML,PRAD,LUSC,STAD,ACC,KIRP,CESC,LUAD,UCS,LGG,KICH,OV,BLCA,ESCA,UCEC,HNSC,SKCM,GBM,PCPG,PAAD,LIHC,BRCA
hsa-miR-627-3p	22	THCA,KIRC,PRAD,LUSC,STAD,ACC,KIRP,CESC,LUAD,UCS,LGG,KICH,OV,BLCA,ESCA,UCEC,HNSC,SKCM,PCPG,PAAD,LIHC,BRCA
hsa-miR-644a	22	THCA,KIRC,PRAD,LUSC,STAD,ACC,KIRP,CESC,LUAD,UCS,LGG,KICH,OV,BLCA,ESCA,UCEC,HNSC,SKCM,PCPG,PAAD,LIHC,BRCA
hsa-miR-124-5p	22	THCA,KIRC,PRAD,LUSC,STAD,ACC,KIRP,CESC,LUAD,UCS,LGG,KICH,OV,BLCA,ESCA,UCEC,HNSC,SKCM,PCPG,PAAD,LIHC,BRCA
hsa-miR-6887-3p	22	THCA,KIRC,PRAD,LUSC,STAD,ACC,KIRP,CESC,LUAD,UCS,LGG,KICH,OV,BLCA,ESCA,UCEC,HNSC,SKCM,PCPG,PAAD,LIHC,BRCA
hsa-miR-4449	24	THCA,KIRC,LAML,PRAD,LUSC,STAD,ACC,KIRP,CESC,LUAD,UCS,LGG,KICH,OV,BLCA,ESCA,UCEC,HNSC,SKCM,GBM,PCPG,PAAD,LIHC,BRCA
hsa-miR-641	24	THCA,KIRC,LAML,PRAD,LUSC,STAD,ACC,KIRP,CESC,LUAD,UCS,LGG,KICH,OV,BLCA,ESCA,UCEC,HNSC,SKCM,GBM,PCPG,PAAD,LIHC,BRCA
hsa-miR-1285-3p	22	THCA,KIRC,PRAD,LUSC,STAD,ACC,KIRP,CESC,LUAD,UCS,LGG,KICH,OV,BLCA,ESCA,UCEC,HNSC,SKCM,PCPG,PAAD,LIHC,BRCA
hsa-miR-1193	24	THCA,KIRC,LAML,PRAD,LUSC,STAD,ACC,KIRP,CESC,LUAD,UCS,LGG,KICH,OV,BLCA,ESCA,UCEC,HNSC,SKCM,GBM,PCPG,PAAD,LIHC,BRCA
hsa-miR-3153	24	THCA,KIRC,LAML,PRAD,LUSC,STAD,ACC,KIRP,CESC,LUAD,UCS,LGG,KICH,OV,BLCA,ESCA,UCEC,HNSC,SKCM,GBM,PCPG,PAAD,LIHC,BRCA
hsa-miR-30a-3p	24	THCA,KIRC,LAML,PRAD,LUSC,STAD,ACC,KIRP,CESC,LUAD,UCS,LGG,KICH,OV,BLCA,ESCA,UCEC,HNSC,SKCM,GBM,PCPG,PAAD,LIHC,BRCA
hsa-miR-4312	24	THCA,KIRC,LAML,PRAD,LUSC,STAD,ACC,KIRP,CESC,LUAD,UCS,LGG,KICH,OV,BLCA,ESCA,UCEC,HNSC,SKCM,GBM,PCPG,PAAD,LIHC,BRCA
hsa-miR-5006-5p	22	THCA,KIRC,PRAD,LUSC,STAD,ACC,KIRP,CESC,LUAD,UCS,LGG,KICH,OV,BLCA,ESCA,UCEC,HNSC,SKCM,PCPG,PAAD,LIHC,BRCA
hsa-miR-525-5p	22	THCA,KIRC,PRAD,LUSC,STAD,ACC,KIRP,CESC,LUAD,UCS,LGG,KICH,OV,BLCA,ESCA,UCEC,HNSC,SKCM,PCPG,PAAD,LIHC,BRCA
hsa-miR-6733-3p	22	THCA,KIRC,PRAD,LUSC,STAD,ACC,KIRP,CESC,LUAD,UCS,LGG,KICH,OV,BLCA,ESCA,UCEC,HNSC,SKCM,PCPG,PAAD,LIHC,BRCA
hsa-miR-203a-5p	22	THCA,KIRC,PRAD,LUSC,STAD,ACC,KIRP,CESC,LUAD,UCS,LGG,KICH,OV,BLCA,ESCA,UCEC,HNSC,SKCM,PCPG,PAAD,LIHC,BRCA
hsa-miR-4711-3p	22	THCA,KIRC,PRAD,LUSC,STAD,ACC,KIRP,CESC,LUAD,UCS,LGG,KICH,OV,BLCA,ESCA,UCEC,HNSC,SKCM,PCPG,PAAD,LIHC,BRCA
hsa-miR-20b-5p	22	THCA,KIRC,PRAD,LUSC,STAD,ACC,KIRP,CESC,LUAD,UCS,LGG,KICH,OV,BLCA,ESCA,UCEC,HNSC,SKCM,PCPG,PAAD,LIHC,BRCA
hsa-miR-5699-5p	22	THCA,KIRC,PRAD,LUSC,STAD,ACC,KIRP,CESC,LUAD,UCS,LGG,KICH,OV,BLCA,ESCA,UCEC,HNSC,SKCM,PCPG,PAAD,LIHC,BRCA
hsa-miR-1260a	22	THCA,KIRC,PRAD,LUSC,STAD,ACC,KIRP,CESC,LUAD,UCS,LGG,KICH,OV,BLCA,ESCA,UCEC,HNSC,SKCM,PCPG,PAAD,LIHC,BRCA
hsa-miR-5692c	22	THCA,KIRC,PRAD,LUSC,STAD,ACC,KIRP,CESC,LUAD,UCS,LGG,KICH,OV,BLCA,ESCA,UCEC,HNSC,SKCM,PCPG,PAAD,LIHC,BRCA
hsa-miR-3161	24	THCA,KIRC,LAML,PRAD,LUSC,STAD,ACC,KIRP,CESC,LUAD,UCS,LGG,KICH,OV,BLCA,ESCA,UCEC,HNSC,SKCM,GBM,PCPG,PAAD,LIHC,BRCA
hsa-miR-3591-5p	22	THCA,KIRC,PRAD,LUSC,STAD,ACC,KIRP,CESC,LUAD,UCS,LGG,KICH,OV,BLCA,ESCA,UCEC,HNSC,SKCM,PCPG,PAAD,LIHC,BRCA
hsa-miR-6763-3p	22	THCA,KIRC,PRAD,LUSC,STAD,ACC,KIRP,CESC,LUAD,UCS,LGG,KICH,OV,BLCA,ESCA,UCEC,HNSC,SKCM,PCPG,PAAD,LIHC,BRCA
hsa-miR-92a-1-5p	22	THCA,KIRC,PRAD,LUSC,STAD,ACC,KIRP,CESC,LUAD,UCS,LGG,KICH,OV,BLCA,ESCA,UCEC,HNSC,SKCM,PCPG,PAAD,LIHC,BRCA
hsa-miR-548h-3p	22	THCA,KIRC,PRAD,LUSC,STAD,ACC,KIRP,CESC,LUAD,UCS,LGG,KICH,OV,BLCA,ESCA,UCEC,HNSC,SKCM,PCPG,PAAD,LIHC,BRCA
hsa-miR-4297	24	THCA,KIRC,LAML,PRAD,LUSC,STAD,ACC,KIRP,CESC,LUAD,UCS,LGG,KICH,OV,BLCA,ESCA,UCEC,HNSC,SKCM,GBM,PCPG,PAAD,LIHC,BRCA
hsa-miR-4457	24	THCA,KIRC,LAML,PRAD,LUSC,STAD,ACC,KIRP,CESC,LUAD,UCS,LGG,KICH,OV,BLCA,ESCA,UCEC,HNSC,SKCM,GBM,PCPG,PAAD,LIHC,BRCA
hsa-miR-3680-3p	22	THCA,KIRC,PRAD,LUSC,STAD,ACC,KIRP,CESC,LUAD,UCS,LGG,KICH,OV,BLCA,ESCA,UCEC,HNSC,SKCM,PCPG,PAAD,LIHC,BRCA
hsa-miR-2392	24	THCA,KIRC,LAML,PRAD,LUSC,STAD,ACC,KIRP,CESC,LUAD,UCS,LGG,KICH,OV,BLCA,ESCA,UCEC,HNSC,SKCM,GBM,PCPG,PAAD,LIHC,BRCA
hsa-miR-548t-3p	22	THCA,KIRC,PRAD,LUSC,STAD,ACC,KIRP,CESC,LUAD,UCS,LGG,KICH,OV,BLCA,ESCA,UCEC,HNSC,SKCM,PCPG,PAAD,LIHC,BRCA
hsa-miR-4784	24	THCA,KIRC,LAML,PRAD,LUSC,STAD,ACC,KIRP,CESC,LUAD,UCS,LGG,KICH,OV,BLCA,ESCA,UCEC,HNSC,SKCM,GBM,PCPG,PAAD,LIHC,BRCA
hsa-miR-2682-3p	22	THCA,KIRC,PRAD,LUSC,STAD,ACC,KIRP,CESC,LUAD,UCS,LGG,KICH,OV,BLCA,ESCA,UCEC,HNSC,SKCM,PCPG,PAAD,LIHC,BRCA
hsa-miR-1273c	24	THCA,KIRC,LAML,PRAD,LUSC,STAD,ACC,KIRP,CESC,LUAD,UCS,LGG,KICH,OV,BLCA,ESCA,UCEC,HNSC,SKCM,GBM,PCPG,PAAD,LIHC,BRCA
hsa-miR-7112-5p	22	THCA,KIRC,PRAD,LUSC,STAD,ACC,KIRP,CESC,LUAD,UCS,LGG,KICH,OV,BLCA,ESCA,UCEC,HNSC,SKCM,PCPG,PAAD,LIHC,BRCA
hsa-miR-5690	24	THCA,KIRC,LAML,PRAD,LUSC,STAD,ACC,KIRP,CESC,LUAD,UCS,LGG,KICH,OV,BLCA,ESCA,UCEC,HNSC,SKCM,GBM,PCPG,PAAD,LIHC,BRCA
hsa-miR-5011-3p	22	THCA,KIRC,PRAD,LUSC,STAD,ACC,KIRP,CESC,LUAD,UCS,LGG,KICH,OV,BLCA,ESCA,UCEC,HNSC,SKCM,PCPG,PAAD,LIHC,BRCA
hsa-miR-4431	24	THCA,KIRC,LAML,PRAD,LUSC,STAD,ACC,KIRP,CESC,LUAD,UCS,LGG,KICH,OV,BLCA,ESCA,UCEC,HNSC,SKCM,GBM,PCPG,PAAD,LIHC,BRCA
hsa-miR-4418	24	THCA,KIRC,LAML,PRAD,LUSC,STAD,ACC,KIRP,CESC,LUAD,UCS,LGG,KICH,OV,BLCA,ESCA,UCEC,HNSC,SKCM,GBM,PCPG,PAAD,LIHC,BRCA
hsa-miR-891a-5p	22	THCA,KIRC,PRAD,LUSC,STAD,ACC,KIRP,CESC,LUAD,UCS,LGG,KICH,OV,BLCA,ESCA,UCEC,HNSC,SKCM,PCPG,PAAD,LIHC,BRCA
hsa-miR-378f	24	THCA,KIRC,LAML,PRAD,LUSC,STAD,ACC,KIRP,CESC,LUAD,UCS,LGG,KICH,OV,BLCA,ESCA,UCEC,HNSC,SKCM,GBM,PCPG,PAAD,LIHC,BRCA
hsa-miR-183-3p	22	THCA,KIRC,PRAD,LUSC,STAD,ACC,KIRP,CESC,LUAD,UCS,LGG,KICH,OV,BLCA,ESCA,UCEC,HNSC,SKCM,PCPG,PAAD,LIHC,BRCA
hsa-miR-3119	22	THCA,KIRC,PRAD,LUSC,STAD,ACC,KIRP,CESC,LUAD,UCS,LGG,KICH,OV,BLCA,ESCA,UCEC,HNSC,SKCM,PCPG,PAAD,LIHC,BRCA
hsa-miR-3606-3p	22	THCA,KIRC,PRAD,LUSC,STAD,ACC,KIRP,CESC,LUAD,UCS,LGG,KICH,OV,BLCA,ESCA,UCEC,HNSC,SKCM,PCPG,PAAD,LIHC,BRCA
hsa-miR-4640-3p	22	THCA,KIRC,PRAD,LUSC,STAD,ACC,KIRP,CESC,LUAD,UCS,LGG,KICH,OV,BLCA,ESCA,UCEC,HNSC,SKCM,PCPG,PAAD,LIHC,BRCA
hsa-miR-106b-5p	22	THCA,KIRC,PRAD,LUSC,STAD,ACC,KIRP,CESC,LUAD,UCS,LGG,KICH,OV,BLCA,ESCA,UCEC,HNSC,SKCM,PCPG,PAAD,LIHC,BRCA
hsa-miR-4712-5p	22	THCA,KIRC,PRAD,LUSC,STAD,ACC,KIRP,CESC,LUAD,UCS,LGG,KICH,OV,BLCA,ESCA,UCEC,HNSC,SKCM,PCPG,PAAD,LIHC,BRCA
hsa-miR-147b	24	THCA,KIRC,LAML,PRAD,LUSC,STAD,ACC,KIRP,CESC,LUAD,UCS,LGG,KICH,OV,BLCA,ESCA,UCEC,HNSC,SKCM,GBM,PCPG,PAAD,LIHC,BRCA
hsa-miR-379-5p	22	THCA,KIRC,PRAD,LUSC,STAD,ACC,KIRP,CESC,LUAD,UCS,LGG,KICH,OV,BLCA,ESCA,UCEC,HNSC,SKCM,PCPG,PAAD,LIHC,BRCA
hsa-miR-4678	22	THCA,KIRC,PRAD,LUSC,STAD,ACC,KIRP,CESC,LUAD,UCS,LGG,KICH,OV,BLCA,ESCA,UCEC,HNSC,SKCM,PCPG,PAAD,LIHC,BRCA
hsa-miR-3126-5p	22	THCA,KIRC,PRAD,LUSC,STAD,ACC,KIRP,CESC,LUAD,UCS,LGG,KICH,OV,BLCA,ESCA,UCEC,HNSC,SKCM,PCPG,PAAD,LIHC,BRCA
hsa-miR-6069	22	THCA,KIRC,PRAD,LUSC,STAD,ACC,KIRP,CESC,LUAD,UCS,LGG,KICH,OV,BLCA,ESCA,UCEC,HNSC,SKCM,PCPG,PAAD,LIHC,BRCA
hsa-miR-1255b-5p	22	THCA,KIRC,PRAD,LUSC,STAD,ACC,KIRP,CESC,LUAD,UCS,LGG,KICH,OV,BLCA,ESCA,UCEC,HNSC,SKCM,PCPG,PAAD,LIHC,BRCA
hsa-miR-6715a-3p	22	THCA,KIRC,PRAD,LUSC,STAD,ACC,KIRP,CESC,LUAD,UCS,LGG,KICH,OV,BLCA,ESCA,UCEC,HNSC,SKCM,PCPG,PAAD,LIHC,BRCA
hsa-miR-4276	24	THCA,KIRC,LAML,PRAD,LUSC,STAD,ACC,KIRP,CESC,LUAD,UCS,LGG,KICH,OV,BLCA,ESCA,UCEC,HNSC,SKCM,GBM,PCPG,PAAD,LIHC,BRCA
hsa-miR-6812-3p	22	THCA,KIRC,PRAD,LUSC,STAD,ACC,KIRP,CESC,LUAD,UCS,LGG,KICH,OV,BLCA,ESCA,UCEC,HNSC,SKCM,PCPG,PAAD,LIHC,BRCA
hsa-miR-4680-3p	22	THCA,KIRC,PRAD,LUSC,STAD,ACC,KIRP,CESC,LUAD,UCS,LGG,KICH,OV,BLCA,ESCA,UCEC,HNSC,SKCM,PCPG,PAAD,LIHC,BRCA
hsa-let-7g-5p	22	THCA,KIRC,PRAD,LUSC,STAD,ACC,KIRP,CESC,LUAD,UCS,LGG,KICH,OV,BLCA,ESCA,UCEC,HNSC,SKCM,PCPG,PAAD,LIHC,BRCA
hsa-miR-4757-3p	22	THCA,KIRC,PRAD,LUSC,STAD,ACC,KIRP,CESC,LUAD,UCS,LGG,KICH,OV,BLCA,ESCA,UCEC,HNSC,SKCM,PCPG,PAAD,LIHC,BRCA
hsa-miR-4731-3p	22	THCA,KIRC,PRAD,LUSC,STAD,ACC,KIRP,CESC,LUAD,UCS,LGG,KICH,OV,BLCA,ESCA,UCEC,HNSC,SKCM,PCPG,PAAD,LIHC,BRCA
hsa-miR-4645-5p	22	THCA,KIRC,PRAD,LUSC,STAD,ACC,KIRP,CESC,LUAD,UCS,LGG,KICH,OV,BLCA,ESCA,UCEC,HNSC,SKCM,PCPG,PAAD,LIHC,BRCA
hsa-miR-4304	24	THCA,KIRC,LAML,PRAD,LUSC,STAD,ACC,KIRP,CESC,LUAD,UCS,LGG,KICH,OV,BLCA,ESCA,UCEC,HNSC,SKCM,GBM,PCPG,PAAD,LIHC,BRCA
hsa-miR-4511	24	THCA,KIRC,LAML,PRAD,LUSC,STAD,ACC,KIRP,CESC,LUAD,UCS,LGG,KICH,OV,BLCA,ESCA,UCEC,HNSC,SKCM,GBM,PCPG,PAAD,LIHC,BRCA
hsa-miR-3658	22	THCA,KIRC,PRAD,LUSC,STAD,ACC,KIRP,CESC,LUAD,UCS,LGG,KICH,OV,BLCA,ESCA,UCEC,HNSC,SKCM,PCPG,PAAD,LIHC,BRCA
hsa-miR-197-5p	22	THCA,KIRC,PRAD,LUSC,STAD,ACC,KIRP,CESC,LUAD,UCS,LGG,KICH,OV,BLCA,ESCA,UCEC,HNSC,SKCM,PCPG,PAAD,LIHC,BRCA
hsa-miR-34b-3p	22	THCA,KIRC,PRAD,LUSC,STAD,ACC,KIRP,CESC,LUAD,UCS,LGG,KICH,OV,BLCA,ESCA,UCEC,HNSC,SKCM,PCPG,PAAD,LIHC,BRCA
hsa-miR-6846-5p	22	THCA,KIRC,PRAD,LUSC,STAD,ACC,KIRP,CESC,LUAD,UCS,LGG,KICH,OV,BLCA,ESCA,UCEC,HNSC,SKCM,PCPG,PAAD,LIHC,BRCA
hsa-miR-580-5p	22	THCA,KIRC,PRAD,LUSC,STAD,ACC,KIRP,CESC,LUAD,UCS,LGG,KICH,OV,BLCA,ESCA,UCEC,HNSC,SKCM,PCPG,PAAD,LIHC,BRCA
hsa-miR-519e-5p	22	THCA,KIRC,PRAD,LUSC,STAD,ACC,KIRP,CESC,LUAD,UCS,LGG,KICH,OV,BLCA,ESCA,UCEC,HNSC,SKCM,PCPG,PAAD,LIHC,BRCA
hsa-miR-6715b-3p	22	THCA,KIRC,PRAD,LUSC,STAD,ACC,KIRP,CESC,LUAD,UCS,LGG,KICH,OV,BLCA,ESCA,UCEC,HNSC,SKCM,PCPG,PAAD,LIHC,BRCA
hsa-miR-494-5p	22	THCA,KIRC,PRAD,LUSC,STAD,ACC,KIRP,CESC,LUAD,UCS,LGG,KICH,OV,BLCA,ESCA,UCEC,HNSC,SKCM,PCPG,PAAD,LIHC,BRCA
hsa-miR-106a-5p	24	THCA,KIRC,LAML,PRAD,LUSC,STAD,ACC,KIRP,CESC,LUAD,UCS,LGG,KICH,OV,BLCA,ESCA,UCEC,HNSC,SKCM,GBM,PCPG,PAAD,LIHC,BRCA
hsa-miR-4714-5p	22	THCA,KIRC,PRAD,LUSC,STAD,ACC,KIRP,CESC,LUAD,UCS,LGG,KICH,OV,BLCA,ESCA,UCEC,HNSC,SKCM,PCPG,PAAD,LIHC,BRCA
hsa-miR-599	24	THCA,KIRC,LAML,PRAD,LUSC,STAD,ACC,KIRP,CESC,LUAD,UCS,LGG,KICH,OV,BLCA,ESCA,UCEC,HNSC,SKCM,GBM,PCPG,PAAD,LIHC,BRCA
hsa-miR-5697	24	THCA,KIRC,LAML,PRAD,LUSC,STAD,ACC,KIRP,CESC,LUAD,UCS,LGG,KICH,OV,BLCA,ESCA,UCEC,HNSC,SKCM,GBM,PCPG,PAAD,LIHC,BRCA
hsa-miR-216b-3p	22	THCA,KIRC,PRAD,LUSC,STAD,ACC,KIRP,CESC,LUAD,UCS,LGG,KICH,OV,BLCA,ESCA,UCEC,HNSC,SKCM,PCPG,PAAD,LIHC,BRCA
hsa-miR-4682	24	THCA,KIRC,LAML,PRAD,LUSC,STAD,ACC,KIRP,CESC,LUAD,UCS,LGG,KICH,OV,BLCA,ESCA,UCEC,HNSC,SKCM,GBM,PCPG,PAAD,LIHC,BRCA
hsa-miR-3692-5p	24	THCA,KIRC,LAML,PRAD,LUSC,STAD,ACC,KIRP,CESC,LUAD,UCS,LGG,KICH,OV,BLCA,ESCA,UCEC,HNSC,SKCM,GBM,PCPG,PAAD,LIHC,BRCA
hsa-miR-4519	24	THCA,KIRC,LAML,PRAD,LUSC,STAD,ACC,KIRP,CESC,LUAD,UCS,LGG,KICH,OV,BLCA,ESCA,UCEC,HNSC,SKCM,GBM,PCPG,PAAD,LIHC,BRCA
hsa-miR-6801-5p	22	THCA,KIRC,PRAD,LUSC,STAD,ACC,KIRP,CESC,LUAD,UCS,LGG,KICH,OV,BLCA,ESCA,UCEC,HNSC,SKCM,PCPG,PAAD,LIHC,BRCA
hsa-miR-548v	24	THCA,KIRC,LAML,PRAD,LUSC,STAD,ACC,KIRP,CESC,LUAD,UCS,LGG,KICH,OV,BLCA,ESCA,UCEC,HNSC,SKCM,GBM,PCPG,PAAD,LIHC,BRCA
hsa-miR-3661	24	THCA,KIRC,LAML,PRAD,LUSC,STAD,ACC,KIRP,CESC,LUAD,UCS,LGG,KICH,OV,BLCA,ESCA,UCEC,HNSC,SKCM,GBM,PCPG,PAAD,LIHC,BRCA
hsa-miR-4791	24	THCA,KIRC,LAML,PRAD,LUSC,STAD,ACC,KIRP,CESC,LUAD,UCS,LGG,KICH,OV,BLCA,ESCA,UCEC,HNSC,SKCM,GBM,PCPG,PAAD,LIHC,BRCA
hsa-miR-4638-3p	24	THCA,KIRC,LAML,PRAD,LUSC,STAD,ACC,KIRP,CESC,LUAD,UCS,LGG,KICH,OV,BLCA,ESCA,UCEC,HNSC,SKCM,GBM,PCPG,PAAD,LIHC,BRCA
hsa-miR-214-5p	22	THCA,KIRC,PRAD,LUSC,STAD,ACC,KIRP,CESC,LUAD,UCS,LGG,KICH,OV,BLCA,ESCA,UCEC,HNSC,SKCM,PCPG,PAAD,LIHC,BRCA
hsa-miR-513b-3p	22	THCA,KIRC,PRAD,LUSC,STAD,ACC,KIRP,CESC,LUAD,UCS,LGG,KICH,OV,BLCA,ESCA,UCEC,HNSC,SKCM,PCPG,PAAD,LIHC,BRCA
hsa-miR-6500-3p	22	THCA,KIRC,PRAD,LUSC,STAD,ACC,KIRP,CESC,LUAD,UCS,LGG,KICH,OV,BLCA,ESCA,UCEC,HNSC,SKCM,PCPG,PAAD,LIHC,BRCA
hsa-miR-1296-5p	22	THCA,KIRC,PRAD,LUSC,STAD,ACC,KIRP,CESC,LUAD,UCS,LGG,KICH,OV,BLCA,ESCA,UCEC,HNSC,SKCM,PCPG,PAAD,LIHC,BRCA
hsa-miR-635	24	THCA,KIRC,LAML,PRAD,LUSC,STAD,ACC,KIRP,CESC,LUAD,UCS,LGG,KICH,OV,BLCA,ESCA,UCEC,HNSC,SKCM,GBM,PCPG,PAAD,LIHC,BRCA
hsa-miR-6892-5p	22	THCA,KIRC,PRAD,LUSC,STAD,ACC,KIRP,CESC,LUAD,UCS,LGG,KICH,OV,BLCA,ESCA,UCEC,HNSC,SKCM,PCPG,PAAD,LIHC,BRCA
hsa-miR-328-3p	22	THCA,KIRC,PRAD,LUSC,STAD,ACC,KIRP,CESC,LUAD,UCS,LGG,KICH,OV,BLCA,ESCA,UCEC,HNSC,SKCM,PCPG,PAAD,LIHC,BRCA
hsa-miR-372-5p	24	THCA,KIRC,LAML,PRAD,LUSC,STAD,ACC,KIRP,CESC,LUAD,UCS,LGG,KICH,OV,BLCA,ESCA,UCEC,HNSC,SKCM,GBM,PCPG,PAAD,LIHC,BRCA
hsa-miR-1291	22	THCA,KIRC,PRAD,LUSC,STAD,ACC,KIRP,CESC,LUAD,UCS,LGG,KICH,OV,BLCA,ESCA,UCEC,HNSC,SKCM,PCPG,PAAD,LIHC,BRCA
hsa-miR-3912-3p	22	THCA,KIRC,PRAD,LUSC,STAD,ACC,KIRP,CESC,LUAD,UCS,LGG,KICH,OV,BLCA,ESCA,UCEC,HNSC,SKCM,PCPG,PAAD,LIHC,BRCA
hsa-miR-190b	24	THCA,KIRC,LAML,PRAD,LUSC,STAD,ACC,KIRP,CESC,LUAD,UCS,LGG,KICH,OV,BLCA,ESCA,UCEC,HNSC,SKCM,GBM,PCPG,PAAD,LIHC,BRCA
hsa-miR-4673	24	THCA,KIRC,LAML,PRAD,LUSC,STAD,ACC,KIRP,CESC,LUAD,UCS,LGG,KICH,OV,BLCA,ESCA,UCEC,HNSC,SKCM,GBM,PCPG,PAAD,LIHC,BRCA
hsa-miR-885-3p	24	THCA,KIRC,LAML,PRAD,LUSC,STAD,ACC,KIRP,CESC,LUAD,UCS,LGG,KICH,OV,BLCA,ESCA,UCEC,HNSC,SKCM,GBM,PCPG,PAAD,LIHC,BRCA
hsa-miR-6075	22	THCA,KIRC,PRAD,LUSC,STAD,ACC,KIRP,CESC,LUAD,UCS,LGG,KICH,OV,BLCA,ESCA,UCEC,HNSC,SKCM,PCPG,PAAD,LIHC,BRCA
hsa-miR-495-5p	22	THCA,KIRC,PRAD,LUSC,STAD,ACC,KIRP,CESC,LUAD,UCS,LGG,KICH,OV,BLCA,ESCA,UCEC,HNSC,SKCM,PCPG,PAAD,LIHC,BRCA
hsa-miR-4759	24	THCA,KIRC,LAML,PRAD,LUSC,STAD,ACC,KIRP,CESC,LUAD,UCS,LGG,KICH,OV,BLCA,ESCA,UCEC,HNSC,SKCM,GBM,PCPG,PAAD,LIHC,BRCA
hsa-miR-141-5p	22	THCA,KIRC,PRAD,LUSC,STAD,ACC,KIRP,CESC,LUAD,UCS,LGG,KICH,OV,BLCA,ESCA,UCEC,HNSC,SKCM,PCPG,PAAD,LIHC,BRCA
hsa-miR-4484	24	THCA,KIRC,LAML,PRAD,LUSC,STAD,ACC,KIRP,CESC,LUAD,UCS,LGG,KICH,OV,BLCA,ESCA,UCEC,HNSC,SKCM,GBM,PCPG,PAAD,LIHC,BRCA
hsa-miR-643	24	THCA,KIRC,LAML,PRAD,LUSC,STAD,ACC,KIRP,CESC,LUAD,UCS,LGG,KICH,OV,BLCA,ESCA,UCEC,HNSC,SKCM,GBM,PCPG,PAAD,LIHC,BRCA
hsa-miR-4676-3p	22	THCA,KIRC,PRAD,LUSC,STAD,ACC,KIRP,CESC,LUAD,UCS,LGG,KICH,OV,BLCA,ESCA,UCEC,HNSC,SKCM,PCPG,PAAD,LIHC,BRCA
hsa-miR-3169	24	THCA,KIRC,LAML,PRAD,LUSC,STAD,ACC,KIRP,CESC,LUAD,UCS,LGG,KICH,OV,BLCA,ESCA,UCEC,HNSC,SKCM,GBM,PCPG,PAAD,LIHC,BRCA
hsa-miR-4735-5p	22	THCA,KIRC,PRAD,LUSC,STAD,ACC,KIRP,CESC,LUAD,UCS,LGG,KICH,OV,BLCA,ESCA,UCEC,HNSC,SKCM,PCPG,PAAD,LIHC,BRCA
hsa-miR-4756-3p	22	THCA,KIRC,PRAD,LUSC,STAD,ACC,KIRP,CESC,LUAD,UCS,LGG,KICH,OV,BLCA,ESCA,UCEC,HNSC,SKCM,PCPG,PAAD,LIHC,BRCA
hsa-miR-1908-5p	22	THCA,KIRC,PRAD,LUSC,STAD,ACC,KIRP,CESC,LUAD,UCS,LGG,KICH,OV,BLCA,ESCA,UCEC,HNSC,SKCM,PCPG,PAAD,LIHC,BRCA
hsa-miR-2277-3p	22	THCA,KIRC,PRAD,LUSC,STAD,ACC,KIRP,CESC,LUAD,UCS,LGG,KICH,OV,BLCA,ESCA,UCEC,HNSC,SKCM,PCPG,PAAD,LIHC,BRCA
hsa-miR-3162-5p	24	THCA,KIRC,LAML,PRAD,LUSC,STAD,ACC,KIRP,CESC,LUAD,UCS,LGG,KICH,OV,BLCA,ESCA,UCEC,HNSC,SKCM,GBM,PCPG,PAAD,LIHC,BRCA
hsa-miR-551b-3p	22	THCA,KIRC,PRAD,LUSC,STAD,ACC,KIRP,CESC,LUAD,UCS,LGG,KICH,OV,BLCA,ESCA,UCEC,HNSC,SKCM,PCPG,PAAD,LIHC,BRCA
hsa-miR-5739	22	THCA,KIRC,PRAD,LUSC,STAD,ACC,KIRP,CESC,LUAD,UCS,LGG,KICH,OV,BLCA,ESCA,UCEC,HNSC,SKCM,PCPG,PAAD,LIHC,BRCA
hsa-miR-6893-5p	22	THCA,KIRC,PRAD,LUSC,STAD,ACC,KIRP,CESC,LUAD,UCS,LGG,KICH,OV,BLCA,ESCA,UCEC,HNSC,SKCM,PCPG,PAAD,LIHC,BRCA
hsa-miR-548ae-3p	22	THCA,KIRC,PRAD,LUSC,STAD,ACC,KIRP,CESC,LUAD,UCS,LGG,KICH,OV,BLCA,ESCA,UCEC,HNSC,SKCM,PCPG,PAAD,LIHC,BRCA
hsa-miR-6821-3p	22	THCA,KIRC,PRAD,LUSC,STAD,ACC,KIRP,CESC,LUAD,UCS,LGG,KICH,OV,BLCA,ESCA,UCEC,HNSC,SKCM,PCPG,PAAD,LIHC,BRCA
hsa-miR-378i	24	THCA,KIRC,LAML,PRAD,LUSC,STAD,ACC,KIRP,CESC,LUAD,UCS,LGG,KICH,OV,BLCA,ESCA,UCEC,HNSC,SKCM,GBM,PCPG,PAAD,LIHC,BRCA
hsa-miR-4539	22	THCA,KIRC,PRAD,LUSC,STAD,ACC,KIRP,CESC,LUAD,UCS,LGG,KICH,OV,BLCA,ESCA,UCEC,HNSC,SKCM,PCPG,PAAD,LIHC,BRCA
hsa-miR-323b-5p	22	THCA,KIRC,PRAD,LUSC,STAD,ACC,KIRP,CESC,LUAD,UCS,LGG,KICH,OV,BLCA,ESCA,UCEC,HNSC,SKCM,PCPG,PAAD,LIHC,BRCA
hsa-miR-518a-5p	22	THCA,KIRC,PRAD,LUSC,STAD,ACC,KIRP,CESC,LUAD,UCS,LGG,KICH,OV,BLCA,ESCA,UCEC,HNSC,SKCM,PCPG,PAAD,LIHC,BRCA
hsa-miR-608	24	THCA,KIRC,LAML,PRAD,LUSC,STAD,ACC,KIRP,CESC,LUAD,UCS,LGG,KICH,OV,BLCA,ESCA,UCEC,HNSC,SKCM,GBM,PCPG,PAAD,LIHC,BRCA
hsa-miR-6514-5p	22	THCA,KIRC,PRAD,LUSC,STAD,ACC,KIRP,CESC,LUAD,UCS,LGG,KICH,OV,BLCA,ESCA,UCEC,HNSC,SKCM,PCPG,PAAD,LIHC,BRCA
hsa-miR-3615	24	THCA,KIRC,LAML,PRAD,LUSC,STAD,ACC,KIRP,CESC,LUAD,UCS,LGG,KICH,OV,BLCA,ESCA,UCEC,HNSC,SKCM,GBM,PCPG,PAAD,LIHC,BRCA
hsa-miR-770-5p	24	THCA,KIRC,LAML,PRAD,LUSC,STAD,ACC,KIRP,CESC,LUAD,UCS,LGG,KICH,OV,BLCA,ESCA,UCEC,HNSC,SKCM,GBM,PCPG,PAAD,LIHC,BRCA
hsa-miR-3621	24	THCA,KIRC,LAML,PRAD,LUSC,STAD,ACC,KIRP,CESC,LUAD,UCS,LGG,KICH,OV,BLCA,ESCA,UCEC,HNSC,SKCM,GBM,PCPG,PAAD,LIHC,BRCA
hsa-miR-4508	24	THCA,KIRC,LAML,PRAD,LUSC,STAD,ACC,KIRP,CESC,LUAD,UCS,LGG,KICH,OV,BLCA,ESCA,UCEC,HNSC,SKCM,GBM,PCPG,PAAD,LIHC,BRCA
hsa-miR-6839-3p	22	THCA,KIRC,PRAD,LUSC,STAD,ACC,KIRP,CESC,LUAD,UCS,LGG,KICH,OV,BLCA,ESCA,UCEC,HNSC,SKCM,PCPG,PAAD,LIHC,BRCA
hsa-miR-4698	24	THCA,KIRC,LAML,PRAD,LUSC,STAD,ACC,KIRP,CESC,LUAD,UCS,LGG,KICH,OV,BLCA,ESCA,UCEC,HNSC,SKCM,GBM,PCPG,PAAD,LIHC,BRCA
hsa-miR-4521	22	THCA,KIRC,PRAD,LUSC,STAD,ACC,KIRP,CESC,LUAD,UCS,LGG,KICH,OV,BLCA,ESCA,UCEC,HNSC,SKCM,PCPG,PAAD,LIHC,BRCA
hsa-miR-33a-5p	22	THCA,KIRC,PRAD,LUSC,STAD,ACC,KIRP,CESC,LUAD,UCS,LGG,KICH,OV,BLCA,ESCA,UCEC,HNSC,SKCM,PCPG,PAAD,LIHC,BRCA
hsa-miR-1287-5p	22	THCA,KIRC,PRAD,LUSC,STAD,ACC,KIRP,CESC,LUAD,UCS,LGG,KICH,OV,BLCA,ESCA,UCEC,HNSC,SKCM,PCPG,PAAD,LIHC,BRCA
hsa-miR-4650-5p	22	THCA,KIRC,PRAD,LUSC,STAD,ACC,KIRP,CESC,LUAD,UCS,LGG,KICH,OV,BLCA,ESCA,UCEC,HNSC,SKCM,PCPG,PAAD,LIHC,BRCA
hsa-miR-154-5p	22	THCA,KIRC,PRAD,LUSC,STAD,ACC,KIRP,CESC,LUAD,UCS,LGG,KICH,OV,BLCA,ESCA,UCEC,HNSC,SKCM,PCPG,PAAD,LIHC,BRCA
hsa-miR-6857-3p	22	THCA,KIRC,PRAD,LUSC,STAD,ACC,KIRP,CESC,LUAD,UCS,LGG,KICH,OV,BLCA,ESCA,UCEC,HNSC,SKCM,PCPG,PAAD,LIHC,BRCA
hsa-miR-449b-3p	22	THCA,KIRC,PRAD,LUSC,STAD,ACC,KIRP,CESC,LUAD,UCS,LGG,KICH,OV,BLCA,ESCA,UCEC,HNSC,SKCM,PCPG,PAAD,LIHC,BRCA
hsa-miR-3617-3p	22	THCA,KIRC,PRAD,LUSC,STAD,ACC,KIRP,CESC,LUAD,UCS,LGG,KICH,OV,BLCA,ESCA,UCEC,HNSC,SKCM,PCPG,PAAD,LIHC,BRCA
hsa-miR-4253	24	THCA,KIRC,LAML,PRAD,LUSC,STAD,ACC,KIRP,CESC,LUAD,UCS,LGG,KICH,OV,BLCA,ESCA,UCEC,HNSC,SKCM,GBM,PCPG,PAAD,LIHC,BRCA
hsa-miR-216b-5p	24	THCA,KIRC,LAML,PRAD,LUSC,STAD,ACC,KIRP,CESC,LUAD,UCS,LGG,KICH,OV,BLCA,ESCA,UCEC,HNSC,SKCM,GBM,PCPG,PAAD,LIHC,BRCA
hsa-miR-6817-3p	22	THCA,KIRC,PRAD,LUSC,STAD,ACC,KIRP,CESC,LUAD,UCS,LGG,KICH,OV,BLCA,ESCA,UCEC,HNSC,SKCM,PCPG,PAAD,LIHC,BRCA
hsa-miR-1226-3p	22	THCA,KIRC,PRAD,LUSC,STAD,ACC,KIRP,CESC,LUAD,UCS,LGG,KICH,OV,BLCA,ESCA,UCEC,HNSC,SKCM,PCPG,PAAD,LIHC,BRCA
hsa-miR-127-3p	22	THCA,KIRC,PRAD,LUSC,STAD,ACC,KIRP,CESC,LUAD,UCS,LGG,KICH,OV,BLCA,ESCA,UCEC,HNSC,SKCM,PCPG,PAAD,LIHC,BRCA
hsa-miR-5004-3p	22	THCA,KIRC,PRAD,LUSC,STAD,ACC,KIRP,CESC,LUAD,UCS,LGG,KICH,OV,BLCA,ESCA,UCEC,HNSC,SKCM,PCPG,PAAD,LIHC,BRCA
hsa-miR-2681-5p	22	THCA,KIRC,PRAD,LUSC,STAD,ACC,KIRP,CESC,LUAD,UCS,LGG,KICH,OV,BLCA,ESCA,UCEC,HNSC,SKCM,PCPG,PAAD,LIHC,BRCA
hsa-miR-23b-3p	22	THCA,KIRC,PRAD,LUSC,STAD,ACC,KIRP,CESC,LUAD,UCS,LGG,KICH,OV,BLCA,ESCA,UCEC,HNSC,SKCM,PCPG,PAAD,LIHC,BRCA
hsa-miR-3613-5p	22	THCA,KIRC,PRAD,LUSC,STAD,ACC,KIRP,CESC,LUAD,UCS,LGG,KICH,OV,BLCA,ESCA,UCEC,HNSC,SKCM,PCPG,PAAD,LIHC,BRCA
hsa-miR-5096	24	THCA,KIRC,LAML,PRAD,LUSC,STAD,ACC,KIRP,CESC,LUAD,UCS,LGG,KICH,OV,BLCA,ESCA,UCEC,HNSC,SKCM,GBM,PCPG,PAAD,LIHC,BRCA
hsa-miR-3614-5p	22	THCA,KIRC,PRAD,LUSC,STAD,ACC,KIRP,CESC,LUAD,UCS,LGG,KICH,OV,BLCA,ESCA,UCEC,HNSC,SKCM,PCPG,PAAD,LIHC,BRCA
hsa-miR-6779-3p	22	THCA,KIRC,PRAD,LUSC,STAD,ACC,KIRP,CESC,LUAD,UCS,LGG,KICH,OV,BLCA,ESCA,UCEC,HNSC,SKCM,PCPG,PAAD,LIHC,BRCA
hsa-miR-718	24	THCA,KIRC,LAML,PRAD,LUSC,STAD,ACC,KIRP,CESC,LUAD,UCS,LGG,KICH,OV,BLCA,ESCA,UCEC,HNSC,SKCM,GBM,PCPG,PAAD,LIHC,BRCA
hsa-miR-4718	24	THCA,KIRC,LAML,PRAD,LUSC,STAD,ACC,KIRP,CESC,LUAD,UCS,LGG,KICH,OV,BLCA,ESCA,UCEC,HNSC,SKCM,GBM,PCPG,PAAD,LIHC,BRCA
hsa-miR-98-3p	22	THCA,KIRC,PRAD,LUSC,STAD,ACC,KIRP,CESC,LUAD,UCS,LGG,KICH,OV,BLCA,ESCA,UCEC,HNSC,SKCM,PCPG,PAAD,LIHC,BRCA
hsa-miR-325	24	THCA,KIRC,LAML,PRAD,LUSC,STAD,ACC,KIRP,CESC,LUAD,UCS,LGG,KICH,OV,BLCA,ESCA,UCEC,HNSC,SKCM,GBM,PCPG,PAAD,LIHC,BRCA
hsa-miR-6795-3p	22	THCA,KIRC,PRAD,LUSC,STAD,ACC,KIRP,CESC,LUAD,UCS,LGG,KICH,OV,BLCA,ESCA,UCEC,HNSC,SKCM,PCPG,PAAD,LIHC,BRCA
hsa-miR-5195-5p	22	THCA,KIRC,PRAD,LUSC,STAD,ACC,KIRP,CESC,LUAD,UCS,LGG,KICH,OV,BLCA,ESCA,UCEC,HNSC,SKCM,PCPG,PAAD,LIHC,BRCA
hsa-miR-6501-5p	22	THCA,KIRC,PRAD,LUSC,STAD,ACC,KIRP,CESC,LUAD,UCS,LGG,KICH,OV,BLCA,ESCA,UCEC,HNSC,SKCM,PCPG,PAAD,LIHC,BRCA
hsa-miR-4520-5p	22	THCA,KIRC,PRAD,LUSC,STAD,ACC,KIRP,CESC,LUAD,UCS,LGG,KICH,OV,BLCA,ESCA,UCEC,HNSC,SKCM,PCPG,PAAD,LIHC,BRCA
hsa-miR-4774-3p	22	THCA,KIRC,PRAD,LUSC,STAD,ACC,KIRP,CESC,LUAD,UCS,LGG,KICH,OV,BLCA,ESCA,UCEC,HNSC,SKCM,PCPG,PAAD,LIHC,BRCA
hsa-miR-4323	24	THCA,KIRC,LAML,PRAD,LUSC,STAD,ACC,KIRP,CESC,LUAD,UCS,LGG,KICH,OV,BLCA,ESCA,UCEC,HNSC,SKCM,GBM,PCPG,PAAD,LIHC,BRCA
hsa-miR-4750-3p	24	THCA,KIRC,LAML,PRAD,LUSC,STAD,ACC,KIRP,CESC,LUAD,UCS,LGG,KICH,OV,BLCA,ESCA,UCEC,HNSC,SKCM,GBM,PCPG,PAAD,LIHC,BRCA
hsa-miR-4665-5p	22	THCA,KIRC,PRAD,LUSC,STAD,ACC,KIRP,CESC,LUAD,UCS,LGG,KICH,OV,BLCA,ESCA,UCEC,HNSC,SKCM,PCPG,PAAD,LIHC,BRCA
hsa-miR-302a-3p	22	THCA,KIRC,PRAD,LUSC,STAD,ACC,KIRP,CESC,LUAD,UCS,LGG,KICH,OV,BLCA,ESCA,UCEC,HNSC,SKCM,PCPG,PAAD,LIHC,BRCA
hsa-miR-6790-3p	22	THCA,KIRC,PRAD,LUSC,STAD,ACC,KIRP,CESC,LUAD,UCS,LGG,KICH,OV,BLCA,ESCA,UCEC,HNSC,SKCM,PCPG,PAAD,LIHC,BRCA
hsa-miR-148b-5p	22	THCA,KIRC,PRAD,LUSC,STAD,ACC,KIRP,CESC,LUAD,UCS,LGG,KICH,OV,BLCA,ESCA,UCEC,HNSC,SKCM,PCPG,PAAD,LIHC,BRCA
hsa-miR-3129-5p	22	THCA,KIRC,PRAD,LUSC,STAD,ACC,KIRP,CESC,LUAD,UCS,LGG,KICH,OV,BLCA,ESCA,UCEC,HNSC,SKCM,PCPG,PAAD,LIHC,BRCA
hsa-miR-3972	24	THCA,KIRC,LAML,PRAD,LUSC,STAD,ACC,KIRP,CESC,LUAD,UCS,LGG,KICH,OV,BLCA,ESCA,UCEC,HNSC,SKCM,GBM,PCPG,PAAD,LIHC,BRCA
hsa-miR-4299	24	THCA,KIRC,LAML,PRAD,LUSC,STAD,ACC,KIRP,CESC,LUAD,UCS,LGG,KICH,OV,BLCA,ESCA,UCEC,HNSC,SKCM,GBM,PCPG,PAAD,LIHC,BRCA
hsa-miR-5197-5p	22	THCA,KIRC,PRAD,LUSC,STAD,ACC,KIRP,CESC,LUAD,UCS,LGG,KICH,OV,BLCA,ESCA,UCEC,HNSC,SKCM,PCPG,PAAD,LIHC,BRCA
hsa-miR-1343-5p	22	THCA,KIRC,PRAD,LUSC,STAD,ACC,KIRP,CESC,LUAD,UCS,LGG,KICH,OV,BLCA,ESCA,UCEC,HNSC,SKCM,PCPG,PAAD,LIHC,BRCA
hsa-miR-3960	24	THCA,KIRC,LAML,PRAD,LUSC,STAD,ACC,KIRP,CESC,LUAD,UCS,LGG,KICH,OV,BLCA,ESCA,UCEC,HNSC,SKCM,GBM,PCPG,PAAD,LIHC,BRCA
hsa-miR-4303	24	THCA,KIRC,LAML,PRAD,LUSC,STAD,ACC,KIRP,CESC,LUAD,UCS,LGG,KICH,OV,BLCA,ESCA,UCEC,HNSC,SKCM,GBM,PCPG,PAAD,LIHC,BRCA
hsa-miR-3132	24	THCA,KIRC,LAML,PRAD,LUSC,STAD,ACC,KIRP,CESC,LUAD,UCS,LGG,KICH,OV,BLCA,ESCA,UCEC,HNSC,SKCM,GBM,PCPG,PAAD,LIHC,BRCA
hsa-miR-31-5p	22	THCA,KIRC,PRAD,LUSC,STAD,ACC,KIRP,CESC,LUAD,UCS,LGG,KICH,OV,BLCA,ESCA,UCEC,HNSC,SKCM,PCPG,PAAD,LIHC,BRCA
hsa-miR-541-3p	24	THCA,KIRC,LAML,PRAD,LUSC,STAD,ACC,KIRP,CESC,LUAD,UCS,LGG,KICH,OV,BLCA,ESCA,UCEC,HNSC,SKCM,GBM,PCPG,PAAD,LIHC,BRCA
hsa-miR-518f-3p	22	THCA,KIRC,PRAD,LUSC,STAD,ACC,KIRP,CESC,LUAD,UCS,LGG,KICH,OV,BLCA,ESCA,UCEC,HNSC,SKCM,PCPG,PAAD,LIHC,BRCA
hsa-miR-6825-3p	22	THCA,KIRC,PRAD,LUSC,STAD,ACC,KIRP,CESC,LUAD,UCS,LGG,KICH,OV,BLCA,ESCA,UCEC,HNSC,SKCM,PCPG,PAAD,LIHC,BRCA
hsa-miR-126-5p	22	THCA,KIRC,PRAD,LUSC,STAD,ACC,KIRP,CESC,LUAD,UCS,LGG,KICH,OV,BLCA,ESCA,UCEC,HNSC,SKCM,PCPG,PAAD,LIHC,BRCA
hsa-miR-6770-3p	22	THCA,KIRC,PRAD,LUSC,STAD,ACC,KIRP,CESC,LUAD,UCS,LGG,KICH,OV,BLCA,ESCA,UCEC,HNSC,SKCM,PCPG,PAAD,LIHC,BRCA
hsa-miR-4420	24	THCA,KIRC,LAML,PRAD,LUSC,STAD,ACC,KIRP,CESC,LUAD,UCS,LGG,KICH,OV,BLCA,ESCA,UCEC,HNSC,SKCM,GBM,PCPG,PAAD,LIHC,BRCA
hsa-miR-1258	24	THCA,KIRC,LAML,PRAD,LUSC,STAD,ACC,KIRP,CESC,LUAD,UCS,LGG,KICH,OV,BLCA,ESCA,UCEC,HNSC,SKCM,GBM,PCPG,PAAD,LIHC,BRCA
hsa-miR-488-5p	22	THCA,KIRC,PRAD,LUSC,STAD,ACC,KIRP,CESC,LUAD,UCS,LGG,KICH,OV,BLCA,ESCA,UCEC,HNSC,SKCM,PCPG,PAAD,LIHC,BRCA
hsa-miR-3138	24	THCA,KIRC,LAML,PRAD,LUSC,STAD,ACC,KIRP,CESC,LUAD,UCS,LGG,KICH,OV,BLCA,ESCA,UCEC,HNSC,SKCM,GBM,PCPG,PAAD,LIHC,BRCA
hsa-miR-4662b	24	THCA,KIRC,LAML,PRAD,LUSC,STAD,ACC,KIRP,CESC,LUAD,UCS,LGG,KICH,OV,BLCA,ESCA,UCEC,HNSC,SKCM,GBM,PCPG,PAAD,LIHC,BRCA
hsa-miR-6881-3p	22	THCA,KIRC,PRAD,LUSC,STAD,ACC,KIRP,CESC,LUAD,UCS,LGG,KICH,OV,BLCA,ESCA,UCEC,HNSC,SKCM,PCPG,PAAD,LIHC,BRCA
hsa-miR-3142	24	THCA,KIRC,LAML,PRAD,LUSC,STAD,ACC,KIRP,CESC,LUAD,UCS,LGG,KICH,OV,BLCA,ESCA,UCEC,HNSC,SKCM,GBM,PCPG,PAAD,LIHC,BRCA
hsa-miR-6775-3p	22	THCA,KIRC,PRAD,LUSC,STAD,ACC,KIRP,CESC,LUAD,UCS,LGG,KICH,OV,BLCA,ESCA,UCEC,HNSC,SKCM,PCPG,PAAD,LIHC,BRCA
hsa-miR-6864-5p	22	THCA,KIRC,PRAD,LUSC,STAD,ACC,KIRP,CESC,LUAD,UCS,LGG,KICH,OV,BLCA,ESCA,UCEC,HNSC,SKCM,PCPG,PAAD,LIHC,BRCA
hsa-miR-6721-5p	22	THCA,KIRC,PRAD,LUSC,STAD,ACC,KIRP,CESC,LUAD,UCS,LGG,KICH,OV,BLCA,ESCA,UCEC,HNSC,SKCM,PCPG,PAAD,LIHC,BRCA
hsa-miR-6782-3p	22	THCA,KIRC,PRAD,LUSC,STAD,ACC,KIRP,CESC,LUAD,UCS,LGG,KICH,OV,BLCA,ESCA,UCEC,HNSC,SKCM,PCPG,PAAD,LIHC,BRCA
hsa-miR-7106-5p	22	THCA,KIRC,PRAD,LUSC,STAD,ACC,KIRP,CESC,LUAD,UCS,LGG,KICH,OV,BLCA,ESCA,UCEC,HNSC,SKCM,PCPG,PAAD,LIHC,BRCA
hsa-miR-139-3p	22	THCA,KIRC,PRAD,LUSC,STAD,ACC,KIRP,CESC,LUAD,UCS,LGG,KICH,OV,BLCA,ESCA,UCEC,HNSC,SKCM,PCPG,PAAD,LIHC,BRCA
hsa-miR-554	24	THCA,KIRC,LAML,PRAD,LUSC,STAD,ACC,KIRP,CESC,LUAD,UCS,LGG,KICH,OV,BLCA,ESCA,UCEC,HNSC,SKCM,GBM,PCPG,PAAD,LIHC,BRCA
hsa-miR-491-3p	24	THCA,KIRC,LAML,PRAD,LUSC,STAD,ACC,KIRP,CESC,LUAD,UCS,LGG,KICH,OV,BLCA,ESCA,UCEC,HNSC,SKCM,GBM,PCPG,PAAD,LIHC,BRCA
hsa-miR-4659a-5p	24	THCA,KIRC,LAML,PRAD,LUSC,STAD,ACC,KIRP,CESC,LUAD,UCS,LGG,KICH,OV,BLCA,ESCA,UCEC,HNSC,SKCM,GBM,PCPG,PAAD,LIHC,BRCA
hsa-miR-4778-3p	22	THCA,KIRC,PRAD,LUSC,STAD,ACC,KIRP,CESC,LUAD,UCS,LGG,KICH,OV,BLCA,ESCA,UCEC,HNSC,SKCM,PCPG,PAAD,LIHC,BRCA
hsa-miR-6882-3p	22	THCA,KIRC,PRAD,LUSC,STAD,ACC,KIRP,CESC,LUAD,UCS,LGG,KICH,OV,BLCA,ESCA,UCEC,HNSC,SKCM,PCPG,PAAD,LIHC,BRCA
hsa-miR-4261	24	THCA,KIRC,LAML,PRAD,LUSC,STAD,ACC,KIRP,CESC,LUAD,UCS,LGG,KICH,OV,BLCA,ESCA,UCEC,HNSC,SKCM,GBM,PCPG,PAAD,LIHC,BRCA
hsa-miR-6754-5p	22	THCA,KIRC,PRAD,LUSC,STAD,ACC,KIRP,CESC,LUAD,UCS,LGG,KICH,OV,BLCA,ESCA,UCEC,HNSC,SKCM,PCPG,PAAD,LIHC,BRCA
hsa-miR-376c-3p	22	THCA,KIRC,PRAD,LUSC,STAD,ACC,KIRP,CESC,LUAD,UCS,LGG,KICH,OV,BLCA,ESCA,UCEC,HNSC,SKCM,PCPG,PAAD,LIHC,BRCA
hsa-miR-6826-3p	22	THCA,KIRC,PRAD,LUSC,STAD,ACC,KIRP,CESC,LUAD,UCS,LGG,KICH,OV,BLCA,ESCA,UCEC,HNSC,SKCM,PCPG,PAAD,LIHC,BRCA
hsa-miR-6867-3p	22	THCA,KIRC,PRAD,LUSC,STAD,ACC,KIRP,CESC,LUAD,UCS,LGG,KICH,OV,BLCA,ESCA,UCEC,HNSC,SKCM,PCPG,PAAD,LIHC,BRCA
hsa-miR-30b-5p	22	THCA,KIRC,PRAD,LUSC,STAD,ACC,KIRP,CESC,LUAD,UCS,LGG,KICH,OV,BLCA,ESCA,UCEC,HNSC,SKCM,PCPG,PAAD,LIHC,BRCA
hsa-miR-5687	24	THCA,KIRC,LAML,PRAD,LUSC,STAD,ACC,KIRP,CESC,LUAD,UCS,LGG,KICH,OV,BLCA,ESCA,UCEC,HNSC,SKCM,GBM,PCPG,PAAD,LIHC,BRCA
hsa-miR-9-3p	22	THCA,KIRC,PRAD,LUSC,STAD,ACC,KIRP,CESC,LUAD,UCS,LGG,KICH,OV,BLCA,ESCA,UCEC,HNSC,SKCM,PCPG,PAAD,LIHC,BRCA
hsa-miR-6858-3p	22	THCA,KIRC,PRAD,LUSC,STAD,ACC,KIRP,CESC,LUAD,UCS,LGG,KICH,OV,BLCA,ESCA,UCEC,HNSC,SKCM,PCPG,PAAD,LIHC,BRCA
hsa-miR-2681-3p	24	THCA,KIRC,LAML,PRAD,LUSC,STAD,ACC,KIRP,CESC,LUAD,UCS,LGG,KICH,OV,BLCA,ESCA,UCEC,HNSC,SKCM,GBM,PCPG,PAAD,LIHC,BRCA
hsa-miR-4697-5p	22	THCA,KIRC,PRAD,LUSC,STAD,ACC,KIRP,CESC,LUAD,UCS,LGG,KICH,OV,BLCA,ESCA,UCEC,HNSC,SKCM,PCPG,PAAD,LIHC,BRCA
hsa-miR-3684	24	THCA,KIRC,LAML,PRAD,LUSC,STAD,ACC,KIRP,CESC,LUAD,UCS,LGG,KICH,OV,BLCA,ESCA,UCEC,HNSC,SKCM,GBM,PCPG,PAAD,LIHC,BRCA
hsa-miR-634	24	THCA,KIRC,LAML,PRAD,LUSC,STAD,ACC,KIRP,CESC,LUAD,UCS,LGG,KICH,OV,BLCA,ESCA,UCEC,HNSC,SKCM,GBM,PCPG,PAAD,LIHC,BRCA
hsa-miR-208a-5p	22	THCA,KIRC,PRAD,LUSC,STAD,ACC,KIRP,CESC,LUAD,UCS,LGG,KICH,OV,BLCA,ESCA,UCEC,HNSC,SKCM,PCPG,PAAD,LIHC,BRCA
hsa-miR-567	24	THCA,KIRC,LAML,PRAD,LUSC,STAD,ACC,KIRP,CESC,LUAD,UCS,LGG,KICH,OV,BLCA,ESCA,UCEC,HNSC,SKCM,GBM,PCPG,PAAD,LIHC,BRCA
hsa-miR-3191-3p	22	THCA,KIRC,PRAD,LUSC,STAD,ACC,KIRP,CESC,LUAD,UCS,LGG,KICH,OV,BLCA,ESCA,UCEC,HNSC,SKCM,PCPG,PAAD,LIHC,BRCA
Name	0
hsa-miR-4524b-5p	22	THCA,KIRC,PRAD,LUSC,STAD,ACC,KIRP,CESC,LUAD,UCS,LGG,KICH,OV,BLCA,ESCA,UCEC,HNSC,SKCM,PCPG,PAAD,LIHC,BRCA
hsa-miR-6726-5p	22	THCA,KIRC,PRAD,LUSC,STAD,ACC,KIRP,CESC,LUAD,UCS,LGG,KICH,OV,BLCA,ESCA,UCEC,HNSC,SKCM,PCPG,PAAD,LIHC,BRCA
hsa-miR-6797-3p	22	THCA,KIRC,PRAD,LUSC,STAD,ACC,KIRP,CESC,LUAD,UCS,LGG,KICH,OV,BLCA,ESCA,UCEC,HNSC,SKCM,PCPG,PAAD,LIHC,BRCA
hsa-miR-2052	22	THCA,KIRC,PRAD,LUSC,STAD,ACC,KIRP,CESC,LUAD,UCS,LGG,KICH,OV,BLCA,ESCA,UCEC,HNSC,SKCM,PCPG,PAAD,LIHC,BRCA
hsa-miR-1914-5p	22	THCA,KIRC,PRAD,LUSC,STAD,ACC,KIRP,CESC,LUAD,UCS,LGG,KICH,OV,BLCA,ESCA,UCEC,HNSC,SKCM,PCPG,PAAD,LIHC,BRCA
hsa-miR-330-5p	24	THCA,KIRC,LAML,PRAD,LUSC,STAD,ACC,KIRP,CESC,LUAD,UCS,LGG,KICH,OV,BLCA,ESCA,UCEC,HNSC,SKCM,GBM,PCPG,PAAD,LIHC,BRCA
hsa-miR-3197	24	THCA,KIRC,LAML,PRAD,LUSC,STAD,ACC,KIRP,CESC,LUAD,UCS,LGG,KICH,OV,BLCA,ESCA,UCEC,HNSC,SKCM,GBM,PCPG,PAAD,LIHC,BRCA
hsa-miR-139-5p	24	THCA,KIRC,LAML,PRAD,LUSC,STAD,ACC,KIRP,CESC,LUAD,UCS,LGG,KICH,OV,BLCA,ESCA,UCEC,HNSC,SKCM,GBM,PCPG,PAAD,LIHC,BRCA
hsa-miR-6761-5p	22	THCA,KIRC,PRAD,LUSC,STAD,ACC,KIRP,CESC,LUAD,UCS,LGG,KICH,OV,BLCA,ESCA,UCEC,HNSC,SKCM,PCPG,PAAD,LIHC,BRCA
hsa-miR-941	22	THCA,KIRC,PRAD,LUSC,STAD,ACC,KIRP,CESC,LUAD,UCS,LGG,KICH,OV,BLCA,ESCA,UCEC,HNSC,SKCM,PCPG,PAAD,LIHC,BRCA
hsa-miR-4795-5p	22	THCA,KIRC,PRAD,LUSC,STAD,ACC,KIRP,CESC,LUAD,UCS,LGG,KICH,OV,BLCA,ESCA,UCEC,HNSC,SKCM,PCPG,PAAD,LIHC,BRCA
hsa-miR-301a-5p	22	THCA,KIRC,PRAD,LUSC,STAD,ACC,KIRP,CESC,LUAD,UCS,LGG,KICH,OV,BLCA,ESCA,UCEC,HNSC,SKCM,PCPG,PAAD,LIHC,BRCA
hsa-miR-181b-3p	22	THCA,KIRC,PRAD,LUSC,STAD,ACC,KIRP,CESC,LUAD,UCS,LGG,KICH,OV,BLCA,ESCA,UCEC,HNSC,SKCM,PCPG,PAAD,LIHC,BRCA
hsa-miR-5047	24	THCA,KIRC,LAML,PRAD,LUSC,STAD,ACC,KIRP,CESC,LUAD,UCS,LGG,KICH,OV,BLCA,ESCA,UCEC,HNSC,SKCM,GBM,PCPG,PAAD,LIHC,BRCA
hsa-miR-548ap-3p	22	THCA,KIRC,PRAD,LUSC,STAD,ACC,KIRP,CESC,LUAD,UCS,LGG,KICH,OV,BLCA,ESCA,UCEC,HNSC,SKCM,PCPG,PAAD,LIHC,BRCA
hsa-miR-571	24	THCA,KIRC,LAML,PRAD,LUSC,STAD,ACC,KIRP,CESC,LUAD,UCS,LGG,KICH,OV,BLCA,ESCA,UCEC,HNSC,SKCM,GBM,PCPG,PAAD,LIHC,BRCA
hsa-miR-492	24	THCA,KIRC,LAML,PRAD,LUSC,STAD,ACC,KIRP,CESC,LUAD,UCS,LGG,KICH,OV,BLCA,ESCA,UCEC,HNSC,SKCM,GBM,PCPG,PAAD,LIHC,BRCA
hsa-miR-6855-3p	22	THCA,KIRC,PRAD,LUSC,STAD,ACC,KIRP,CESC,LUAD,UCS,LGG,KICH,OV,BLCA,ESCA,UCEC,HNSC,SKCM,PCPG,PAAD,LIHC,BRCA
hsa-miR-340-3p	22	THCA,KIRC,PRAD,LUSC,STAD,ACC,KIRP,CESC,LUAD,UCS,LGG,KICH,OV,BLCA,ESCA,UCEC,HNSC,SKCM,PCPG,PAAD,LIHC,BRCA
hsa-miR-3160-3p	22	THCA,KIRC,PRAD,LUSC,STAD,ACC,KIRP,CESC,LUAD,UCS,LGG,KICH,OV,BLCA,ESCA,UCEC,HNSC,SKCM,PCPG,PAAD,LIHC,BRCA
hsa-miR-4742-5p	22	THCA,KIRC,PRAD,LUSC,STAD,ACC,KIRP,CESC,LUAD,UCS,LGG,KICH,OV,BLCA,ESCA,UCEC,HNSC,SKCM,PCPG,PAAD,LIHC,BRCA
hsa-miR-4446-5p	22	THCA,KIRC,PRAD,LUSC,STAD,ACC,KIRP,CESC,LUAD,UCS,LGG,KICH,OV,BLCA,ESCA,UCEC,HNSC,SKCM,PCPG,PAAD,LIHC,BRCA
hsa-miR-126-3p	24	THCA,KIRC,LAML,PRAD,LUSC,STAD,ACC,KIRP,CESC,LUAD,UCS,LGG,KICH,OV,BLCA,ESCA,UCEC,HNSC,SKCM,GBM,PCPG,PAAD,LIHC,BRCA
hsa-miR-451a	22	THCA,KIRC,PRAD,LUSC,STAD,ACC,KIRP,CESC,LUAD,UCS,LGG,KICH,OV,BLCA,ESCA,UCEC,HNSC,SKCM,PCPG,PAAD,LIHC,BRCA
hsa-miR-548ag	22	THCA,KIRC,PRAD,LUSC,STAD,ACC,KIRP,CESC,LUAD,UCS,LGG,KICH,OV,BLCA,ESCA,UCEC,HNSC,SKCM,PCPG,PAAD,LIHC,BRCA
hsa-miR-3194-3p	22	THCA,KIRC,PRAD,LUSC,STAD,ACC,KIRP,CESC,LUAD,UCS,LGG,KICH,OV,BLCA,ESCA,UCEC,HNSC,SKCM,PCPG,PAAD,LIHC,BRCA
hsa-miR-8076	22	THCA,KIRC,PRAD,LUSC,STAD,ACC,KIRP,CESC,LUAD,UCS,LGG,KICH,OV,BLCA,ESCA,UCEC,HNSC,SKCM,PCPG,PAAD,LIHC,BRCA
hsa-miR-7151-5p	22	THCA,KIRC,PRAD,LUSC,STAD,ACC,KIRP,CESC,LUAD,UCS,LGG,KICH,OV,BLCA,ESCA,UCEC,HNSC,SKCM,PCPG,PAAD,LIHC,BRCA
hsa-miR-4709-5p	24	THCA,KIRC,LAML,PRAD,LUSC,STAD,ACC,KIRP,CESC,LUAD,UCS,LGG,KICH,OV,BLCA,ESCA,UCEC,HNSC,SKCM,GBM,PCPG,PAAD,LIHC,BRCA
hsa-miR-2277-5p	24	THCA,KIRC,LAML,PRAD,LUSC,STAD,ACC,KIRP,CESC,LUAD,UCS,LGG,KICH,OV,BLCA,ESCA,UCEC,HNSC,SKCM,GBM,PCPG,PAAD,LIHC,BRCA
hsa-miR-526a	22	THCA,KIRC,PRAD,LUSC,STAD,ACC,KIRP,CESC,LUAD,UCS,LGG,KICH,OV,BLCA,ESCA,UCEC,HNSC,SKCM,PCPG,PAAD,LIHC,BRCA
hsa-miR-6784-5p	22	THCA,KIRC,PRAD,LUSC,STAD,ACC,KIRP,CESC,LUAD,UCS,LGG,KICH,OV,BLCA,ESCA,UCEC,HNSC,SKCM,PCPG,PAAD,LIHC,BRCA
hsa-miR-4476	24	THCA,KIRC,LAML,PRAD,LUSC,STAD,ACC,KIRP,CESC,LUAD,UCS,LGG,KICH,OV,BLCA,ESCA,UCEC,HNSC,SKCM,GBM,PCPG,PAAD,LIHC,BRCA
hsa-miR-3125	24	THCA,KIRC,LAML,PRAD,LUSC,STAD,ACC,KIRP,CESC,LUAD,UCS,LGG,KICH,OV,BLCA,ESCA,UCEC,HNSC,SKCM,GBM,PCPG,PAAD,LIHC,BRCA
hsa-miR-4498	24	THCA,KIRC,LAML,PRAD,LUSC,STAD,ACC,KIRP,CESC,LUAD,UCS,LGG,KICH,OV,BLCA,ESCA,UCEC,HNSC,SKCM,GBM,PCPG,PAAD,LIHC,BRCA
hsa-miR-103a-3p	22	THCA,KIRC,PRAD,LUSC,STAD,ACC,KIRP,CESC,LUAD,UCS,LGG,KICH,OV,BLCA,ESCA,UCEC,HNSC,SKCM,PCPG,PAAD,LIHC,BRCA
hsa-miR-4472	22	THCA,KIRC,PRAD,LUSC,STAD,ACC,KIRP,CESC,LUAD,UCS,LGG,KICH,OV,BLCA,ESCA,UCEC,HNSC,SKCM,PCPG,PAAD,LIHC,BRCA
hsa-let-7i-3p	22	THCA,KIRC,PRAD,LUSC,STAD,ACC,KIRP,CESC,LUAD,UCS,LGG,KICH,OV,BLCA,ESCA,UCEC,HNSC,SKCM,PCPG,PAAD,LIHC,BRCA
hsa-miR-5702	24	THCA,KIRC,LAML,PRAD,LUSC,STAD,ACC,KIRP,CESC,LUAD,UCS,LGG,KICH,OV,BLCA,ESCA,UCEC,HNSC,SKCM,GBM,PCPG,PAAD,LIHC,BRCA
hsa-miR-383-3p	22	THCA,KIRC,PRAD,LUSC,STAD,ACC,KIRP,CESC,LUAD,UCS,LGG,KICH,OV,BLCA,ESCA,UCEC,HNSC,SKCM,PCPG,PAAD,LIHC,BRCA
hsa-miR-199b-5p	22	THCA,KIRC,PRAD,LUSC,STAD,ACC,KIRP,CESC,LUAD,UCS,LGG,KICH,OV,BLCA,ESCA,UCEC,HNSC,SKCM,PCPG,PAAD,LIHC,BRCA
hsa-miR-4696	24	THCA,KIRC,LAML,PRAD,LUSC,STAD,ACC,KIRP,CESC,LUAD,UCS,LGG,KICH,OV,BLCA,ESCA,UCEC,HNSC,SKCM,GBM,PCPG,PAAD,LIHC,BRCA
hsa-miR-8062	22	THCA,KIRC,PRAD,LUSC,STAD,ACC,KIRP,CESC,LUAD,UCS,LGG,KICH,OV,BLCA,ESCA,UCEC,HNSC,SKCM,PCPG,PAAD,LIHC,BRCA
hsa-miR-518e-3p	22	THCA,KIRC,PRAD,LUSC,STAD,ACC,KIRP,CESC,LUAD,UCS,LGG,KICH,OV,BLCA,ESCA,UCEC,HNSC,SKCM,PCPG,PAAD,LIHC,BRCA
hsa-miR-7114-5p	22	THCA,KIRC,PRAD,LUSC,STAD,ACC,KIRP,CESC,LUAD,UCS,LGG,KICH,OV,BLCA,ESCA,UCEC,HNSC,SKCM,PCPG,PAAD,LIHC,BRCA
hsa-miR-6821-5p	22	THCA,KIRC,PRAD,LUSC,STAD,ACC,KIRP,CESC,LUAD,UCS,LGG,KICH,OV,BLCA,ESCA,UCEC,HNSC,SKCM,PCPG,PAAD,LIHC,BRCA
hsa-miR-6879-3p	22	THCA,KIRC,PRAD,LUSC,STAD,ACC,KIRP,CESC,LUAD,UCS,LGG,KICH,OV,BLCA,ESCA,UCEC,HNSC,SKCM,PCPG,PAAD,LIHC,BRCA
hsa-miR-5580-5p	22	THCA,KIRC,PRAD,LUSC,STAD,ACC,KIRP,CESC,LUAD,UCS,LGG,KICH,OV,BLCA,ESCA,UCEC,HNSC,SKCM,PCPG,PAAD,LIHC,BRCA
hsa-miR-8079	22	THCA,KIRC,PRAD,LUSC,STAD,ACC,KIRP,CESC,LUAD,UCS,LGG,KICH,OV,BLCA,ESCA,UCEC,HNSC,SKCM,PCPG,PAAD,LIHC,BRCA
hsa-miR-527	24	THCA,KIRC,LAML,PRAD,LUSC,STAD,ACC,KIRP,CESC,LUAD,UCS,LGG,KICH,OV,BLCA,ESCA,UCEC,HNSC,SKCM,GBM,PCPG,PAAD,LIHC,BRCA
hsa-miR-450a-1-3p	22	THCA,KIRC,PRAD,LUSC,STAD,ACC,KIRP,CESC,LUAD,UCS,LGG,KICH,OV,BLCA,ESCA,UCEC,HNSC,SKCM,PCPG,PAAD,LIHC,BRCA
hsa-miR-4499	24	THCA,KIRC,LAML,PRAD,LUSC,STAD,ACC,KIRP,CESC,LUAD,UCS,LGG,KICH,OV,BLCA,ESCA,UCEC,HNSC,SKCM,GBM,PCPG,PAAD,LIHC,BRCA
hsa-miR-4781-5p	22	THCA,KIRC,PRAD,LUSC,STAD,ACC,KIRP,CESC,LUAD,UCS,LGG,KICH,OV,BLCA,ESCA,UCEC,HNSC,SKCM,PCPG,PAAD,LIHC,BRCA
hsa-miR-1321	22	THCA,KIRC,PRAD,LUSC,STAD,ACC,KIRP,CESC,LUAD,UCS,LGG,KICH,OV,BLCA,ESCA,UCEC,HNSC,SKCM,PCPG,PAAD,LIHC,BRCA
hsa-miR-585-3p	22	THCA,KIRC,PRAD,LUSC,STAD,ACC,KIRP,CESC,LUAD,UCS,LGG,KICH,OV,BLCA,ESCA,UCEC,HNSC,SKCM,PCPG,PAAD,LIHC,BRCA
hsa-miR-4305	24	THCA,KIRC,LAML,PRAD,LUSC,STAD,ACC,KIRP,CESC,LUAD,UCS,LGG,KICH,OV,BLCA,ESCA,UCEC,HNSC,SKCM,GBM,PCPG,PAAD,LIHC,BRCA
hsa-miR-2276-5p	24	THCA,KIRC,LAML,PRAD,LUSC,STAD,ACC,KIRP,CESC,LUAD,UCS,LGG,KICH,OV,BLCA,ESCA,UCEC,HNSC,SKCM,GBM,PCPG,PAAD,LIHC,BRCA
hsa-miR-329-3p	22	THCA,KIRC,PRAD,LUSC,STAD,ACC,KIRP,CESC,LUAD,UCS,LGG,KICH,OV,BLCA,ESCA,UCEC,HNSC,SKCM,PCPG,PAAD,LIHC,BRCA
hsa-miR-1915-5p	24	THCA,KIRC,LAML,PRAD,LUSC,STAD,ACC,KIRP,CESC,LUAD,UCS,LGG,KICH,OV,BLCA,ESCA,UCEC,HNSC,SKCM,GBM,PCPG,PAAD,LIHC,BRCA
hsa-miR-224-5p	22	THCA,KIRC,PRAD,LUSC,STAD,ACC,KIRP,CESC,LUAD,UCS,LGG,KICH,OV,BLCA,ESCA,UCEC,HNSC,SKCM,PCPG,PAAD,LIHC,BRCA
hsa-miR-6840-3p	22	THCA,KIRC,PRAD,LUSC,STAD,ACC,KIRP,CESC,LUAD,UCS,LGG,KICH,OV,BLCA,ESCA,UCEC,HNSC,SKCM,PCPG,PAAD,LIHC,BRCA
hsa-miR-6072	22	THCA,KIRC,PRAD,LUSC,STAD,ACC,KIRP,CESC,LUAD,UCS,LGG,KICH,OV,BLCA,ESCA,UCEC,HNSC,SKCM,PCPG,PAAD,LIHC,BRCA
hsa-miR-6079	22	THCA,KIRC,PRAD,LUSC,STAD,ACC,KIRP,CESC,LUAD,UCS,LGG,KICH,OV,BLCA,ESCA,UCEC,HNSC,SKCM,PCPG,PAAD,LIHC,BRCA
hsa-miR-6511b-5p	22	THCA,KIRC,PRAD,LUSC,STAD,ACC,KIRP,CESC,LUAD,UCS,LGG,KICH,OV,BLCA,ESCA,UCEC,HNSC,SKCM,PCPG,PAAD,LIHC,BRCA
hsa-miR-548ax	24	THCA,KIRC,LAML,PRAD,LUSC,STAD,ACC,KIRP,CESC,LUAD,UCS,LGG,KICH,OV,BLCA,ESCA,UCEC,HNSC,SKCM,GBM,PCPG,PAAD,LIHC,BRCA
hsa-miR-144-3p	22	THCA,KIRC,PRAD,LUSC,STAD,ACC,KIRP,CESC,LUAD,UCS,LGG,KICH,OV,BLCA,ESCA,UCEC,HNSC,SKCM,PCPG,PAAD,LIHC,BRCA
hsa-miR-4700-5p	22	THCA,KIRC,PRAD,LUSC,STAD,ACC,KIRP,CESC,LUAD,UCS,LGG,KICH,OV,BLCA,ESCA,UCEC,HNSC,SKCM,PCPG,PAAD,LIHC,BRCA
hsa-miR-4442	24	THCA,KIRC,LAML,PRAD,LUSC,STAD,ACC,KIRP,CESC,LUAD,UCS,LGG,KICH,OV,BLCA,ESCA,UCEC,HNSC,SKCM,GBM,PCPG,PAAD,LIHC,BRCA
hsa-miR-3945	24	THCA,KIRC,LAML,PRAD,LUSC,STAD,ACC,KIRP,CESC,LUAD,UCS,LGG,KICH,OV,BLCA,ESCA,UCEC,HNSC,SKCM,GBM,PCPG,PAAD,LIHC,BRCA
hsa-miR-4713-5p	22	THCA,KIRC,PRAD,LUSC,STAD,ACC,KIRP,CESC,LUAD,UCS,LGG,KICH,OV,BLCA,ESCA,UCEC,HNSC,SKCM,PCPG,PAAD,LIHC,BRCA
hsa-miR-520h	24	THCA,KIRC,LAML,PRAD,LUSC,STAD,ACC,KIRP,CESC,LUAD,UCS,LGG,KICH,OV,BLCA,ESCA,UCEC,HNSC,SKCM,GBM,PCPG,PAAD,LIHC,BRCA
hsa-miR-3616-3p	22	THCA,KIRC,PRAD,LUSC,STAD,ACC,KIRP,CESC,LUAD,UCS,LGG,KICH,OV,BLCA,ESCA,UCEC,HNSC,SKCM,PCPG,PAAD,LIHC,BRCA
hsa-miR-499a-5p	22	THCA,KIRC,PRAD,LUSC,STAD,ACC,KIRP,CESC,LUAD,UCS,LGG,KICH,OV,BLCA,ESCA,UCEC,HNSC,SKCM,PCPG,PAAD,LIHC,BRCA
hsa-miR-4532	24	THCA,KIRC,LAML,PRAD,LUSC,STAD,ACC,KIRP,CESC,LUAD,UCS,LGG,KICH,OV,BLCA,ESCA,UCEC,HNSC,SKCM,GBM,PCPG,PAAD,LIHC,BRCA
hsa-miR-4311	24	THCA,KIRC,LAML,PRAD,LUSC,STAD,ACC,KIRP,CESC,LUAD,UCS,LGG,KICH,OV,BLCA,ESCA,UCEC,HNSC,SKCM,GBM,PCPG,PAAD,LIHC,BRCA
hsa-miR-4514	24	THCA,KIRC,LAML,PRAD,LUSC,STAD,ACC,KIRP,CESC,LUAD,UCS,LGG,KICH,OV,BLCA,ESCA,UCEC,HNSC,SKCM,GBM,PCPG,PAAD,LIHC,BRCA
hsa-miR-374a-3p	22	THCA,KIRC,PRAD,LUSC,STAD,ACC,KIRP,CESC,LUAD,UCS,LGG,KICH,OV,BLCA,ESCA,UCEC,HNSC,SKCM,PCPG,PAAD,LIHC,BRCA
hsa-miR-141-3p	24	THCA,KIRC,LAML,PRAD,LUSC,STAD,ACC,KIRP,CESC,LUAD,UCS,LGG,KICH,OV,BLCA,ESCA,UCEC,HNSC,SKCM,GBM,PCPG,PAAD,LIHC,BRCA
hsa-miR-6856-5p	22	THCA,KIRC,PRAD,LUSC,STAD,ACC,KIRP,CESC,LUAD,UCS,LGG,KICH,OV,BLCA,ESCA,UCEC,HNSC,SKCM,PCPG,PAAD,LIHC,BRCA
hsa-miR-186-5p	22	THCA,KIRC,PRAD,LUSC,STAD,ACC,KIRP,CESC,LUAD,UCS,LGG,KICH,OV,BLCA,ESCA,UCEC,HNSC,SKCM,PCPG,PAAD,LIHC,BRCA
hsa-miR-339-5p	22	THCA,KIRC,PRAD,LUSC,STAD,ACC,KIRP,CESC,LUAD,UCS,LGG,KICH,OV,BLCA,ESCA,UCEC,HNSC,SKCM,PCPG,PAAD,LIHC,BRCA
hsa-miR-486-5p	22	THCA,KIRC,PRAD,LUSC,STAD,ACC,KIRP,CESC,LUAD,UCS,LGG,KICH,OV,BLCA,ESCA,UCEC,HNSC,SKCM,PCPG,PAAD,LIHC,BRCA
hsa-miR-3927-5p	22	THCA,KIRC,PRAD,LUSC,STAD,ACC,KIRP,CESC,LUAD,UCS,LGG,KICH,OV,BLCA,ESCA,UCEC,HNSC,SKCM,PCPG,PAAD,LIHC,BRCA
hsa-miR-7515	22	THCA,KIRC,PRAD,LUSC,STAD,ACC,KIRP,CESC,LUAD,UCS,LGG,KICH,OV,BLCA,ESCA,UCEC,HNSC,SKCM,PCPG,PAAD,LIHC,BRCA
hsa-miR-548ay-5p	22	THCA,KIRC,PRAD,LUSC,STAD,ACC,KIRP,CESC,LUAD,UCS,LGG,KICH,OV,BLCA,ESCA,UCEC,HNSC,SKCM,PCPG,PAAD,LIHC,BRCA
hsa-miR-548j-5p	22	THCA,KIRC,PRAD,LUSC,STAD,ACC,KIRP,CESC,LUAD,UCS,LGG,KICH,OV,BLCA,ESCA,UCEC,HNSC,SKCM,PCPG,PAAD,LIHC,BRCA
hsa-miR-3936	24	THCA,KIRC,LAML,PRAD,LUSC,STAD,ACC,KIRP,CESC,LUAD,UCS,LGG,KICH,OV,BLCA,ESCA,UCEC,HNSC,SKCM,GBM,PCPG,PAAD,LIHC,BRCA
hsa-miR-4320	22	THCA,KIRC,PRAD,LUSC,STAD,ACC,KIRP,CESC,LUAD,UCS,LGG,KICH,OV,BLCA,ESCA,UCEC,HNSC,SKCM,PCPG,PAAD,LIHC,BRCA
hsa-miR-1273h-5p	22	THCA,KIRC,PRAD,LUSC,STAD,ACC,KIRP,CESC,LUAD,UCS,LGG,KICH,OV,BLCA,ESCA,UCEC,HNSC,SKCM,PCPG,PAAD,LIHC,BRCA
hsa-miR-4782-3p	22	THCA,KIRC,PRAD,LUSC,STAD,ACC,KIRP,CESC,LUAD,UCS,LGG,KICH,OV,BLCA,ESCA,UCEC,HNSC,SKCM,PCPG,PAAD,LIHC,BRCA
hsa-miR-6823-3p	22	THCA,KIRC,PRAD,LUSC,STAD,ACC,KIRP,CESC,LUAD,UCS,LGG,KICH,OV,BLCA,ESCA,UCEC,HNSC,SKCM,PCPG,PAAD,LIHC,BRCA
hsa-miR-3117-5p	22	THCA,KIRC,PRAD,LUSC,STAD,ACC,KIRP,CESC,LUAD,UCS,LGG,KICH,OV,BLCA,ESCA,UCEC,HNSC,SKCM,PCPG,PAAD,LIHC,BRCA
hsa-miR-218-5p	22	THCA,KIRC,PRAD,LUSC,STAD,ACC,KIRP,CESC,LUAD,UCS,LGG,KICH,OV,BLCA,ESCA,UCEC,HNSC,SKCM,PCPG,PAAD,LIHC,BRCA
hsa-miR-663b	24	THCA,KIRC,LAML,PRAD,LUSC,STAD,ACC,KIRP,CESC,LUAD,UCS,LGG,KICH,OV,BLCA,ESCA,UCEC,HNSC,SKCM,GBM,PCPG,PAAD,LIHC,BRCA
hsa-miR-1279	22	THCA,KIRC,PRAD,LUSC,STAD,ACC,KIRP,CESC,LUAD,UCS,LGG,KICH,OV,BLCA,ESCA,UCEC,HNSC,SKCM,PCPG,PAAD,LIHC,BRCA
hsa-miR-4656	24	THCA,KIRC,LAML,PRAD,LUSC,STAD,ACC,KIRP,CESC,LUAD,UCS,LGG,KICH,OV,BLCA,ESCA,UCEC,HNSC,SKCM,GBM,PCPG,PAAD,LIHC,BRCA
hsa-miR-135a-5p	22	THCA,KIRC,PRAD,LUSC,STAD,ACC,KIRP,CESC,LUAD,UCS,LGG,KICH,OV,BLCA,ESCA,UCEC,HNSC,SKCM,PCPG,PAAD,LIHC,BRCA
hsa-miR-3922-5p	22	THCA,KIRC,PRAD,LUSC,STAD,ACC,KIRP,CESC,LUAD,UCS,LGG,KICH,OV,BLCA,ESCA,UCEC,HNSC,SKCM,PCPG,PAAD,LIHC,BRCA
hsa-miR-3186-5p	22	THCA,KIRC,PRAD,LUSC,STAD,ACC,KIRP,CESC,LUAD,UCS,LGG,KICH,OV,BLCA,ESCA,UCEC,HNSC,SKCM,PCPG,PAAD,LIHC,BRCA
hsa-miR-6785-5p	22	THCA,KIRC,PRAD,LUSC,STAD,ACC,KIRP,CESC,LUAD,UCS,LGG,KICH,OV,BLCA,ESCA,UCEC,HNSC,SKCM,PCPG,PAAD,LIHC,BRCA
hsa-miR-6723-5p	22	THCA,KIRC,PRAD,LUSC,STAD,ACC,KIRP,CESC,LUAD,UCS,LGG,KICH,OV,BLCA,ESCA,UCEC,HNSC,SKCM,PCPG,PAAD,LIHC,BRCA
hsa-miR-376c-5p	22	THCA,KIRC,PRAD,LUSC,STAD,ACC,KIRP,CESC,LUAD,UCS,LGG,KICH,OV,BLCA,ESCA,UCEC,HNSC,SKCM,PCPG,PAAD,LIHC,BRCA
hsa-miR-1587	24	THCA,KIRC,LAML,PRAD,LUSC,STAD,ACC,KIRP,CESC,LUAD,UCS,LGG,KICH,OV,BLCA,ESCA,UCEC,HNSC,SKCM,GBM,PCPG,PAAD,LIHC,BRCA
hsa-miR-2053	24	THCA,KIRC,LAML,PRAD,LUSC,STAD,ACC,KIRP,CESC,LUAD,UCS,LGG,KICH,OV,BLCA,ESCA,UCEC,HNSC,SKCM,GBM,PCPG,PAAD,LIHC,BRCA
hsa-miR-93-5p	22	THCA,KIRC,PRAD,LUSC,STAD,ACC,KIRP,CESC,LUAD,UCS,LGG,KICH,OV,BLCA,ESCA,UCEC,HNSC,SKCM,PCPG,PAAD,LIHC,BRCA
hsa-miR-6816-5p	22	THCA,KIRC,PRAD,LUSC,STAD,ACC,KIRP,CESC,LUAD,UCS,LGG,KICH,OV,BLCA,ESCA,UCEC,HNSC,SKCM,PCPG,PAAD,LIHC,BRCA
hsa-miR-4452	24	THCA,KIRC,LAML,PRAD,LUSC,STAD,ACC,KIRP,CESC,LUAD,UCS,LGG,KICH,OV,BLCA,ESCA,UCEC,HNSC,SKCM,GBM,PCPG,PAAD,LIHC,BRCA
hsa-miR-548k	24	THCA,KIRC,LAML,PRAD,LUSC,STAD,ACC,KIRP,CESC,LUAD,UCS,LGG,KICH,OV,BLCA,ESCA,UCEC,HNSC,SKCM,GBM,PCPG,PAAD,LIHC,BRCA
hsa-miR-6736-5p	22	THCA,KIRC,PRAD,LUSC,STAD,ACC,KIRP,CESC,LUAD,UCS,LGG,KICH,OV,BLCA,ESCA,UCEC,HNSC,SKCM,PCPG,PAAD,LIHC,BRCA
hsa-miR-1236-5p	22	THCA,KIRC,PRAD,LUSC,STAD,ACC,KIRP,CESC,LUAD,UCS,LGG,KICH,OV,BLCA,ESCA,UCEC,HNSC,SKCM,PCPG,PAAD,LIHC,BRCA
hsa-miR-764	24	THCA,KIRC,LAML,PRAD,LUSC,STAD,ACC,KIRP,CESC,LUAD,UCS,LGG,KICH,OV,BLCA,ESCA,UCEC,HNSC,SKCM,GBM,PCPG,PAAD,LIHC,BRCA
hsa-miR-208b-5p	22	THCA,KIRC,PRAD,LUSC,STAD,ACC,KIRP,CESC,LUAD,UCS,LGG,KICH,OV,BLCA,ESCA,UCEC,HNSC,SKCM,PCPG,PAAD,LIHC,BRCA
hsa-miR-4482-5p	22	THCA,KIRC,PRAD,LUSC,STAD,ACC,KIRP,CESC,LUAD,UCS,LGG,KICH,OV,BLCA,ESCA,UCEC,HNSC,SKCM,PCPG,PAAD,LIHC,BRCA
hsa-miR-6866-3p	22	THCA,KIRC,PRAD,LUSC,STAD,ACC,KIRP,CESC,LUAD,UCS,LGG,KICH,OV,BLCA,ESCA,UCEC,HNSC,SKCM,PCPG,PAAD,LIHC,BRCA
hsa-miR-518f-5p	24	THCA,KIRC,LAML,PRAD,LUSC,STAD,ACC,KIRP,CESC,LUAD,UCS,LGG,KICH,OV,BLCA,ESCA,UCEC,HNSC,SKCM,GBM,PCPG,PAAD,LIHC,BRCA
hsa-miR-4330	24	THCA,KIRC,LAML,PRAD,LUSC,STAD,ACC,KIRP,CESC,LUAD,UCS,LGG,KICH,OV,BLCA,ESCA,UCEC,HNSC,SKCM,GBM,PCPG,PAAD,LIHC,BRCA
hsa-miR-6511b-3p	22	THCA,KIRC,PRAD,LUSC,STAD,ACC,KIRP,CESC,LUAD,UCS,LGG,KICH,OV,BLCA,ESCA,UCEC,HNSC,SKCM,PCPG,PAAD,LIHC,BRCA
hsa-miR-6750-5p	22	THCA,KIRC,PRAD,LUSC,STAD,ACC,KIRP,CESC,LUAD,UCS,LGG,KICH,OV,BLCA,ESCA,UCEC,HNSC,SKCM,PCPG,PAAD,LIHC,BRCA
hsa-miR-4501	22	THCA,KIRC,PRAD,LUSC,STAD,ACC,KIRP,CESC,LUAD,UCS,LGG,KICH,OV,BLCA,ESCA,UCEC,HNSC,SKCM,PCPG,PAAD,LIHC,BRCA
hsa-miR-8067	22	THCA,KIRC,PRAD,LUSC,STAD,ACC,KIRP,CESC,LUAD,UCS,LGG,KICH,OV,BLCA,ESCA,UCEC,HNSC,SKCM,PCPG,PAAD,LIHC,BRCA
hsa-miR-4803	24	THCA,KIRC,LAML,PRAD,LUSC,STAD,ACC,KIRP,CESC,LUAD,UCS,LGG,KICH,OV,BLCA,ESCA,UCEC,HNSC,SKCM,GBM,PCPG,PAAD,LIHC,BRCA
hsa-miR-887-5p	24	THCA,KIRC,LAML,PRAD,LUSC,STAD,ACC,KIRP,CESC,LUAD,UCS,LGG,KICH,OV,BLCA,ESCA,UCEC,HNSC,SKCM,GBM,PCPG,PAAD,LIHC,BRCA
hsa-miR-6509-3p	22	THCA,KIRC,PRAD,LUSC,STAD,ACC,KIRP,CESC,LUAD,UCS,LGG,KICH,OV,BLCA,ESCA,UCEC,HNSC,SKCM,PCPG,PAAD,LIHC,BRCA
hsa-miR-7107-5p	22	THCA,KIRC,PRAD,LUSC,STAD,ACC,KIRP,CESC,LUAD,UCS,LGG,KICH,OV,BLCA,ESCA,UCEC,HNSC,SKCM,PCPG,PAAD,LIHC,BRCA
hsa-miR-4772-3p	22	THCA,KIRC,PRAD,LUSC,STAD,ACC,KIRP,CESC,LUAD,UCS,LGG,KICH,OV,BLCA,ESCA,UCEC,HNSC,SKCM,PCPG,PAAD,LIHC,BRCA
hsa-miR-614	24	THCA,KIRC,LAML,PRAD,LUSC,STAD,ACC,KIRP,CESC,LUAD,UCS,LGG,KICH,OV,BLCA,ESCA,UCEC,HNSC,SKCM,GBM,PCPG,PAAD,LIHC,BRCA
hsa-miR-3193	24	THCA,KIRC,LAML,PRAD,LUSC,STAD,ACC,KIRP,CESC,LUAD,UCS,LGG,KICH,OV,BLCA,ESCA,UCEC,HNSC,SKCM,GBM,PCPG,PAAD,LIHC,BRCA
hsa-miR-1250-3p	24	THCA,KIRC,LAML,PRAD,LUSC,STAD,ACC,KIRP,CESC,LUAD,UCS,LGG,KICH,OV,BLCA,ESCA,UCEC,HNSC,SKCM,GBM,PCPG,PAAD,LIHC,BRCA
hsa-miR-4783-3p	22	THCA,KIRC,PRAD,LUSC,STAD,ACC,KIRP,CESC,LUAD,UCS,LGG,KICH,OV,BLCA,ESCA,UCEC,HNSC,SKCM,PCPG,PAAD,LIHC,BRCA
hsa-miR-6761-3p	22	THCA,KIRC,PRAD,LUSC,STAD,ACC,KIRP,CESC,LUAD,UCS,LGG,KICH,OV,BLCA,ESCA,UCEC,HNSC,SKCM,PCPG,PAAD,LIHC,BRCA
hsa-miR-6734-3p	22	THCA,KIRC,PRAD,LUSC,STAD,ACC,KIRP,CESC,LUAD,UCS,LGG,KICH,OV,BLCA,ESCA,UCEC,HNSC,SKCM,PCPG,PAAD,LIHC,BRCA
hsa-miR-892a	24	THCA,KIRC,LAML,PRAD,LUSC,STAD,ACC,KIRP,CESC,LUAD,UCS,LGG,KICH,OV,BLCA,ESCA,UCEC,HNSC,SKCM,GBM,PCPG,PAAD,LIHC,BRCA
hsa-miR-379-3p	24	THCA,KIRC,LAML,PRAD,LUSC,STAD,ACC,KIRP,CESC,LUAD,UCS,LGG,KICH,OV,BLCA,ESCA,UCEC,HNSC,SKCM,GBM,PCPG,PAAD,LIHC,BRCA
hsa-miR-1304-3p	22	THCA,KIRC,PRAD,LUSC,STAD,ACC,KIRP,CESC,LUAD,UCS,LGG,KICH,OV,BLCA,ESCA,UCEC,HNSC,SKCM,PCPG,PAAD,LIHC,BRCA
hsa-miR-4530	24	THCA,KIRC,LAML,PRAD,LUSC,STAD,ACC,KIRP,CESC,LUAD,UCS,LGG,KICH,OV,BLCA,ESCA,UCEC,HNSC,SKCM,GBM,PCPG,PAAD,LIHC,BRCA
hsa-miR-4707-5p	22	THCA,KIRC,PRAD,LUSC,STAD,ACC,KIRP,CESC,LUAD,UCS,LGG,KICH,OV,BLCA,ESCA,UCEC,HNSC,SKCM,PCPG,PAAD,LIHC,BRCA
hsa-miR-6068	22	THCA,KIRC,PRAD,LUSC,STAD,ACC,KIRP,CESC,LUAD,UCS,LGG,KICH,OV,BLCA,ESCA,UCEC,HNSC,SKCM,PCPG,PAAD,LIHC,BRCA
hsa-miR-24-1-5p	22	THCA,KIRC,PRAD,LUSC,STAD,ACC,KIRP,CESC,LUAD,UCS,LGG,KICH,OV,BLCA,ESCA,UCEC,HNSC,SKCM,PCPG,PAAD,LIHC,BRCA
hsa-miR-3689e	24	THCA,KIRC,LAML,PRAD,LUSC,STAD,ACC,KIRP,CESC,LUAD,UCS,LGG,KICH,OV,BLCA,ESCA,UCEC,HNSC,SKCM,GBM,PCPG,PAAD,LIHC,BRCA
hsa-miR-5584-3p	24	THCA,KIRC,LAML,PRAD,LUSC,STAD,ACC,KIRP,CESC,LUAD,UCS,LGG,KICH,OV,BLCA,ESCA,UCEC,HNSC,SKCM,GBM,PCPG,PAAD,LIHC,BRCA
hsa-miR-5010-5p	22	THCA,KIRC,PRAD,LUSC,STAD,ACC,KIRP,CESC,LUAD,UCS,LGG,KICH,OV,BLCA,ESCA,UCEC,HNSC,SKCM,PCPG,PAAD,LIHC,BRCA
hsa-miR-6125	22	THCA,KIRC,PRAD,LUSC,STAD,ACC,KIRP,CESC,LUAD,UCS,LGG,KICH,OV,BLCA,ESCA,UCEC,HNSC,SKCM,PCPG,PAAD,LIHC,BRCA
hsa-miR-6835-3p	22	THCA,KIRC,PRAD,LUSC,STAD,ACC,KIRP,CESC,LUAD,UCS,LGG,KICH,OV,BLCA,ESCA,UCEC,HNSC,SKCM,PCPG,PAAD,LIHC,BRCA
hsa-miR-4424	24	THCA,KIRC,LAML,PRAD,LUSC,STAD,ACC,KIRP,CESC,LUAD,UCS,LGG,KICH,OV,BLCA,ESCA,UCEC,HNSC,SKCM,GBM,PCPG,PAAD,LIHC,BRCA
hsa-miR-7703	22	THCA,KIRC,PRAD,LUSC,STAD,ACC,KIRP,CESC,LUAD,UCS,LGG,KICH,OV,BLCA,ESCA,UCEC,HNSC,SKCM,PCPG,PAAD,LIHC,BRCA
hsa-miR-652-5p	22	THCA,KIRC,PRAD,LUSC,STAD,ACC,KIRP,CESC,LUAD,UCS,LGG,KICH,OV,BLCA,ESCA,UCEC,HNSC,SKCM,PCPG,PAAD,LIHC,BRCA
hsa-miR-3691-3p	24	THCA,KIRC,LAML,PRAD,LUSC,STAD,ACC,KIRP,CESC,LUAD,UCS,LGG,KICH,OV,BLCA,ESCA,UCEC,HNSC,SKCM,GBM,PCPG,PAAD,LIHC,BRCA
hsa-miR-4272	22	THCA,KIRC,PRAD,LUSC,STAD,ACC,KIRP,CESC,LUAD,UCS,LGG,KICH,OV,BLCA,ESCA,UCEC,HNSC,SKCM,PCPG,PAAD,LIHC,BRCA
hsa-miR-3183	24	THCA,KIRC,LAML,PRAD,LUSC,STAD,ACC,KIRP,CESC,LUAD,UCS,LGG,KICH,OV,BLCA,ESCA,UCEC,HNSC,SKCM,GBM,PCPG,PAAD,LIHC,BRCA
hsa-miR-6863	22	THCA,KIRC,PRAD,LUSC,STAD,ACC,KIRP,CESC,LUAD,UCS,LGG,KICH,OV,BLCA,ESCA,UCEC,HNSC,SKCM,PCPG,PAAD,LIHC,BRCA
hsa-miR-3942-3p	22	THCA,KIRC,PRAD,LUSC,STAD,ACC,KIRP,CESC,LUAD,UCS,LGG,KICH,OV,BLCA,ESCA,UCEC,HNSC,SKCM,PCPG,PAAD,LIHC,BRCA
hsa-miR-1244	22	THCA,KIRC,PRAD,LUSC,STAD,ACC,KIRP,CESC,LUAD,UCS,LGG,KICH,OV,BLCA,ESCA,UCEC,HNSC,SKCM,PCPG,PAAD,LIHC,BRCA
hsa-miR-6812-5p	22	THCA,KIRC,PRAD,LUSC,STAD,ACC,KIRP,CESC,LUAD,UCS,LGG,KICH,OV,BLCA,ESCA,UCEC,HNSC,SKCM,PCPG,PAAD,LIHC,BRCA
hsa-miR-373-5p	22	THCA,KIRC,PRAD,LUSC,STAD,ACC,KIRP,CESC,LUAD,UCS,LGG,KICH,OV,BLCA,ESCA,UCEC,HNSC,SKCM,PCPG,PAAD,LIHC,BRCA
hsa-miR-556-3p	22	THCA,KIRC,PRAD,LUSC,STAD,ACC,KIRP,CESC,LUAD,UCS,LGG,KICH,OV,BLCA,ESCA,UCEC,HNSC,SKCM,PCPG,PAAD,LIHC,BRCA
hsa-miR-548o-5p	22	THCA,KIRC,PRAD,LUSC,STAD,ACC,KIRP,CESC,LUAD,UCS,LGG,KICH,OV,BLCA,ESCA,UCEC,HNSC,SKCM,PCPG,PAAD,LIHC,BRCA
hsa-miR-564	24	THCA,KIRC,LAML,PRAD,LUSC,STAD,ACC,KIRP,CESC,LUAD,UCS,LGG,KICH,OV,BLCA,ESCA,UCEC,HNSC,SKCM,GBM,PCPG,PAAD,LIHC,BRCA
hsa-miR-367-3p	24	THCA,KIRC,LAML,PRAD,LUSC,STAD,ACC,KIRP,CESC,LUAD,UCS,LGG,KICH,OV,BLCA,ESCA,UCEC,HNSC,SKCM,GBM,PCPG,PAAD,LIHC,BRCA
hsa-miR-601	24	THCA,KIRC,LAML,PRAD,LUSC,STAD,ACC,KIRP,CESC,LUAD,UCS,LGG,KICH,OV,BLCA,ESCA,UCEC,HNSC,SKCM,GBM,PCPG,PAAD,LIHC,BRCA
hsa-miR-4327	24	THCA,KIRC,LAML,PRAD,LUSC,STAD,ACC,KIRP,CESC,LUAD,UCS,LGG,KICH,OV,BLCA,ESCA,UCEC,HNSC,SKCM,GBM,PCPG,PAAD,LIHC,BRCA
hsa-miR-4665-3p	24	THCA,KIRC,LAML,PRAD,LUSC,STAD,ACC,KIRP,CESC,LUAD,UCS,LGG,KICH,OV,BLCA,ESCA,UCEC,HNSC,SKCM,GBM,PCPG,PAAD,LIHC,BRCA
hsa-miR-548aq-3p	22	THCA,KIRC,PRAD,LUSC,STAD,ACC,KIRP,CESC,LUAD,UCS,LGG,KICH,OV,BLCA,ESCA,UCEC,HNSC,SKCM,PCPG,PAAD,LIHC,BRCA
hsa-miR-4437	24	THCA,KIRC,LAML,PRAD,LUSC,STAD,ACC,KIRP,CESC,LUAD,UCS,LGG,KICH,OV,BLCA,ESCA,UCEC,HNSC,SKCM,GBM,PCPG,PAAD,LIHC,BRCA
hsa-miR-5191	24	THCA,KIRC,LAML,PRAD,LUSC,STAD,ACC,KIRP,CESC,LUAD,UCS,LGG,KICH,OV,BLCA,ESCA,UCEC,HNSC,SKCM,GBM,PCPG,PAAD,LIHC,BRCA
hsa-miR-4738-3p	22	THCA,KIRC,PRAD,LUSC,STAD,ACC,KIRP,CESC,LUAD,UCS,LGG,KICH,OV,BLCA,ESCA,UCEC,HNSC,SKCM,PCPG,PAAD,LIHC,BRCA
hsa-miR-876-3p	22	THCA,KIRC,PRAD,LUSC,STAD,ACC,KIRP,CESC,LUAD,UCS,LGG,KICH,OV,BLCA,ESCA,UCEC,HNSC,SKCM,PCPG,PAAD,LIHC,BRCA
hsa-miR-6792-3p	22	THCA,KIRC,PRAD,LUSC,STAD,ACC,KIRP,CESC,LUAD,UCS,LGG,KICH,OV,BLCA,ESCA,UCEC,HNSC,SKCM,PCPG,PAAD,LIHC,BRCA
hsa-miR-3922-3p	24	THCA,KIRC,LAML,PRAD,LUSC,STAD,ACC,KIRP,CESC,LUAD,UCS,LGG,KICH,OV,BLCA,ESCA,UCEC,HNSC,SKCM,GBM,PCPG,PAAD,LIHC,BRCA
hsa-miR-423-5p	22	THCA,KIRC,PRAD,LUSC,STAD,ACC,KIRP,CESC,LUAD,UCS,LGG,KICH,OV,BLCA,ESCA,UCEC,HNSC,SKCM,PCPG,PAAD,LIHC,BRCA
hsa-miR-1272	24	THCA,KIRC,LAML,PRAD,LUSC,STAD,ACC,KIRP,CESC,LUAD,UCS,LGG,KICH,OV,BLCA,ESCA,UCEC,HNSC,SKCM,GBM,PCPG,PAAD,LIHC,BRCA
hsa-miR-4434	22	THCA,KIRC,PRAD,LUSC,STAD,ACC,KIRP,CESC,LUAD,UCS,LGG,KICH,OV,BLCA,ESCA,UCEC,HNSC,SKCM,PCPG,PAAD,LIHC,BRCA
hsa-miR-200a-3p	22	THCA,KIRC,PRAD,LUSC,STAD,ACC,KIRP,CESC,LUAD,UCS,LGG,KICH,OV,BLCA,ESCA,UCEC,HNSC,SKCM,PCPG,PAAD,LIHC,BRCA
hsa-miR-6870-5p	22	THCA,KIRC,PRAD,LUSC,STAD,ACC,KIRP,CESC,LUAD,UCS,LGG,KICH,OV,BLCA,ESCA,UCEC,HNSC,SKCM,PCPG,PAAD,LIHC,BRCA
hsa-miR-509-5p	22	THCA,KIRC,PRAD,LUSC,STAD,ACC,KIRP,CESC,LUAD,UCS,LGG,KICH,OV,BLCA,ESCA,UCEC,HNSC,SKCM,PCPG,PAAD,LIHC,BRCA
hsa-miR-4313	24	THCA,KIRC,LAML,PRAD,LUSC,STAD,ACC,KIRP,CESC,LUAD,UCS,LGG,KICH,OV,BLCA,ESCA,UCEC,HNSC,SKCM,GBM,PCPG,PAAD,LIHC,BRCA
hsa-miR-944	24	THCA,KIRC,LAML,PRAD,LUSC,STAD,ACC,KIRP,CESC,LUAD,UCS,LGG,KICH,OV,BLCA,ESCA,UCEC,HNSC,SKCM,GBM,PCPG,PAAD,LIHC,BRCA
hsa-miR-3184-3p	22	THCA,KIRC,PRAD,LUSC,STAD,ACC,KIRP,CESC,LUAD,UCS,LGG,KICH,OV,BLCA,ESCA,UCEC,HNSC,SKCM,PCPG,PAAD,LIHC,BRCA
hsa-miR-548e-3p	22	THCA,KIRC,PRAD,LUSC,STAD,ACC,KIRP,CESC,LUAD,UCS,LGG,KICH,OV,BLCA,ESCA,UCEC,HNSC,SKCM,PCPG,PAAD,LIHC,BRCA
hsa-miR-29b-1-5p	24	THCA,KIRC,LAML,PRAD,LUSC,STAD,ACC,KIRP,CESC,LUAD,UCS,LGG,KICH,OV,BLCA,ESCA,UCEC,HNSC,SKCM,GBM,PCPG,PAAD,LIHC,BRCA
hsa-miR-548ac	24	THCA,KIRC,LAML,PRAD,LUSC,STAD,ACC,KIRP,CESC,LUAD,UCS,LGG,KICH,OV,BLCA,ESCA,UCEC,HNSC,SKCM,GBM,PCPG,PAAD,LIHC,BRCA
hsa-miR-1265	24	THCA,KIRC,LAML,PRAD,LUSC,STAD,ACC,KIRP,CESC,LUAD,UCS,LGG,KICH,OV,BLCA,ESCA,UCEC,HNSC,SKCM,GBM,PCPG,PAAD,LIHC,BRCA
hsa-miR-1343-3p	24	THCA,KIRC,LAML,PRAD,LUSC,STAD,ACC,KIRP,CESC,LUAD,UCS,LGG,KICH,OV,BLCA,ESCA,UCEC,HNSC,SKCM,GBM,PCPG,PAAD,LIHC,BRCA
hsa-miR-515-3p	22	THCA,KIRC,PRAD,LUSC,STAD,ACC,KIRP,CESC,LUAD,UCS,LGG,KICH,OV,BLCA,ESCA,UCEC,HNSC,SKCM,PCPG,PAAD,LIHC,BRCA
hsa-miR-5694	24	THCA,KIRC,LAML,PRAD,LUSC,STAD,ACC,KIRP,CESC,LUAD,UCS,LGG,KICH,OV,BLCA,ESCA,UCEC,HNSC,SKCM,GBM,PCPG,PAAD,LIHC,BRCA
hsa-miR-3166	24	THCA,KIRC,LAML,PRAD,LUSC,STAD,ACC,KIRP,CESC,LUAD,UCS,LGG,KICH,OV,BLCA,ESCA,UCEC,HNSC,SKCM,GBM,PCPG,PAAD,LIHC,BRCA
hsa-miR-203b-5p	22	THCA,KIRC,PRAD,LUSC,STAD,ACC,KIRP,CESC,LUAD,UCS,LGG,KICH,OV,BLCA,ESCA,UCEC,HNSC,SKCM,PCPG,PAAD,LIHC,BRCA
hsa-miR-410-3p	22	THCA,KIRC,PRAD,LUSC,STAD,ACC,KIRP,CESC,LUAD,UCS,LGG,KICH,OV,BLCA,ESCA,UCEC,HNSC,SKCM,PCPG,PAAD,LIHC,BRCA
hsa-miR-365b-3p	22	THCA,KIRC,PRAD,LUSC,STAD,ACC,KIRP,CESC,LUAD,UCS,LGG,KICH,OV,BLCA,ESCA,UCEC,HNSC,SKCM,PCPG,PAAD,LIHC,BRCA
hsa-miR-4317	22	THCA,KIRC,PRAD,LUSC,STAD,ACC,KIRP,CESC,LUAD,UCS,LGG,KICH,OV,BLCA,ESCA,UCEC,HNSC,SKCM,PCPG,PAAD,LIHC,BRCA
hsa-miR-3164	24	THCA,KIRC,LAML,PRAD,LUSC,STAD,ACC,KIRP,CESC,LUAD,UCS,LGG,KICH,OV,BLCA,ESCA,UCEC,HNSC,SKCM,GBM,PCPG,PAAD,LIHC,BRCA
hsa-miR-216a-5p	22	THCA,KIRC,PRAD,LUSC,STAD,ACC,KIRP,CESC,LUAD,UCS,LGG,KICH,OV,BLCA,ESCA,UCEC,HNSC,SKCM,PCPG,PAAD,LIHC,BRCA
hsa-miR-514a-5p	22	THCA,KIRC,PRAD,LUSC,STAD,ACC,KIRP,CESC,LUAD,UCS,LGG,KICH,OV,BLCA,ESCA,UCEC,HNSC,SKCM,PCPG,PAAD,LIHC,BRCA
hsa-miR-3190-5p	22	THCA,KIRC,PRAD,LUSC,STAD,ACC,KIRP,CESC,LUAD,UCS,LGG,KICH,OV,BLCA,ESCA,UCEC,HNSC,SKCM,PCPG,PAAD,LIHC,BRCA
hsa-miR-6795-5p	22	THCA,KIRC,PRAD,LUSC,STAD,ACC,KIRP,CESC,LUAD,UCS,LGG,KICH,OV,BLCA,ESCA,UCEC,HNSC,SKCM,PCPG,PAAD,LIHC,BRCA
hsa-miR-4467	24	THCA,KIRC,LAML,PRAD,LUSC,STAD,ACC,KIRP,CESC,LUAD,UCS,LGG,KICH,OV,BLCA,ESCA,UCEC,HNSC,SKCM,GBM,PCPG,PAAD,LIHC,BRCA
hsa-miR-6734-5p	22	THCA,KIRC,PRAD,LUSC,STAD,ACC,KIRP,CESC,LUAD,UCS,LGG,KICH,OV,BLCA,ESCA,UCEC,HNSC,SKCM,PCPG,PAAD,LIHC,BRCA
hsa-miR-155-5p	22	THCA,KIRC,PRAD,LUSC,STAD,ACC,KIRP,CESC,LUAD,UCS,LGG,KICH,OV,BLCA,ESCA,UCEC,HNSC,SKCM,PCPG,PAAD,LIHC,BRCA
hsa-miR-548x-3p	22	THCA,KIRC,PRAD,LUSC,STAD,ACC,KIRP,CESC,LUAD,UCS,LGG,KICH,OV,BLCA,ESCA,UCEC,HNSC,SKCM,PCPG,PAAD,LIHC,BRCA
hsa-miR-1183	24	THCA,KIRC,LAML,PRAD,LUSC,STAD,ACC,KIRP,CESC,LUAD,UCS,LGG,KICH,OV,BLCA,ESCA,UCEC,HNSC,SKCM,GBM,PCPG,PAAD,LIHC,BRCA
hsa-miR-4694-3p	22	THCA,KIRC,PRAD,LUSC,STAD,ACC,KIRP,CESC,LUAD,UCS,LGG,KICH,OV,BLCA,ESCA,UCEC,HNSC,SKCM,PCPG,PAAD,LIHC,BRCA
hsa-miR-3144-5p	22	THCA,KIRC,PRAD,LUSC,STAD,ACC,KIRP,CESC,LUAD,UCS,LGG,KICH,OV,BLCA,ESCA,UCEC,HNSC,SKCM,PCPG,PAAD,LIHC,BRCA
hsa-let-7d-3p	22	THCA,KIRC,PRAD,LUSC,STAD,ACC,KIRP,CESC,LUAD,UCS,LGG,KICH,OV,BLCA,ESCA,UCEC,HNSC,SKCM,PCPG,PAAD,LIHC,BRCA
hsa-miR-520g-5p	22	THCA,KIRC,PRAD,LUSC,STAD,ACC,KIRP,CESC,LUAD,UCS,LGG,KICH,OV,BLCA,ESCA,UCEC,HNSC,SKCM,PCPG,PAAD,LIHC,BRCA
hsa-miR-7854-3p	22	THCA,KIRC,PRAD,LUSC,STAD,ACC,KIRP,CESC,LUAD,UCS,LGG,KICH,OV,BLCA,ESCA,UCEC,HNSC,SKCM,PCPG,PAAD,LIHC,BRCA
hsa-miR-3652	24	THCA,KIRC,LAML,PRAD,LUSC,STAD,ACC,KIRP,CESC,LUAD,UCS,LGG,KICH,OV,BLCA,ESCA,UCEC,HNSC,SKCM,GBM,PCPG,PAAD,LIHC,BRCA
hsa-miR-1275	24	THCA,KIRC,LAML,PRAD,LUSC,STAD,ACC,KIRP,CESC,LUAD,UCS,LGG,KICH,OV,BLCA,ESCA,UCEC,HNSC,SKCM,GBM,PCPG,PAAD,LIHC,BRCA
hsa-miR-500a-3p	22	THCA,KIRC,PRAD,LUSC,STAD,ACC,KIRP,CESC,LUAD,UCS,LGG,KICH,OV,BLCA,ESCA,UCEC,HNSC,SKCM,PCPG,PAAD,LIHC,BRCA
hsa-miR-552-3p	22	THCA,KIRC,PRAD,LUSC,STAD,ACC,KIRP,CESC,LUAD,UCS,LGG,KICH,OV,BLCA,ESCA,UCEC,HNSC,SKCM,PCPG,PAAD,LIHC,BRCA
hsa-miR-219a-2-3p	22	THCA,KIRC,PRAD,LUSC,STAD,ACC,KIRP,CESC,LUAD,UCS,LGG,KICH,OV,BLCA,ESCA,UCEC,HNSC,SKCM,PCPG,PAAD,LIHC,BRCA
hsa-miR-22-3p	22	THCA,KIRC,PRAD,LUSC,STAD,ACC,KIRP,CESC,LUAD,UCS,LGG,KICH,OV,BLCA,ESCA,UCEC,HNSC,SKCM,PCPG,PAAD,LIHC,BRCA
hsa-miR-570-5p	22	THCA,KIRC,PRAD,LUSC,STAD,ACC,KIRP,CESC,LUAD,UCS,LGG,KICH,OV,BLCA,ESCA,UCEC,HNSC,SKCM,PCPG,PAAD,LIHC,BRCA
hsa-miR-411-5p	22	THCA,KIRC,PRAD,LUSC,STAD,ACC,KIRP,CESC,LUAD,UCS,LGG,KICH,OV,BLCA,ESCA,UCEC,HNSC,SKCM,PCPG,PAAD,LIHC,BRCA
hsa-miR-1288-5p	22	THCA,KIRC,PRAD,LUSC,STAD,ACC,KIRP,CESC,LUAD,UCS,LGG,KICH,OV,BLCA,ESCA,UCEC,HNSC,SKCM,PCPG,PAAD,LIHC,BRCA
hsa-miR-6884-3p	22	THCA,KIRC,PRAD,LUSC,STAD,ACC,KIRP,CESC,LUAD,UCS,LGG,KICH,OV,BLCA,ESCA,UCEC,HNSC,SKCM,PCPG,PAAD,LIHC,BRCA
hsa-miR-891b	24	THCA,KIRC,LAML,PRAD,LUSC,STAD,ACC,KIRP,CESC,LUAD,UCS,LGG,KICH,OV,BLCA,ESCA,UCEC,HNSC,SKCM,GBM,PCPG,PAAD,LIHC,BRCA
hsa-miR-1247-3p	22	THCA,KIRC,PRAD,LUSC,STAD,ACC,KIRP,CESC,LUAD,UCS,LGG,KICH,OV,BLCA,ESCA,UCEC,HNSC,SKCM,PCPG,PAAD,LIHC,BRCA
hsa-miR-3606-5p	22	THCA,KIRC,PRAD,LUSC,STAD,ACC,KIRP,CESC,LUAD,UCS,LGG,KICH,OV,BLCA,ESCA,UCEC,HNSC,SKCM,PCPG,PAAD,LIHC,BRCA
hsa-miR-3147	24	THCA,KIRC,LAML,PRAD,LUSC,STAD,ACC,KIRP,CESC,LUAD,UCS,LGG,KICH,OV,BLCA,ESCA,UCEC,HNSC,SKCM,GBM,PCPG,PAAD,LIHC,BRCA
hsa-miR-5700	24	THCA,KIRC,LAML,PRAD,LUSC,STAD,ACC,KIRP,CESC,LUAD,UCS,LGG,KICH,OV,BLCA,ESCA,UCEC,HNSC,SKCM,GBM,PCPG,PAAD,LIHC,BRCA
hsa-miR-4653-3p	22	THCA,KIRC,PRAD,LUSC,STAD,ACC,KIRP,CESC,LUAD,UCS,LGG,KICH,OV,BLCA,ESCA,UCEC,HNSC,SKCM,PCPG,PAAD,LIHC,BRCA
hsa-miR-1252-3p	22	THCA,KIRC,PRAD,LUSC,STAD,ACC,KIRP,CESC,LUAD,UCS,LGG,KICH,OV,BLCA,ESCA,UCEC,HNSC,SKCM,PCPG,PAAD,LIHC,BRCA
hsa-miR-5090	24	THCA,KIRC,LAML,PRAD,LUSC,STAD,ACC,KIRP,CESC,LUAD,UCS,LGG,KICH,OV,BLCA,ESCA,UCEC,HNSC,SKCM,GBM,PCPG,PAAD,LIHC,BRCA
hsa-miR-365a-3p	22	THCA,KIRC,PRAD,LUSC,STAD,ACC,KIRP,CESC,LUAD,UCS,LGG,KICH,OV,BLCA,ESCA,UCEC,HNSC,SKCM,PCPG,PAAD,LIHC,BRCA
hsa-miR-7154-3p	22	THCA,KIRC,PRAD,LUSC,STAD,ACC,KIRP,CESC,LUAD,UCS,LGG,KICH,OV,BLCA,ESCA,UCEC,HNSC,SKCM,PCPG,PAAD,LIHC,BRCA
hsa-miR-3179	22	THCA,KIRC,PRAD,LUSC,STAD,ACC,KIRP,CESC,LUAD,UCS,LGG,KICH,OV,BLCA,ESCA,UCEC,HNSC,SKCM,PCPG,PAAD,LIHC,BRCA
hsa-miR-6792-5p	22	THCA,KIRC,PRAD,LUSC,STAD,ACC,KIRP,CESC,LUAD,UCS,LGG,KICH,OV,BLCA,ESCA,UCEC,HNSC,SKCM,PCPG,PAAD,LIHC,BRCA
hsa-miR-3152-5p	22	THCA,KIRC,PRAD,LUSC,STAD,ACC,KIRP,CESC,LUAD,UCS,LGG,KICH,OV,BLCA,ESCA,UCEC,HNSC,SKCM,PCPG,PAAD,LIHC,BRCA
hsa-miR-744-3p	22	THCA,KIRC,PRAD,LUSC,STAD,ACC,KIRP,CESC,LUAD,UCS,LGG,KICH,OV,BLCA,ESCA,UCEC,HNSC,SKCM,PCPG,PAAD,LIHC,BRCA
hsa-miR-138-2-3p	22	THCA,KIRC,PRAD,LUSC,STAD,ACC,KIRP,CESC,LUAD,UCS,LGG,KICH,OV,BLCA,ESCA,UCEC,HNSC,SKCM,PCPG,PAAD,LIHC,BRCA
hsa-miR-8084	22	THCA,KIRC,PRAD,LUSC,STAD,ACC,KIRP,CESC,LUAD,UCS,LGG,KICH,OV,BLCA,ESCA,UCEC,HNSC,SKCM,PCPG,PAAD,LIHC,BRCA
hsa-miR-5707	24	THCA,KIRC,LAML,PRAD,LUSC,STAD,ACC,KIRP,CESC,LUAD,UCS,LGG,KICH,OV,BLCA,ESCA,UCEC,HNSC,SKCM,GBM,PCPG,PAAD,LIHC,BRCA
hsa-miR-8081	22	THCA,KIRC,PRAD,LUSC,STAD,ACC,KIRP,CESC,LUAD,UCS,LGG,KICH,OV,BLCA,ESCA,UCEC,HNSC,SKCM,PCPG,PAAD,LIHC,BRCA
hsa-miR-502-3p	22	THCA,KIRC,PRAD,LUSC,STAD,ACC,KIRP,CESC,LUAD,UCS,LGG,KICH,OV,BLCA,ESCA,UCEC,HNSC,SKCM,PCPG,PAAD,LIHC,BRCA
hsa-miR-3937	24	THCA,KIRC,LAML,PRAD,LUSC,STAD,ACC,KIRP,CESC,LUAD,UCS,LGG,KICH,OV,BLCA,ESCA,UCEC,HNSC,SKCM,GBM,PCPG,PAAD,LIHC,BRCA
hsa-miR-3064-5p	22	THCA,KIRC,PRAD,LUSC,STAD,ACC,KIRP,CESC,LUAD,UCS,LGG,KICH,OV,BLCA,ESCA,UCEC,HNSC,SKCM,PCPG,PAAD,LIHC,BRCA
hsa-miR-509-3-5p	22	THCA,KIRC,PRAD,LUSC,STAD,ACC,KIRP,CESC,LUAD,UCS,LGG,KICH,OV,BLCA,ESCA,UCEC,HNSC,SKCM,PCPG,PAAD,LIHC,BRCA
hsa-miR-889-5p	22	THCA,KIRC,PRAD,LUSC,STAD,ACC,KIRP,CESC,LUAD,UCS,LGG,KICH,OV,BLCA,ESCA,UCEC,HNSC,SKCM,PCPG,PAAD,LIHC,BRCA
hsa-miR-6745	22	THCA,KIRC,PRAD,LUSC,STAD,ACC,KIRP,CESC,LUAD,UCS,LGG,KICH,OV,BLCA,ESCA,UCEC,HNSC,SKCM,PCPG,PAAD,LIHC,BRCA
hsa-miR-3918	24	THCA,KIRC,LAML,PRAD,LUSC,STAD,ACC,KIRP,CESC,LUAD,UCS,LGG,KICH,OV,BLCA,ESCA,UCEC,HNSC,SKCM,GBM,PCPG,PAAD,LIHC,BRCA
hsa-miR-4755-5p	22	THCA,KIRC,PRAD,LUSC,STAD,ACC,KIRP,CESC,LUAD,UCS,LGG,KICH,OV,BLCA,ESCA,UCEC,HNSC,SKCM,PCPG,PAAD,LIHC,BRCA
hsa-miR-3619-3p	24	THCA,KIRC,LAML,PRAD,LUSC,STAD,ACC,KIRP,CESC,LUAD,UCS,LGG,KICH,OV,BLCA,ESCA,UCEC,HNSC,SKCM,GBM,PCPG,PAAD,LIHC,BRCA
hsa-miR-500b-5p	22	THCA,KIRC,PRAD,LUSC,STAD,ACC,KIRP,CESC,LUAD,UCS,LGG,KICH,OV,BLCA,ESCA,UCEC,HNSC,SKCM,PCPG,PAAD,LIHC,BRCA
hsa-miR-192-3p	22	THCA,KIRC,PRAD,LUSC,STAD,ACC,KIRP,CESC,LUAD,UCS,LGG,KICH,OV,BLCA,ESCA,UCEC,HNSC,SKCM,PCPG,PAAD,LIHC,BRCA
hsa-miR-4296	24	THCA,KIRC,LAML,PRAD,LUSC,STAD,ACC,KIRP,CESC,LUAD,UCS,LGG,KICH,OV,BLCA,ESCA,UCEC,HNSC,SKCM,GBM,PCPG,PAAD,LIHC,BRCA
hsa-miR-1266-3p	22	THCA,KIRC,PRAD,LUSC,STAD,ACC,KIRP,CESC,LUAD,UCS,LGG,KICH,OV,BLCA,ESCA,UCEC,HNSC,SKCM,PCPG,PAAD,LIHC,BRCA
hsa-miR-1233-5p	22	THCA,KIRC,PRAD,LUSC,STAD,ACC,KIRP,CESC,LUAD,UCS,LGG,KICH,OV,BLCA,ESCA,UCEC,HNSC,SKCM,PCPG,PAAD,LIHC,BRCA
hsa-miR-517a-3p	24	THCA,KIRC,LAML,PRAD,LUSC,STAD,ACC,KIRP,CESC,LUAD,UCS,LGG,KICH,OV,BLCA,ESCA,UCEC,HNSC,SKCM,GBM,PCPG,PAAD,LIHC,BRCA
hsa-miR-873-5p	22	THCA,KIRC,PRAD,LUSC,STAD,ACC,KIRP,CESC,LUAD,UCS,LGG,KICH,OV,BLCA,ESCA,UCEC,HNSC,SKCM,PCPG,PAAD,LIHC,BRCA
hsa-miR-2114-5p	22	THCA,KIRC,PRAD,LUSC,STAD,ACC,KIRP,CESC,LUAD,UCS,LGG,KICH,OV,BLCA,ESCA,UCEC,HNSC,SKCM,PCPG,PAAD,LIHC,BRCA
hsa-miR-222-5p	22	THCA,KIRC,PRAD,LUSC,STAD,ACC,KIRP,CESC,LUAD,UCS,LGG,KICH,OV,BLCA,ESCA,UCEC,HNSC,SKCM,PCPG,PAAD,LIHC,BRCA
hsa-miR-542-3p	22	THCA,KIRC,PRAD,LUSC,STAD,ACC,KIRP,CESC,LUAD,UCS,LGG,KICH,OV,BLCA,ESCA,UCEC,HNSC,SKCM,PCPG,PAAD,LIHC,BRCA
hsa-miR-4768-5p	22	THCA,KIRC,PRAD,LUSC,STAD,ACC,KIRP,CESC,LUAD,UCS,LGG,KICH,OV,BLCA,ESCA,UCEC,HNSC,SKCM,PCPG,PAAD,LIHC,BRCA
hsa-miR-589-5p	22	THCA,KIRC,PRAD,LUSC,STAD,ACC,KIRP,CESC,LUAD,UCS,LGG,KICH,OV,BLCA,ESCA,UCEC,HNSC,SKCM,PCPG,PAAD,LIHC,BRCA
hsa-miR-16-1-3p	22	THCA,KIRC,PRAD,LUSC,STAD,ACC,KIRP,CESC,LUAD,UCS,LGG,KICH,OV,BLCA,ESCA,UCEC,HNSC,SKCM,PCPG,PAAD,LIHC,BRCA
hsa-miR-181c-3p	22	THCA,KIRC,PRAD,LUSC,STAD,ACC,KIRP,CESC,LUAD,UCS,LGG,KICH,OV,BLCA,ESCA,UCEC,HNSC,SKCM,PCPG,PAAD,LIHC,BRCA
hsa-miR-517b-3p	24	THCA,KIRC,LAML,PRAD,LUSC,STAD,ACC,KIRP,CESC,LUAD,UCS,LGG,KICH,OV,BLCA,ESCA,UCEC,HNSC,SKCM,GBM,PCPG,PAAD,LIHC,BRCA
hsa-miR-624-3p	22	THCA,KIRC,PRAD,LUSC,STAD,ACC,KIRP,CESC,LUAD,UCS,LGG,KICH,OV,BLCA,ESCA,UCEC,HNSC,SKCM,PCPG,PAAD,LIHC,BRCA
hsa-miR-548o-3p	24	THCA,KIRC,LAML,PRAD,LUSC,STAD,ACC,KIRP,CESC,LUAD,UCS,LGG,KICH,OV,BLCA,ESCA,UCEC,HNSC,SKCM,GBM,PCPG,PAAD,LIHC,BRCA
hsa-miR-6766-5p	22	THCA,KIRC,PRAD,LUSC,STAD,ACC,KIRP,CESC,LUAD,UCS,LGG,KICH,OV,BLCA,ESCA,UCEC,HNSC,SKCM,PCPG,PAAD,LIHC,BRCA
hsa-miR-4777-3p	24	THCA,KIRC,LAML,PRAD,LUSC,STAD,ACC,KIRP,CESC,LUAD,UCS,LGG,KICH,OV,BLCA,ESCA,UCEC,HNSC,SKCM,GBM,PCPG,PAAD,LIHC,BRCA
hsa-miR-181a-2-3p	22	THCA,KIRC,PRAD,LUSC,STAD,ACC,KIRP,CESC,LUAD,UCS,LGG,KICH,OV,BLCA,ESCA,UCEC,HNSC,SKCM,PCPG,PAAD,LIHC,BRCA
hsa-miR-6814-5p	22	THCA,KIRC,PRAD,LUSC,STAD,ACC,KIRP,CESC,LUAD,UCS,LGG,KICH,OV,BLCA,ESCA,UCEC,HNSC,SKCM,PCPG,PAAD,LIHC,BRCA
hsa-miR-4732-3p	22	THCA,KIRC,PRAD,LUSC,STAD,ACC,KIRP,CESC,LUAD,UCS,LGG,KICH,OV,BLCA,ESCA,UCEC,HNSC,SKCM,PCPG,PAAD,LIHC,BRCA
hsa-miR-335-3p	22	THCA,KIRC,PRAD,LUSC,STAD,ACC,KIRP,CESC,LUAD,UCS,LGG,KICH,OV,BLCA,ESCA,UCEC,HNSC,SKCM,PCPG,PAAD,LIHC,BRCA
hsa-miR-5581-5p	22	THCA,KIRC,PRAD,LUSC,STAD,ACC,KIRP,CESC,LUAD,UCS,LGG,KICH,OV,BLCA,ESCA,UCEC,HNSC,SKCM,PCPG,PAAD,LIHC,BRCA
hsa-miR-27a-5p	22	THCA,KIRC,PRAD,LUSC,STAD,ACC,KIRP,CESC,LUAD,UCS,LGG,KICH,OV,BLCA,ESCA,UCEC,HNSC,SKCM,PCPG,PAAD,LIHC,BRCA
hsa-miR-875-5p	24	THCA,KIRC,LAML,PRAD,LUSC,STAD,ACC,KIRP,CESC,LUAD,UCS,LGG,KICH,OV,BLCA,ESCA,UCEC,HNSC,SKCM,GBM,PCPG,PAAD,LIHC,BRCA
hsa-miR-942-3p	22	THCA,KIRC,PRAD,LUSC,STAD,ACC,KIRP,CESC,LUAD,UCS,LGG,KICH,OV,BLCA,ESCA,UCEC,HNSC,SKCM,PCPG,PAAD,LIHC,BRCA
hsa-miR-376a-2-5p	22	THCA,KIRC,PRAD,LUSC,STAD,ACC,KIRP,CESC,LUAD,UCS,LGG,KICH,OV,BLCA,ESCA,UCEC,HNSC,SKCM,PCPG,PAAD,LIHC,BRCA
hsa-miR-4269	24	THCA,KIRC,LAML,PRAD,LUSC,STAD,ACC,KIRP,CESC,LUAD,UCS,LGG,KICH,OV,BLCA,ESCA,UCEC,HNSC,SKCM,GBM,PCPG,PAAD,LIHC,BRCA
hsa-miR-650	24	THCA,KIRC,LAML,PRAD,LUSC,STAD,ACC,KIRP,CESC,LUAD,UCS,LGG,KICH,OV,BLCA,ESCA,UCEC,HNSC,SKCM,GBM,PCPG,PAAD,LIHC,BRCA
hsa-miR-1245a	22	THCA,KIRC,PRAD,LUSC,STAD,ACC,KIRP,CESC,LUAD,UCS,LGG,KICH,OV,BLCA,ESCA,UCEC,HNSC,SKCM,PCPG,PAAD,LIHC,BRCA
hsa-miR-6884-5p	22	THCA,KIRC,PRAD,LUSC,STAD,ACC,KIRP,CESC,LUAD,UCS,LGG,KICH,OV,BLCA,ESCA,UCEC,HNSC,SKCM,PCPG,PAAD,LIHC,BRCA
hsa-miR-1184	22	THCA,KIRC,PRAD,LUSC,STAD,ACC,KIRP,CESC,LUAD,UCS,LGG,KICH,OV,BLCA,ESCA,UCEC,HNSC,SKCM,PCPG,PAAD,LIHC,BRCA
hsa-miR-4256	22	THCA,KIRC,PRAD,LUSC,STAD,ACC,KIRP,CESC,LUAD,UCS,LGG,KICH,OV,BLCA,ESCA,UCEC,HNSC,SKCM,PCPG,PAAD,LIHC,BRCA
hsa-miR-517-5p	22	THCA,KIRC,PRAD,LUSC,STAD,ACC,KIRP,CESC,LUAD,UCS,LGG,KICH,OV,BLCA,ESCA,UCEC,HNSC,SKCM,PCPG,PAAD,LIHC,BRCA
hsa-miR-4480	24	THCA,KIRC,LAML,PRAD,LUSC,STAD,ACC,KIRP,CESC,LUAD,UCS,LGG,KICH,OV,BLCA,ESCA,UCEC,HNSC,SKCM,GBM,PCPG,PAAD,LIHC,BRCA
hsa-miR-4635	24	THCA,KIRC,LAML,PRAD,LUSC,STAD,ACC,KIRP,CESC,LUAD,UCS,LGG,KICH,OV,BLCA,ESCA,UCEC,HNSC,SKCM,GBM,PCPG,PAAD,LIHC,BRCA
hsa-miR-4531	22	THCA,KIRC,PRAD,LUSC,STAD,ACC,KIRP,CESC,LUAD,UCS,LGG,KICH,OV,BLCA,ESCA,UCEC,HNSC,SKCM,PCPG,PAAD,LIHC,BRCA
hsa-miR-6892-3p	22	THCA,KIRC,PRAD,LUSC,STAD,ACC,KIRP,CESC,LUAD,UCS,LGG,KICH,OV,BLCA,ESCA,UCEC,HNSC,SKCM,PCPG,PAAD,LIHC,BRCA
hsa-miR-4797-5p	24	THCA,KIRC,LAML,PRAD,LUSC,STAD,ACC,KIRP,CESC,LUAD,UCS,LGG,KICH,OV,BLCA,ESCA,UCEC,HNSC,SKCM,GBM,PCPG,PAAD,LIHC,BRCA
hsa-miR-18b-5p	22	THCA,KIRC,PRAD,LUSC,STAD,ACC,KIRP,CESC,LUAD,UCS,LGG,KICH,OV,BLCA,ESCA,UCEC,HNSC,SKCM,PCPG,PAAD,LIHC,BRCA
hsa-miR-18a-5p	22	THCA,KIRC,PRAD,LUSC,STAD,ACC,KIRP,CESC,LUAD,UCS,LGG,KICH,OV,BLCA,ESCA,UCEC,HNSC,SKCM,PCPG,PAAD,LIHC,BRCA
hsa-miR-4778-5p	24	THCA,KIRC,LAML,PRAD,LUSC,STAD,ACC,KIRP,CESC,LUAD,UCS,LGG,KICH,OV,BLCA,ESCA,UCEC,HNSC,SKCM,GBM,PCPG,PAAD,LIHC,BRCA
hsa-miR-3943	24	THCA,KIRC,LAML,PRAD,LUSC,STAD,ACC,KIRP,CESC,LUAD,UCS,LGG,KICH,OV,BLCA,ESCA,UCEC,HNSC,SKCM,GBM,PCPG,PAAD,LIHC,BRCA
hsa-miR-6773-3p	22	THCA,KIRC,PRAD,LUSC,STAD,ACC,KIRP,CESC,LUAD,UCS,LGG,KICH,OV,BLCA,ESCA,UCEC,HNSC,SKCM,PCPG,PAAD,LIHC,BRCA
hsa-miR-6507-3p	22	THCA,KIRC,PRAD,LUSC,STAD,ACC,KIRP,CESC,LUAD,UCS,LGG,KICH,OV,BLCA,ESCA,UCEC,HNSC,SKCM,PCPG,PAAD,LIHC,BRCA
hsa-miR-378j	22	THCA,KIRC,PRAD,LUSC,STAD,ACC,KIRP,CESC,LUAD,UCS,LGG,KICH,OV,BLCA,ESCA,UCEC,HNSC,SKCM,PCPG,PAAD,LIHC,BRCA
hsa-miR-7-1-3p	22	THCA,KIRC,PRAD,LUSC,STAD,ACC,KIRP,CESC,LUAD,UCS,LGG,KICH,OV,BLCA,ESCA,UCEC,HNSC,SKCM,PCPG,PAAD,LIHC,BRCA
hsa-miR-6839-5p	22	THCA,KIRC,PRAD,LUSC,STAD,ACC,KIRP,CESC,LUAD,UCS,LGG,KICH,OV,BLCA,ESCA,UCEC,HNSC,SKCM,PCPG,PAAD,LIHC,BRCA
hsa-miR-6788-3p	22	THCA,KIRC,PRAD,LUSC,STAD,ACC,KIRP,CESC,LUAD,UCS,LGG,KICH,OV,BLCA,ESCA,UCEC,HNSC,SKCM,PCPG,PAAD,LIHC,BRCA
hsa-miR-337-5p	22	THCA,KIRC,PRAD,LUSC,STAD,ACC,KIRP,CESC,LUAD,UCS,LGG,KICH,OV,BLCA,ESCA,UCEC,HNSC,SKCM,PCPG,PAAD,LIHC,BRCA
hsa-miR-4800-3p	22	THCA,KIRC,PRAD,LUSC,STAD,ACC,KIRP,CESC,LUAD,UCS,LGG,KICH,OV,BLCA,ESCA,UCEC,HNSC,SKCM,PCPG,PAAD,LIHC,BRCA
hsa-miR-374a-5p	22	THCA,KIRC,PRAD,LUSC,STAD,ACC,KIRP,CESC,LUAD,UCS,LGG,KICH,OV,BLCA,ESCA,UCEC,HNSC,SKCM,PCPG,PAAD,LIHC,BRCA
hsa-miR-6513-3p	22	THCA,KIRC,PRAD,LUSC,STAD,ACC,KIRP,CESC,LUAD,UCS,LGG,KICH,OV,BLCA,ESCA,UCEC,HNSC,SKCM,PCPG,PAAD,LIHC,BRCA
hsa-miR-4524a-5p	22	THCA,KIRC,PRAD,LUSC,STAD,ACC,KIRP,CESC,LUAD,UCS,LGG,KICH,OV,BLCA,ESCA,UCEC,HNSC,SKCM,PCPG,PAAD,LIHC,BRCA
hsa-miR-28-3p	22	THCA,KIRC,PRAD,LUSC,STAD,ACC,KIRP,CESC,LUAD,UCS,LGG,KICH,OV,BLCA,ESCA,UCEC,HNSC,SKCM,PCPG,PAAD,LIHC,BRCA
hsa-miR-4640-5p	24	THCA,KIRC,LAML,PRAD,LUSC,STAD,ACC,KIRP,CESC,LUAD,UCS,LGG,KICH,OV,BLCA,ESCA,UCEC,HNSC,SKCM,GBM,PCPG,PAAD,LIHC,BRCA
hsa-miR-3611	24	THCA,KIRC,LAML,PRAD,LUSC,STAD,ACC,KIRP,CESC,LUAD,UCS,LGG,KICH,OV,BLCA,ESCA,UCEC,HNSC,SKCM,GBM,PCPG,PAAD,LIHC,BRCA
hsa-miR-8070	22	THCA,KIRC,PRAD,LUSC,STAD,ACC,KIRP,CESC,LUAD,UCS,LGG,KICH,OV,BLCA,ESCA,UCEC,HNSC,SKCM,PCPG,PAAD,LIHC,BRCA
hsa-miR-10a-5p	22	THCA,KIRC,PRAD,LUSC,STAD,ACC,KIRP,CESC,LUAD,UCS,LGG,KICH,OV,BLCA,ESCA,UCEC,HNSC,SKCM,PCPG,PAAD,LIHC,BRCA
hsa-miR-29b-2-5p	24	THCA,KIRC,LAML,PRAD,LUSC,STAD,ACC,KIRP,CESC,LUAD,UCS,LGG,KICH,OV,BLCA,ESCA,UCEC,HNSC,SKCM,GBM,PCPG,PAAD,LIHC,BRCA
hsa-miR-4727-3p	22	THCA,KIRC,PRAD,LUSC,STAD,ACC,KIRP,CESC,LUAD,UCS,LGG,KICH,OV,BLCA,ESCA,UCEC,HNSC,SKCM,PCPG,PAAD,LIHC,BRCA
hsa-miR-561-3p	22	THCA,KIRC,PRAD,LUSC,STAD,ACC,KIRP,CESC,LUAD,UCS,LGG,KICH,OV,BLCA,ESCA,UCEC,HNSC,SKCM,PCPG,PAAD,LIHC,BRCA
hsa-miR-514b-5p	22	THCA,KIRC,PRAD,LUSC,STAD,ACC,KIRP,CESC,LUAD,UCS,LGG,KICH,OV,BLCA,ESCA,UCEC,HNSC,SKCM,PCPG,PAAD,LIHC,BRCA
hsa-miR-638	24	THCA,KIRC,LAML,PRAD,LUSC,STAD,ACC,KIRP,CESC,LUAD,UCS,LGG,KICH,OV,BLCA,ESCA,UCEC,HNSC,SKCM,GBM,PCPG,PAAD,LIHC,BRCA
hsa-miR-6516-5p	22	THCA,KIRC,PRAD,LUSC,STAD,ACC,KIRP,CESC,LUAD,UCS,LGG,KICH,OV,BLCA,ESCA,UCEC,HNSC,SKCM,PCPG,PAAD,LIHC,BRCA
hsa-miR-3607-3p	22	THCA,KIRC,PRAD,LUSC,STAD,ACC,KIRP,CESC,LUAD,UCS,LGG,KICH,OV,BLCA,ESCA,UCEC,HNSC,SKCM,PCPG,PAAD,LIHC,BRCA
hsa-miR-3146	24	THCA,KIRC,LAML,PRAD,LUSC,STAD,ACC,KIRP,CESC,LUAD,UCS,LGG,KICH,OV,BLCA,ESCA,UCEC,HNSC,SKCM,GBM,PCPG,PAAD,LIHC,BRCA
hsa-miR-4707-3p	24	THCA,KIRC,LAML,PRAD,LUSC,STAD,ACC,KIRP,CESC,LUAD,UCS,LGG,KICH,OV,BLCA,ESCA,UCEC,HNSC,SKCM,GBM,PCPG,PAAD,LIHC,BRCA
hsa-miR-6860	22	THCA,KIRC,PRAD,LUSC,STAD,ACC,KIRP,CESC,LUAD,UCS,LGG,KICH,OV,BLCA,ESCA,UCEC,HNSC,SKCM,PCPG,PAAD,LIHC,BRCA
hsa-miR-4267	24	THCA,KIRC,LAML,PRAD,LUSC,STAD,ACC,KIRP,CESC,LUAD,UCS,LGG,KICH,OV,BLCA,ESCA,UCEC,HNSC,SKCM,GBM,PCPG,PAAD,LIHC,BRCA
hsa-miR-4325	24	THCA,KIRC,LAML,PRAD,LUSC,STAD,ACC,KIRP,CESC,LUAD,UCS,LGG,KICH,OV,BLCA,ESCA,UCEC,HNSC,SKCM,GBM,PCPG,PAAD,LIHC,BRCA
hsa-miR-510-5p	22	THCA,KIRC,PRAD,LUSC,STAD,ACC,KIRP,CESC,LUAD,UCS,LGG,KICH,OV,BLCA,ESCA,UCEC,HNSC,SKCM,PCPG,PAAD,LIHC,BRCA
hsa-miR-5587-3p	22	THCA,KIRC,PRAD,LUSC,STAD,ACC,KIRP,CESC,LUAD,UCS,LGG,KICH,OV,BLCA,ESCA,UCEC,HNSC,SKCM,PCPG,PAAD,LIHC,BRCA
hsa-miR-4726-5p	22	THCA,KIRC,PRAD,LUSC,STAD,ACC,KIRP,CESC,LUAD,UCS,LGG,KICH,OV,BLCA,ESCA,UCEC,HNSC,SKCM,PCPG,PAAD,LIHC,BRCA
hsa-miR-490-3p	22	THCA,KIRC,PRAD,LUSC,STAD,ACC,KIRP,CESC,LUAD,UCS,LGG,KICH,OV,BLCA,ESCA,UCEC,HNSC,SKCM,PCPG,PAAD,LIHC,BRCA
hsa-miR-647	24	THCA,KIRC,LAML,PRAD,LUSC,STAD,ACC,KIRP,CESC,LUAD,UCS,LGG,KICH,OV,BLCA,ESCA,UCEC,HNSC,SKCM,GBM,PCPG,PAAD,LIHC,BRCA
hsa-miR-4726-3p	24	THCA,KIRC,LAML,PRAD,LUSC,STAD,ACC,KIRP,CESC,LUAD,UCS,LGG,KICH,OV,BLCA,ESCA,UCEC,HNSC,SKCM,GBM,PCPG,PAAD,LIHC,BRCA
hsa-miR-559	24	THCA,KIRC,LAML,PRAD,LUSC,STAD,ACC,KIRP,CESC,LUAD,UCS,LGG,KICH,OV,BLCA,ESCA,UCEC,HNSC,SKCM,GBM,PCPG,PAAD,LIHC,BRCA
hsa-miR-101-3p	22	THCA,KIRC,PRAD,LUSC,STAD,ACC,KIRP,CESC,LUAD,UCS,LGG,KICH,OV,BLCA,ESCA,UCEC,HNSC,SKCM,PCPG,PAAD,LIHC,BRCA
hsa-miR-4644	24	THCA,KIRC,LAML,PRAD,LUSC,STAD,ACC,KIRP,CESC,LUAD,UCS,LGG,KICH,OV,BLCA,ESCA,UCEC,HNSC,SKCM,GBM,PCPG,PAAD,LIHC,BRCA
hsa-miR-6716-5p	22	THCA,KIRC,PRAD,LUSC,STAD,ACC,KIRP,CESC,LUAD,UCS,LGG,KICH,OV,BLCA,ESCA,UCEC,HNSC,SKCM,PCPG,PAAD,LIHC,BRCA
hsa-miR-301b-5p	22	THCA,KIRC,PRAD,LUSC,STAD,ACC,KIRP,CESC,LUAD,UCS,LGG,KICH,OV,BLCA,ESCA,UCEC,HNSC,SKCM,PCPG,PAAD,LIHC,BRCA
hsa-miR-127-5p	24	THCA,KIRC,LAML,PRAD,LUSC,STAD,ACC,KIRP,CESC,LUAD,UCS,LGG,KICH,OV,BLCA,ESCA,UCEC,HNSC,SKCM,GBM,PCPG,PAAD,LIHC,BRCA
hsa-miR-3134	24	THCA,KIRC,LAML,PRAD,LUSC,STAD,ACC,KIRP,CESC,LUAD,UCS,LGG,KICH,OV,BLCA,ESCA,UCEC,HNSC,SKCM,GBM,PCPG,PAAD,LIHC,BRCA
hsa-miR-4663	24	THCA,KIRC,LAML,PRAD,LUSC,STAD,ACC,KIRP,CESC,LUAD,UCS,LGG,KICH,OV,BLCA,ESCA,UCEC,HNSC,SKCM,GBM,PCPG,PAAD,LIHC,BRCA
hsa-miR-193b-3p	22	THCA,KIRC,PRAD,LUSC,STAD,ACC,KIRP,CESC,LUAD,UCS,LGG,KICH,OV,BLCA,ESCA,UCEC,HNSC,SKCM,PCPG,PAAD,LIHC,BRCA
hsa-miR-589-3p	24	THCA,KIRC,LAML,PRAD,LUSC,STAD,ACC,KIRP,CESC,LUAD,UCS,LGG,KICH,OV,BLCA,ESCA,UCEC,HNSC,SKCM,GBM,PCPG,PAAD,LIHC,BRCA
hsa-miR-6861-3p	22	THCA,KIRC,PRAD,LUSC,STAD,ACC,KIRP,CESC,LUAD,UCS,LGG,KICH,OV,BLCA,ESCA,UCEC,HNSC,SKCM,PCPG,PAAD,LIHC,BRCA
hsa-miR-4419a	24	THCA,KIRC,LAML,PRAD,LUSC,STAD,ACC,KIRP,CESC,LUAD,UCS,LGG,KICH,OV,BLCA,ESCA,UCEC,HNSC,SKCM,GBM,PCPG,PAAD,LIHC,BRCA
hsa-miR-6722-5p	22	THCA,KIRC,PRAD,LUSC,STAD,ACC,KIRP,CESC,LUAD,UCS,LGG,KICH,OV,BLCA,ESCA,UCEC,HNSC,SKCM,PCPG,PAAD,LIHC,BRCA
hsa-miR-7853-5p	22	THCA,KIRC,PRAD,LUSC,STAD,ACC,KIRP,CESC,LUAD,UCS,LGG,KICH,OV,BLCA,ESCA,UCEC,HNSC,SKCM,PCPG,PAAD,LIHC,BRCA
hsa-miR-5194	24	THCA,KIRC,LAML,PRAD,LUSC,STAD,ACC,KIRP,CESC,LUAD,UCS,LGG,KICH,OV,BLCA,ESCA,UCEC,HNSC,SKCM,GBM,PCPG,PAAD,LIHC,BRCA
hsa-miR-520a-3p	22	THCA,KIRC,PRAD,LUSC,STAD,ACC,KIRP,CESC,LUAD,UCS,LGG,KICH,OV,BLCA,ESCA,UCEC,HNSC,SKCM,PCPG,PAAD,LIHC,BRCA
hsa-miR-3192-5p	24	THCA,KIRC,LAML,PRAD,LUSC,STAD,ACC,KIRP,CESC,LUAD,UCS,LGG,KICH,OV,BLCA,ESCA,UCEC,HNSC,SKCM,GBM,PCPG,PAAD,LIHC,BRCA
hsa-miR-6836-3p	22	THCA,KIRC,PRAD,LUSC,STAD,ACC,KIRP,CESC,LUAD,UCS,LGG,KICH,OV,BLCA,ESCA,UCEC,HNSC,SKCM,PCPG,PAAD,LIHC,BRCA
hsa-miR-597-3p	22	THCA,KIRC,PRAD,LUSC,STAD,ACC,KIRP,CESC,LUAD,UCS,LGG,KICH,OV,BLCA,ESCA,UCEC,HNSC,SKCM,PCPG,PAAD,LIHC,BRCA
hsa-miR-548x-5p	24	THCA,KIRC,LAML,PRAD,LUSC,STAD,ACC,KIRP,CESC,LUAD,UCS,LGG,KICH,OV,BLCA,ESCA,UCEC,HNSC,SKCM,GBM,PCPG,PAAD,LIHC,BRCA
hsa-miR-6888-3p	22	THCA,KIRC,PRAD,LUSC,STAD,ACC,KIRP,CESC,LUAD,UCS,LGG,KICH,OV,BLCA,ESCA,UCEC,HNSC,SKCM,PCPG,PAAD,LIHC,BRCA
hsa-miR-6793-5p	22	THCA,KIRC,PRAD,LUSC,STAD,ACC,KIRP,CESC,LUAD,UCS,LGG,KICH,OV,BLCA,ESCA,UCEC,HNSC,SKCM,PCPG,PAAD,LIHC,BRCA
hsa-miR-8075	22	THCA,KIRC,PRAD,LUSC,STAD,ACC,KIRP,CESC,LUAD,UCS,LGG,KICH,OV,BLCA,ESCA,UCEC,HNSC,SKCM,PCPG,PAAD,LIHC,BRCA
hsa-miR-1471	24	THCA,KIRC,LAML,PRAD,LUSC,STAD,ACC,KIRP,CESC,LUAD,UCS,LGG,KICH,OV,BLCA,ESCA,UCEC,HNSC,SKCM,GBM,PCPG,PAAD,LIHC,BRCA
hsa-miR-5590-3p	22	THCA,KIRC,PRAD,LUSC,STAD,ACC,KIRP,CESC,LUAD,UCS,LGG,KICH,OV,BLCA,ESCA,UCEC,HNSC,SKCM,PCPG,PAAD,LIHC,BRCA
hsa-miR-24-3p	22	THCA,KIRC,PRAD,LUSC,STAD,ACC,KIRP,CESC,LUAD,UCS,LGG,KICH,OV,BLCA,ESCA,UCEC,HNSC,SKCM,PCPG,PAAD,LIHC,BRCA
hsa-miR-6825-5p	22	THCA,KIRC,PRAD,LUSC,STAD,ACC,KIRP,CESC,LUAD,UCS,LGG,KICH,OV,BLCA,ESCA,UCEC,HNSC,SKCM,PCPG,PAAD,LIHC,BRCA
hsa-miR-3934-5p	22	THCA,KIRC,PRAD,LUSC,STAD,ACC,KIRP,CESC,LUAD,UCS,LGG,KICH,OV,BLCA,ESCA,UCEC,HNSC,SKCM,PCPG,PAAD,LIHC,BRCA
hsa-miR-6508-5p	22	THCA,KIRC,PRAD,LUSC,STAD,ACC,KIRP,CESC,LUAD,UCS,LGG,KICH,OV,BLCA,ESCA,UCEC,HNSC,SKCM,PCPG,PAAD,LIHC,BRCA
hsa-miR-1238-3p	24	THCA,KIRC,LAML,PRAD,LUSC,STAD,ACC,KIRP,CESC,LUAD,UCS,LGG,KICH,OV,BLCA,ESCA,UCEC,HNSC,SKCM,GBM,PCPG,PAAD,LIHC,BRCA
hsa-miR-598-3p	22	THCA,KIRC,PRAD,LUSC,STAD,ACC,KIRP,CESC,LUAD,UCS,LGG,KICH,OV,BLCA,ESCA,UCEC,HNSC,SKCM,PCPG,PAAD,LIHC,BRCA
hsa-miR-6773-5p	22	THCA,KIRC,PRAD,LUSC,STAD,ACC,KIRP,CESC,LUAD,UCS,LGG,KICH,OV,BLCA,ESCA,UCEC,HNSC,SKCM,PCPG,PAAD,LIHC,BRCA
hsa-miR-548an	24	THCA,KIRC,LAML,PRAD,LUSC,STAD,ACC,KIRP,CESC,LUAD,UCS,LGG,KICH,OV,BLCA,ESCA,UCEC,HNSC,SKCM,GBM,PCPG,PAAD,LIHC,BRCA
hsa-miR-134-5p	22	THCA,KIRC,PRAD,LUSC,STAD,ACC,KIRP,CESC,LUAD,UCS,LGG,KICH,OV,BLCA,ESCA,UCEC,HNSC,SKCM,PCPG,PAAD,LIHC,BRCA
hsa-miR-7157-3p	22	THCA,KIRC,PRAD,LUSC,STAD,ACC,KIRP,CESC,LUAD,UCS,LGG,KICH,OV,BLCA,ESCA,UCEC,HNSC,SKCM,PCPG,PAAD,LIHC,BRCA
hsa-miR-4512	24	THCA,KIRC,LAML,PRAD,LUSC,STAD,ACC,KIRP,CESC,LUAD,UCS,LGG,KICH,OV,BLCA,ESCA,UCEC,HNSC,SKCM,GBM,PCPG,PAAD,LIHC,BRCA
hsa-miR-6733-5p	22	THCA,KIRC,PRAD,LUSC,STAD,ACC,KIRP,CESC,LUAD,UCS,LGG,KICH,OV,BLCA,ESCA,UCEC,HNSC,SKCM,PCPG,PAAD,LIHC,BRCA
hsa-miR-6749-5p	22	THCA,KIRC,PRAD,LUSC,STAD,ACC,KIRP,CESC,LUAD,UCS,LGG,KICH,OV,BLCA,ESCA,UCEC,HNSC,SKCM,PCPG,PAAD,LIHC,BRCA
hsa-miR-182-3p	22	THCA,KIRC,PRAD,LUSC,STAD,ACC,KIRP,CESC,LUAD,UCS,LGG,KICH,OV,BLCA,ESCA,UCEC,HNSC,SKCM,PCPG,PAAD,LIHC,BRCA
hsa-miR-625-3p	22	THCA,KIRC,PRAD,LUSC,STAD,ACC,KIRP,CESC,LUAD,UCS,LGG,KICH,OV,BLCA,ESCA,UCEC,HNSC,SKCM,PCPG,PAAD,LIHC,BRCA
hsa-miR-616-5p	22	THCA,KIRC,PRAD,LUSC,STAD,ACC,KIRP,CESC,LUAD,UCS,LGG,KICH,OV,BLCA,ESCA,UCEC,HNSC,SKCM,PCPG,PAAD,LIHC,BRCA
hsa-miR-138-5p	22	THCA,KIRC,PRAD,LUSC,STAD,ACC,KIRP,CESC,LUAD,UCS,LGG,KICH,OV,BLCA,ESCA,UCEC,HNSC,SKCM,PCPG,PAAD,LIHC,BRCA
hsa-miR-4448	24	THCA,KIRC,LAML,PRAD,LUSC,STAD,ACC,KIRP,CESC,LUAD,UCS,LGG,KICH,OV,BLCA,ESCA,UCEC,HNSC,SKCM,GBM,PCPG,PAAD,LIHC,BRCA
hsa-miR-4430	22	THCA,KIRC,PRAD,LUSC,STAD,ACC,KIRP,CESC,LUAD,UCS,LGG,KICH,OV,BLCA,ESCA,UCEC,HNSC,SKCM,PCPG,PAAD,LIHC,BRCA
hsa-miR-3117-3p	24	THCA,KIRC,LAML,PRAD,LUSC,STAD,ACC,KIRP,CESC,LUAD,UCS,LGG,KICH,OV,BLCA,ESCA,UCEC,HNSC,SKCM,GBM,PCPG,PAAD,LIHC,BRCA
hsa-miR-3065-3p	22	THCA,KIRC,PRAD,LUSC,STAD,ACC,KIRP,CESC,LUAD,UCS,LGG,KICH,OV,BLCA,ESCA,UCEC,HNSC,SKCM,PCPG,PAAD,LIHC,BRCA
hsa-miR-6852-3p	22	THCA,KIRC,PRAD,LUSC,STAD,ACC,KIRP,CESC,LUAD,UCS,LGG,KICH,OV,BLCA,ESCA,UCEC,HNSC,SKCM,PCPG,PAAD,LIHC,BRCA
hsa-miR-6505-5p	22	THCA,KIRC,PRAD,LUSC,STAD,ACC,KIRP,CESC,LUAD,UCS,LGG,KICH,OV,BLCA,ESCA,UCEC,HNSC,SKCM,PCPG,PAAD,LIHC,BRCA
hsa-miR-365a-5p	22	THCA,KIRC,PRAD,LUSC,STAD,ACC,KIRP,CESC,LUAD,UCS,LGG,KICH,OV,BLCA,ESCA,UCEC,HNSC,SKCM,PCPG,PAAD,LIHC,BRCA
hsa-miR-6816-3p	22	THCA,KIRC,PRAD,LUSC,STAD,ACC,KIRP,CESC,LUAD,UCS,LGG,KICH,OV,BLCA,ESCA,UCEC,HNSC,SKCM,PCPG,PAAD,LIHC,BRCA
hsa-miR-539-3p	22	THCA,KIRC,PRAD,LUSC,STAD,ACC,KIRP,CESC,LUAD,UCS,LGG,KICH,OV,BLCA,ESCA,UCEC,HNSC,SKCM,PCPG,PAAD,LIHC,BRCA
hsa-miR-380-3p	22	THCA,KIRC,PRAD,LUSC,STAD,ACC,KIRP,CESC,LUAD,UCS,LGG,KICH,OV,BLCA,ESCA,UCEC,HNSC,SKCM,PCPG,PAAD,LIHC,BRCA
hsa-miR-4487	24	THCA,KIRC,LAML,PRAD,LUSC,STAD,ACC,KIRP,CESC,LUAD,UCS,LGG,KICH,OV,BLCA,ESCA,UCEC,HNSC,SKCM,GBM,PCPG,PAAD,LIHC,BRCA
hsa-miR-548n	24	THCA,KIRC,LAML,PRAD,LUSC,STAD,ACC,KIRP,CESC,LUAD,UCS,LGG,KICH,OV,BLCA,ESCA,UCEC,HNSC,SKCM,GBM,PCPG,PAAD,LIHC,BRCA
hsa-miR-217	22	THCA,KIRC,PRAD,LUSC,STAD,ACC,KIRP,CESC,LUAD,UCS,LGG,KICH,OV,BLCA,ESCA,UCEC,HNSC,SKCM,PCPG,PAAD,LIHC,BRCA
hsa-miR-892b	24	THCA,KIRC,LAML,PRAD,LUSC,STAD,ACC,KIRP,CESC,LUAD,UCS,LGG,KICH,OV,BLCA,ESCA,UCEC,HNSC,SKCM,GBM,PCPG,PAAD,LIHC,BRCA
hsa-miR-6805-5p	22	THCA,KIRC,PRAD,LUSC,STAD,ACC,KIRP,CESC,LUAD,UCS,LGG,KICH,OV,BLCA,ESCA,UCEC,HNSC,SKCM,PCPG,PAAD,LIHC,BRCA
hsa-miR-3942-5p	24	THCA,KIRC,LAML,PRAD,LUSC,STAD,ACC,KIRP,CESC,LUAD,UCS,LGG,KICH,OV,BLCA,ESCA,UCEC,HNSC,SKCM,GBM,PCPG,PAAD,LIHC,BRCA
hsa-miR-1245b-5p	22	THCA,KIRC,PRAD,LUSC,STAD,ACC,KIRP,CESC,LUAD,UCS,LGG,KICH,OV,BLCA,ESCA,UCEC,HNSC,SKCM,PCPG,PAAD,LIHC,BRCA
hsa-let-7e-3p	22	THCA,KIRC,PRAD,LUSC,STAD,ACC,KIRP,CESC,LUAD,UCS,LGG,KICH,OV,BLCA,ESCA,UCEC,HNSC,SKCM,PCPG,PAAD,LIHC,BRCA
hsa-miR-659-5p	22	THCA,KIRC,PRAD,LUSC,STAD,ACC,KIRP,CESC,LUAD,UCS,LGG,KICH,OV,BLCA,ESCA,UCEC,HNSC,SKCM,PCPG,PAAD,LIHC,BRCA
hsa-miR-3191-5p	22	THCA,KIRC,PRAD,LUSC,STAD,ACC,KIRP,CESC,LUAD,UCS,LGG,KICH,OV,BLCA,ESCA,UCEC,HNSC,SKCM,PCPG,PAAD,LIHC,BRCA
hsa-miR-6886-3p	22	THCA,KIRC,PRAD,LUSC,STAD,ACC,KIRP,CESC,LUAD,UCS,LGG,KICH,OV,BLCA,ESCA,UCEC,HNSC,SKCM,PCPG,PAAD,LIHC,BRCA
hsa-miR-3180-3p	22	THCA,KIRC,PRAD,LUSC,STAD,ACC,KIRP,CESC,LUAD,UCS,LGG,KICH,OV,BLCA,ESCA,UCEC,HNSC,SKCM,PCPG,PAAD,LIHC,BRCA
hsa-miR-2467-5p	22	THCA,KIRC,PRAD,LUSC,STAD,ACC,KIRP,CESC,LUAD,UCS,LGG,KICH,OV,BLCA,ESCA,UCEC,HNSC,SKCM,PCPG,PAAD,LIHC,BRCA
hsa-miR-5688	24	THCA,KIRC,LAML,PRAD,LUSC,STAD,ACC,KIRP,CESC,LUAD,UCS,LGG,KICH,OV,BLCA,ESCA,UCEC,HNSC,SKCM,GBM,PCPG,PAAD,LIHC,BRCA
hsa-miR-6872-3p	22	THCA,KIRC,PRAD,LUSC,STAD,ACC,KIRP,CESC,LUAD,UCS,LGG,KICH,OV,BLCA,ESCA,UCEC,HNSC,SKCM,PCPG,PAAD,LIHC,BRCA
hsa-miR-1288-3p	24	THCA,KIRC,LAML,PRAD,LUSC,STAD,ACC,KIRP,CESC,LUAD,UCS,LGG,KICH,OV,BLCA,ESCA,UCEC,HNSC,SKCM,GBM,PCPG,PAAD,LIHC,BRCA
hsa-miR-3679-5p	22	THCA,KIRC,PRAD,LUSC,STAD,ACC,KIRP,CESC,LUAD,UCS,LGG,KICH,OV,BLCA,ESCA,UCEC,HNSC,SKCM,PCPG,PAAD,LIHC,BRCA
hsa-miR-6867-5p	22	THCA,KIRC,PRAD,LUSC,STAD,ACC,KIRP,CESC,LUAD,UCS,LGG,KICH,OV,BLCA,ESCA,UCEC,HNSC,SKCM,PCPG,PAAD,LIHC,BRCA
hsa-miR-4494	24	THCA,KIRC,LAML,PRAD,LUSC,STAD,ACC,KIRP,CESC,LUAD,UCS,LGG,KICH,OV,BLCA,ESCA,UCEC,HNSC,SKCM,GBM,PCPG,PAAD,LIHC,BRCA
hsa-miR-548c-5p	22	THCA,KIRC,PRAD,LUSC,STAD,ACC,KIRP,CESC,LUAD,UCS,LGG,KICH,OV,BLCA,ESCA,UCEC,HNSC,SKCM,PCPG,PAAD,LIHC,BRCA
hsa-miR-128-1-5p	22	THCA,KIRC,PRAD,LUSC,STAD,ACC,KIRP,CESC,LUAD,UCS,LGG,KICH,OV,BLCA,ESCA,UCEC,HNSC,SKCM,PCPG,PAAD,LIHC,BRCA
hsa-miR-7704	22	THCA,KIRC,PRAD,LUSC,STAD,ACC,KIRP,CESC,LUAD,UCS,LGG,KICH,OV,BLCA,ESCA,UCEC,HNSC,SKCM,PCPG,PAAD,LIHC,BRCA
hsa-miR-664b-3p	22	THCA,KIRC,PRAD,LUSC,STAD,ACC,KIRP,CESC,LUAD,UCS,LGG,KICH,OV,BLCA,ESCA,UCEC,HNSC,SKCM,PCPG,PAAD,LIHC,BRCA
hsa-miR-15b-3p	22	THCA,KIRC,PRAD,LUSC,STAD,ACC,KIRP,CESC,LUAD,UCS,LGG,KICH,OV,BLCA,ESCA,UCEC,HNSC,SKCM,PCPG,PAAD,LIHC,BRCA
hsa-miR-4697-3p	24	THCA,KIRC,LAML,PRAD,LUSC,STAD,ACC,KIRP,CESC,LUAD,UCS,LGG,KICH,OV,BLCA,ESCA,UCEC,HNSC,SKCM,GBM,PCPG,PAAD,LIHC,BRCA
hsa-miR-4458	24	THCA,KIRC,LAML,PRAD,LUSC,STAD,ACC,KIRP,CESC,LUAD,UCS,LGG,KICH,OV,BLCA,ESCA,UCEC,HNSC,SKCM,GBM,PCPG,PAAD,LIHC,BRCA
hsa-miR-4645-3p	24	THCA,KIRC,LAML,PRAD,LUSC,STAD,ACC,KIRP,CESC,LUAD,UCS,LGG,KICH,OV,BLCA,ESCA,UCEC,HNSC,SKCM,GBM,PCPG,PAAD,LIHC,BRCA
hsa-miR-181b-5p	22	THCA,KIRC,PRAD,LUSC,STAD,ACC,KIRP,CESC,LUAD,UCS,LGG,KICH,OV,BLCA,ESCA,UCEC,HNSC,SKCM,PCPG,PAAD,LIHC,BRCA
hsa-miR-196b-5p	22	THCA,KIRC,PRAD,LUSC,STAD,ACC,KIRP,CESC,LUAD,UCS,LGG,KICH,OV,BLCA,ESCA,UCEC,HNSC,SKCM,PCPG,PAAD,LIHC,BRCA
hsa-miR-3934-3p	24	THCA,KIRC,LAML,PRAD,LUSC,STAD,ACC,KIRP,CESC,LUAD,UCS,LGG,KICH,OV,BLCA,ESCA,UCEC,HNSC,SKCM,GBM,PCPG,PAAD,LIHC,BRCA
hsa-miR-219b-5p	22	THCA,KIRC,PRAD,LUSC,STAD,ACC,KIRP,CESC,LUAD,UCS,LGG,KICH,OV,BLCA,ESCA,UCEC,HNSC,SKCM,PCPG,PAAD,LIHC,BRCA
hsa-miR-4746-3p	22	THCA,KIRC,PRAD,LUSC,STAD,ACC,KIRP,CESC,LUAD,UCS,LGG,KICH,OV,BLCA,ESCA,UCEC,HNSC,SKCM,PCPG,PAAD,LIHC,BRCA
hsa-miR-1266-5p	24	THCA,KIRC,LAML,PRAD,LUSC,STAD,ACC,KIRP,CESC,LUAD,UCS,LGG,KICH,OV,BLCA,ESCA,UCEC,HNSC,SKCM,GBM,PCPG,PAAD,LIHC,BRCA
hsa-miR-6791-5p	22	THCA,KIRC,PRAD,LUSC,STAD,ACC,KIRP,CESC,LUAD,UCS,LGG,KICH,OV,BLCA,ESCA,UCEC,HNSC,SKCM,PCPG,PAAD,LIHC,BRCA
hsa-miR-409-5p	22	THCA,KIRC,PRAD,LUSC,STAD,ACC,KIRP,CESC,LUAD,UCS,LGG,KICH,OV,BLCA,ESCA,UCEC,HNSC,SKCM,PCPG,PAAD,LIHC,BRCA
hsa-miR-508-5p	22	THCA,KIRC,PRAD,LUSC,STAD,ACC,KIRP,CESC,LUAD,UCS,LGG,KICH,OV,BLCA,ESCA,UCEC,HNSC,SKCM,PCPG,PAAD,LIHC,BRCA
hsa-miR-3909	24	THCA,KIRC,LAML,PRAD,LUSC,STAD,ACC,KIRP,CESC,LUAD,UCS,LGG,KICH,OV,BLCA,ESCA,UCEC,HNSC,SKCM,GBM,PCPG,PAAD,LIHC,BRCA
hsa-miR-4504	24	THCA,KIRC,LAML,PRAD,LUSC,STAD,ACC,KIRP,CESC,LUAD,UCS,LGG,KICH,OV,BLCA,ESCA,UCEC,HNSC,SKCM,GBM,PCPG,PAAD,LIHC,BRCA
hsa-miR-6850-5p	22	THCA,KIRC,PRAD,LUSC,STAD,ACC,KIRP,CESC,LUAD,UCS,LGG,KICH,OV,BLCA,ESCA,UCEC,HNSC,SKCM,PCPG,PAAD,LIHC,BRCA
hsa-miR-3683	24	THCA,KIRC,LAML,PRAD,LUSC,STAD,ACC,KIRP,CESC,LUAD,UCS,LGG,KICH,OV,BLCA,ESCA,UCEC,HNSC,SKCM,GBM,PCPG,PAAD,LIHC,BRCA
hsa-miR-587	24	THCA,KIRC,LAML,PRAD,LUSC,STAD,ACC,KIRP,CESC,LUAD,UCS,LGG,KICH,OV,BLCA,ESCA,UCEC,HNSC,SKCM,GBM,PCPG,PAAD,LIHC,BRCA
hsa-miR-4417	24	THCA,KIRC,LAML,PRAD,LUSC,STAD,ACC,KIRP,CESC,LUAD,UCS,LGG,KICH,OV,BLCA,ESCA,UCEC,HNSC,SKCM,GBM,PCPG,PAAD,LIHC,BRCA
hsa-miR-4469	24	THCA,KIRC,LAML,PRAD,LUSC,STAD,ACC,KIRP,CESC,LUAD,UCS,LGG,KICH,OV,BLCA,ESCA,UCEC,HNSC,SKCM,GBM,PCPG,PAAD,LIHC,BRCA
hsa-miR-6804-3p	22	THCA,KIRC,PRAD,LUSC,STAD,ACC,KIRP,CESC,LUAD,UCS,LGG,KICH,OV,BLCA,ESCA,UCEC,HNSC,SKCM,PCPG,PAAD,LIHC,BRCA
hsa-miR-510-3p	24	THCA,KIRC,LAML,PRAD,LUSC,STAD,ACC,KIRP,CESC,LUAD,UCS,LGG,KICH,OV,BLCA,ESCA,UCEC,HNSC,SKCM,GBM,PCPG,PAAD,LIHC,BRCA
hsa-miR-624-5p	24	THCA,KIRC,LAML,PRAD,LUSC,STAD,ACC,KIRP,CESC,LUAD,UCS,LGG,KICH,OV,BLCA,ESCA,UCEC,HNSC,SKCM,GBM,PCPG,PAAD,LIHC,BRCA
hsa-miR-548ap-5p	24	THCA,KIRC,LAML,PRAD,LUSC,STAD,ACC,KIRP,CESC,LUAD,UCS,LGG,KICH,OV,BLCA,ESCA,UCEC,HNSC,SKCM,GBM,PCPG,PAAD,LIHC,BRCA
hsa-miR-3151-3p	22	THCA,KIRC,PRAD,LUSC,STAD,ACC,KIRP,CESC,LUAD,UCS,LGG,KICH,OV,BLCA,ESCA,UCEC,HNSC,SKCM,PCPG,PAAD,LIHC,BRCA
hsa-miR-193b-5p	24	THCA,KIRC,LAML,PRAD,LUSC,STAD,ACC,KIRP,CESC,LUAD,UCS,LGG,KICH,OV,BLCA,ESCA,UCEC,HNSC,SKCM,GBM,PCPG,PAAD,LIHC,BRCA
hsa-miR-1304-5p	24	THCA,KIRC,LAML,PRAD,LUSC,STAD,ACC,KIRP,CESC,LUAD,UCS,LGG,KICH,OV,BLCA,ESCA,UCEC,HNSC,SKCM,GBM,PCPG,PAAD,LIHC,BRCA
hsa-miR-6074	22	THCA,KIRC,PRAD,LUSC,STAD,ACC,KIRP,CESC,LUAD,UCS,LGG,KICH,OV,BLCA,ESCA,UCEC,HNSC,SKCM,PCPG,PAAD,LIHC,BRCA
hsa-miR-7155-3p	22	THCA,KIRC,PRAD,LUSC,STAD,ACC,KIRP,CESC,LUAD,UCS,LGG,KICH,OV,BLCA,ESCA,UCEC,HNSC,SKCM,PCPG,PAAD,LIHC,BRCA
hsa-miR-8087	22	THCA,KIRC,PRAD,LUSC,STAD,ACC,KIRP,CESC,LUAD,UCS,LGG,KICH,OV,BLCA,ESCA,UCEC,HNSC,SKCM,PCPG,PAAD,LIHC,BRCA
hsa-miR-550a-5p	22	THCA,KIRC,PRAD,LUSC,STAD,ACC,KIRP,CESC,LUAD,UCS,LGG,KICH,OV,BLCA,ESCA,UCEC,HNSC,SKCM,PCPG,PAAD,LIHC,BRCA
hsa-miR-1268b	22	THCA,KIRC,PRAD,LUSC,STAD,ACC,KIRP,CESC,LUAD,UCS,LGG,KICH,OV,BLCA,ESCA,UCEC,HNSC,SKCM,PCPG,PAAD,LIHC,BRCA
hsa-miR-6510-5p	22	THCA,KIRC,PRAD,LUSC,STAD,ACC,KIRP,CESC,LUAD,UCS,LGG,KICH,OV,BLCA,ESCA,UCEC,HNSC,SKCM,PCPG,PAAD,LIHC,BRCA
hsa-miR-3605-5p	22	THCA,KIRC,PRAD,LUSC,STAD,ACC,KIRP,CESC,LUAD,UCS,LGG,KICH,OV,BLCA,ESCA,UCEC,HNSC,SKCM,PCPG,PAAD,LIHC,BRCA
hsa-miR-6129	22	THCA,KIRC,PRAD,LUSC,STAD,ACC,KIRP,CESC,LUAD,UCS,LGG,KICH,OV,BLCA,ESCA,UCEC,HNSC,SKCM,PCPG,PAAD,LIHC,BRCA
hsa-miR-6857-5p	22	THCA,KIRC,PRAD,LUSC,STAD,ACC,KIRP,CESC,LUAD,UCS,LGG,KICH,OV,BLCA,ESCA,UCEC,HNSC,SKCM,PCPG,PAAD,LIHC,BRCA
hsa-miR-215-3p	22	THCA,KIRC,PRAD,LUSC,STAD,ACC,KIRP,CESC,LUAD,UCS,LGG,KICH,OV,BLCA,ESCA,UCEC,HNSC,SKCM,PCPG,PAAD,LIHC,BRCA
hsa-miR-30b-3p	24	THCA,KIRC,LAML,PRAD,LUSC,STAD,ACC,KIRP,CESC,LUAD,UCS,LGG,KICH,OV,BLCA,ESCA,UCEC,HNSC,SKCM,GBM,PCPG,PAAD,LIHC,BRCA
hsa-miR-4687-3p	22	THCA,KIRC,PRAD,LUSC,STAD,ACC,KIRP,CESC,LUAD,UCS,LGG,KICH,OV,BLCA,ESCA,UCEC,HNSC,SKCM,PCPG,PAAD,LIHC,BRCA
hsa-miR-4794	24	THCA,KIRC,LAML,PRAD,LUSC,STAD,ACC,KIRP,CESC,LUAD,UCS,LGG,KICH,OV,BLCA,ESCA,UCEC,HNSC,SKCM,GBM,PCPG,PAAD,LIHC,BRCA
hsa-miR-6727-3p	22	THCA,KIRC,PRAD,LUSC,STAD,ACC,KIRP,CESC,LUAD,UCS,LGG,KICH,OV,BLCA,ESCA,UCEC,HNSC,SKCM,PCPG,PAAD,LIHC,BRCA
hsa-miR-516a-5p	22	THCA,KIRC,PRAD,LUSC,STAD,ACC,KIRP,CESC,LUAD,UCS,LGG,KICH,OV,BLCA,ESCA,UCEC,HNSC,SKCM,PCPG,PAAD,LIHC,BRCA
hsa-miR-6806-5p	22	THCA,KIRC,PRAD,LUSC,STAD,ACC,KIRP,CESC,LUAD,UCS,LGG,KICH,OV,BLCA,ESCA,UCEC,HNSC,SKCM,PCPG,PAAD,LIHC,BRCA
hsa-miR-29b-3p	22	THCA,KIRC,PRAD,LUSC,STAD,ACC,KIRP,CESC,LUAD,UCS,LGG,KICH,OV,BLCA,ESCA,UCEC,HNSC,SKCM,PCPG,PAAD,LIHC,BRCA
hsa-miR-4713-3p	24	THCA,KIRC,LAML,PRAD,LUSC,STAD,ACC,KIRP,CESC,LUAD,UCS,LGG,KICH,OV,BLCA,ESCA,UCEC,HNSC,SKCM,GBM,PCPG,PAAD,LIHC,BRCA
hsa-miR-4433b-5p	22	THCA,KIRC,PRAD,LUSC,STAD,ACC,KIRP,CESC,LUAD,UCS,LGG,KICH,OV,BLCA,ESCA,UCEC,HNSC,SKCM,PCPG,PAAD,LIHC,BRCA
hsa-miR-6755-3p	22	THCA,KIRC,PRAD,LUSC,STAD,ACC,KIRP,CESC,LUAD,UCS,LGG,KICH,OV,BLCA,ESCA,UCEC,HNSC,SKCM,PCPG,PAAD,LIHC,BRCA
hsa-miR-4659b-3p	22	THCA,KIRC,PRAD,LUSC,STAD,ACC,KIRP,CESC,LUAD,UCS,LGG,KICH,OV,BLCA,ESCA,UCEC,HNSC,SKCM,PCPG,PAAD,LIHC,BRCA
hsa-miR-8052	22	THCA,KIRC,PRAD,LUSC,STAD,ACC,KIRP,CESC,LUAD,UCS,LGG,KICH,OV,BLCA,ESCA,UCEC,HNSC,SKCM,PCPG,PAAD,LIHC,BRCA
hsa-miR-6513-5p	22	THCA,KIRC,PRAD,LUSC,STAD,ACC,KIRP,CESC,LUAD,UCS,LGG,KICH,OV,BLCA,ESCA,UCEC,HNSC,SKCM,PCPG,PAAD,LIHC,BRCA
hsa-miR-6872-5p	22	THCA,KIRC,PRAD,LUSC,STAD,ACC,KIRP,CESC,LUAD,UCS,LGG,KICH,OV,BLCA,ESCA,UCEC,HNSC,SKCM,PCPG,PAAD,LIHC,BRCA
hsa-miR-5011-5p	24	THCA,KIRC,LAML,PRAD,LUSC,STAD,ACC,KIRP,CESC,LUAD,UCS,LGG,KICH,OV,BLCA,ESCA,UCEC,HNSC,SKCM,GBM,PCPG,PAAD,LIHC,BRCA
hsa-miR-431-5p	24	THCA,KIRC,LAML,PRAD,LUSC,STAD,ACC,KIRP,CESC,LUAD,UCS,LGG,KICH,OV,BLCA,ESCA,UCEC,HNSC,SKCM,GBM,PCPG,PAAD,LIHC,BRCA
hsa-miR-7974	22	THCA,KIRC,PRAD,LUSC,STAD,ACC,KIRP,CESC,LUAD,UCS,LGG,KICH,OV,BLCA,ESCA,UCEC,HNSC,SKCM,PCPG,PAAD,LIHC,BRCA
hsa-miR-6516-3p	22	THCA,KIRC,PRAD,LUSC,STAD,ACC,KIRP,CESC,LUAD,UCS,LGG,KICH,OV,BLCA,ESCA,UCEC,HNSC,SKCM,PCPG,PAAD,LIHC,BRCA
hsa-miR-6768-5p	22	THCA,KIRC,PRAD,LUSC,STAD,ACC,KIRP,CESC,LUAD,UCS,LGG,KICH,OV,BLCA,ESCA,UCEC,HNSC,SKCM,PCPG,PAAD,LIHC,BRCA
hsa-miR-548ar-5p	22	THCA,KIRC,PRAD,LUSC,STAD,ACC,KIRP,CESC,LUAD,UCS,LGG,KICH,OV,BLCA,ESCA,UCEC,HNSC,SKCM,PCPG,PAAD,LIHC,BRCA
hsa-miR-200b-3p	22	THCA,KIRC,PRAD,LUSC,STAD,ACC,KIRP,CESC,LUAD,UCS,LGG,KICH,OV,BLCA,ESCA,UCEC,HNSC,SKCM,PCPG,PAAD,LIHC,BRCA
hsa-miR-1249-5p	22	THCA,KIRC,PRAD,LUSC,STAD,ACC,KIRP,CESC,LUAD,UCS,LGG,KICH,OV,BLCA,ESCA,UCEC,HNSC,SKCM,PCPG,PAAD,LIHC,BRCA
hsa-miR-3201	24	THCA,KIRC,LAML,PRAD,LUSC,STAD,ACC,KIRP,CESC,LUAD,UCS,LGG,KICH,OV,BLCA,ESCA,UCEC,HNSC,SKCM,GBM,PCPG,PAAD,LIHC,BRCA
hsa-miR-6499-5p	22	THCA,KIRC,PRAD,LUSC,STAD,ACC,KIRP,CESC,LUAD,UCS,LGG,KICH,OV,BLCA,ESCA,UCEC,HNSC,SKCM,PCPG,PAAD,LIHC,BRCA
hsa-miR-1305	24	THCA,KIRC,LAML,PRAD,LUSC,STAD,ACC,KIRP,CESC,LUAD,UCS,LGG,KICH,OV,BLCA,ESCA,UCEC,HNSC,SKCM,GBM,PCPG,PAAD,LIHC,BRCA
hsa-miR-937-3p	22	THCA,KIRC,PRAD,LUSC,STAD,ACC,KIRP,CESC,LUAD,UCS,LGG,KICH,OV,BLCA,ESCA,UCEC,HNSC,SKCM,PCPG,PAAD,LIHC,BRCA
hsa-miR-432-3p	22	THCA,KIRC,PRAD,LUSC,STAD,ACC,KIRP,CESC,LUAD,UCS,LGG,KICH,OV,BLCA,ESCA,UCEC,HNSC,SKCM,PCPG,PAAD,LIHC,BRCA
hsa-miR-6870-3p	22	THCA,KIRC,PRAD,LUSC,STAD,ACC,KIRP,CESC,LUAD,UCS,LGG,KICH,OV,BLCA,ESCA,UCEC,HNSC,SKCM,PCPG,PAAD,LIHC,BRCA
hsa-miR-6510-3p	22	THCA,KIRC,PRAD,LUSC,STAD,ACC,KIRP,CESC,LUAD,UCS,LGG,KICH,OV,BLCA,ESCA,UCEC,HNSC,SKCM,PCPG,PAAD,LIHC,BRCA
hsa-miR-3660	24	THCA,KIRC,LAML,PRAD,LUSC,STAD,ACC,KIRP,CESC,LUAD,UCS,LGG,KICH,OV,BLCA,ESCA,UCEC,HNSC,SKCM,GBM,PCPG,PAAD,LIHC,BRCA
hsa-miR-550b-3p	22	THCA,KIRC,PRAD,LUSC,STAD,ACC,KIRP,CESC,LUAD,UCS,LGG,KICH,OV,BLCA,ESCA,UCEC,HNSC,SKCM,PCPG,PAAD,LIHC,BRCA
hsa-miR-606	24	THCA,KIRC,LAML,PRAD,LUSC,STAD,ACC,KIRP,CESC,LUAD,UCS,LGG,KICH,OV,BLCA,ESCA,UCEC,HNSC,SKCM,GBM,PCPG,PAAD,LIHC,BRCA
hsa-miR-3180	22	THCA,KIRC,PRAD,LUSC,STAD,ACC,KIRP,CESC,LUAD,UCS,LGG,KICH,OV,BLCA,ESCA,UCEC,HNSC,SKCM,PCPG,PAAD,LIHC,BRCA
hsa-miR-519e-3p	24	THCA,KIRC,LAML,PRAD,LUSC,STAD,ACC,KIRP,CESC,LUAD,UCS,LGG,KICH,OV,BLCA,ESCA,UCEC,HNSC,SKCM,GBM,PCPG,PAAD,LIHC,BRCA
hsa-miR-421	24	THCA,KIRC,LAML,PRAD,LUSC,STAD,ACC,KIRP,CESC,LUAD,UCS,LGG,KICH,OV,BLCA,ESCA,UCEC,HNSC,SKCM,GBM,PCPG,PAAD,LIHC,BRCA
hsa-miR-378g	24	THCA,KIRC,LAML,PRAD,LUSC,STAD,ACC,KIRP,CESC,LUAD,UCS,LGG,KICH,OV,BLCA,ESCA,UCEC,HNSC,SKCM,GBM,PCPG,PAAD,LIHC,BRCA
hsa-miR-151a-5p	22	THCA,KIRC,PRAD,LUSC,STAD,ACC,KIRP,CESC,LUAD,UCS,LGG,KICH,OV,BLCA,ESCA,UCEC,HNSC,SKCM,PCPG,PAAD,LIHC,BRCA
hsa-miR-29a-5p	22	THCA,KIRC,PRAD,LUSC,STAD,ACC,KIRP,CESC,LUAD,UCS,LGG,KICH,OV,BLCA,ESCA,UCEC,HNSC,SKCM,PCPG,PAAD,LIHC,BRCA
hsa-miR-6891-3p	22	THCA,KIRC,PRAD,LUSC,STAD,ACC,KIRP,CESC,LUAD,UCS,LGG,KICH,OV,BLCA,ESCA,UCEC,HNSC,SKCM,PCPG,PAAD,LIHC,BRCA
hsa-miR-6894-3p	22	THCA,KIRC,PRAD,LUSC,STAD,ACC,KIRP,CESC,LUAD,UCS,LGG,KICH,OV,BLCA,ESCA,UCEC,HNSC,SKCM,PCPG,PAAD,LIHC,BRCA
hsa-miR-521	22	THCA,KIRC,PRAD,LUSC,STAD,ACC,KIRP,CESC,LUAD,UCS,LGG,KICH,OV,BLCA,ESCA,UCEC,HNSC,SKCM,PCPG,PAAD,LIHC,BRCA
hsa-miR-518c-5p	22	THCA,KIRC,PRAD,LUSC,STAD,ACC,KIRP,CESC,LUAD,UCS,LGG,KICH,OV,BLCA,ESCA,UCEC,HNSC,SKCM,PCPG,PAAD,LIHC,BRCA
hsa-miR-646	24	THCA,KIRC,LAML,PRAD,LUSC,STAD,ACC,KIRP,CESC,LUAD,UCS,LGG,KICH,OV,BLCA,ESCA,UCEC,HNSC,SKCM,GBM,PCPG,PAAD,LIHC,BRCA
hsa-miR-4788	24	THCA,KIRC,LAML,PRAD,LUSC,STAD,ACC,KIRP,CESC,LUAD,UCS,LGG,KICH,OV,BLCA,ESCA,UCEC,HNSC,SKCM,GBM,PCPG,PAAD,LIHC,BRCA
hsa-miR-590-5p	22	THCA,KIRC,PRAD,LUSC,STAD,ACC,KIRP,CESC,LUAD,UCS,LGG,KICH,OV,BLCA,ESCA,UCEC,HNSC,SKCM,PCPG,PAAD,LIHC,BRCA
hsa-miR-4483	22	THCA,KIRC,PRAD,LUSC,STAD,ACC,KIRP,CESC,LUAD,UCS,LGG,KICH,OV,BLCA,ESCA,UCEC,HNSC,SKCM,PCPG,PAAD,LIHC,BRCA
hsa-miR-1281	24	THCA,KIRC,LAML,PRAD,LUSC,STAD,ACC,KIRP,CESC,LUAD,UCS,LGG,KICH,OV,BLCA,ESCA,UCEC,HNSC,SKCM,GBM,PCPG,PAAD,LIHC,BRCA
hsa-miR-5192	24	THCA,KIRC,LAML,PRAD,LUSC,STAD,ACC,KIRP,CESC,LUAD,UCS,LGG,KICH,OV,BLCA,ESCA,UCEC,HNSC,SKCM,GBM,PCPG,PAAD,LIHC,BRCA
hsa-miR-3657	24	THCA,KIRC,LAML,PRAD,LUSC,STAD,ACC,KIRP,CESC,LUAD,UCS,LGG,KICH,OV,BLCA,ESCA,UCEC,HNSC,SKCM,GBM,PCPG,PAAD,LIHC,BRCA
hsa-miR-148a-3p	22	THCA,KIRC,PRAD,LUSC,STAD,ACC,KIRP,CESC,LUAD,UCS,LGG,KICH,OV,BLCA,ESCA,UCEC,HNSC,SKCM,PCPG,PAAD,LIHC,BRCA
hsa-miR-4691-5p	22	THCA,KIRC,PRAD,LUSC,STAD,ACC,KIRP,CESC,LUAD,UCS,LGG,KICH,OV,BLCA,ESCA,UCEC,HNSC,SKCM,PCPG,PAAD,LIHC,BRCA
hsa-miR-3151-5p	24	THCA,KIRC,LAML,PRAD,LUSC,STAD,ACC,KIRP,CESC,LUAD,UCS,LGG,KICH,OV,BLCA,ESCA,UCEC,HNSC,SKCM,GBM,PCPG,PAAD,LIHC,BRCA
hsa-miR-8054	22	THCA,KIRC,PRAD,LUSC,STAD,ACC,KIRP,CESC,LUAD,UCS,LGG,KICH,OV,BLCA,ESCA,UCEC,HNSC,SKCM,PCPG,PAAD,LIHC,BRCA
hsa-miR-4482-3p	22	THCA,KIRC,PRAD,LUSC,STAD,ACC,KIRP,CESC,LUAD,UCS,LGG,KICH,OV,BLCA,ESCA,UCEC,HNSC,SKCM,PCPG,PAAD,LIHC,BRCA
hsa-miR-412-5p	22	THCA,KIRC,PRAD,LUSC,STAD,ACC,KIRP,CESC,LUAD,UCS,LGG,KICH,OV,BLCA,ESCA,UCEC,HNSC,SKCM,PCPG,PAAD,LIHC,BRCA
hsa-miR-6851-3p	22	THCA,KIRC,PRAD,LUSC,STAD,ACC,KIRP,CESC,LUAD,UCS,LGG,KICH,OV,BLCA,ESCA,UCEC,HNSC,SKCM,PCPG,PAAD,LIHC,BRCA
hsa-miR-6502-5p	22	THCA,KIRC,PRAD,LUSC,STAD,ACC,KIRP,CESC,LUAD,UCS,LGG,KICH,OV,BLCA,ESCA,UCEC,HNSC,SKCM,PCPG,PAAD,LIHC,BRCA
hsa-miR-570-3p	24	THCA,KIRC,LAML,PRAD,LUSC,STAD,ACC,KIRP,CESC,LUAD,UCS,LGG,KICH,OV,BLCA,ESCA,UCEC,HNSC,SKCM,GBM,PCPG,PAAD,LIHC,BRCA
hsa-miR-2113	24	THCA,KIRC,LAML,PRAD,LUSC,STAD,ACC,KIRP,CESC,LUAD,UCS,LGG,KICH,OV,BLCA,ESCA,UCEC,HNSC,SKCM,GBM,PCPG,PAAD,LIHC,BRCA
hsa-miR-6736-3p	22	THCA,KIRC,PRAD,LUSC,STAD,ACC,KIRP,CESC,LUAD,UCS,LGG,KICH,OV,BLCA,ESCA,UCEC,HNSC,SKCM,PCPG,PAAD,LIHC,BRCA
hsa-miR-4757-5p	24	THCA,KIRC,LAML,PRAD,LUSC,STAD,ACC,KIRP,CESC,LUAD,UCS,LGG,KICH,OV,BLCA,ESCA,UCEC,HNSC,SKCM,GBM,PCPG,PAAD,LIHC,BRCA
hsa-miR-3135a	22	THCA,KIRC,PRAD,LUSC,STAD,ACC,KIRP,CESC,LUAD,UCS,LGG,KICH,OV,BLCA,ESCA,UCEC,HNSC,SKCM,PCPG,PAAD,LIHC,BRCA
hsa-miR-324-3p	22	THCA,KIRC,PRAD,LUSC,STAD,ACC,KIRP,CESC,LUAD,UCS,LGG,KICH,OV,BLCA,ESCA,UCEC,HNSC,SKCM,PCPG,PAAD,LIHC,BRCA
hsa-miR-622	24	THCA,KIRC,LAML,PRAD,LUSC,STAD,ACC,KIRP,CESC,LUAD,UCS,LGG,KICH,OV,BLCA,ESCA,UCEC,HNSC,SKCM,GBM,PCPG,PAAD,LIHC,BRCA
hsa-miR-5571-3p	22	THCA,KIRC,PRAD,LUSC,STAD,ACC,KIRP,CESC,LUAD,UCS,LGG,KICH,OV,BLCA,ESCA,UCEC,HNSC,SKCM,PCPG,PAAD,LIHC,BRCA
hsa-miR-581	24	THCA,KIRC,LAML,PRAD,LUSC,STAD,ACC,KIRP,CESC,LUAD,UCS,LGG,KICH,OV,BLCA,ESCA,UCEC,HNSC,SKCM,GBM,PCPG,PAAD,LIHC,BRCA
hsa-miR-7156-3p	22	THCA,KIRC,PRAD,LUSC,STAD,ACC,KIRP,CESC,LUAD,UCS,LGG,KICH,OV,BLCA,ESCA,UCEC,HNSC,SKCM,PCPG,PAAD,LIHC,BRCA
hsa-miR-520g-3p	24	THCA,KIRC,LAML,PRAD,LUSC,STAD,ACC,KIRP,CESC,LUAD,UCS,LGG,KICH,OV,BLCA,ESCA,UCEC,HNSC,SKCM,GBM,PCPG,PAAD,LIHC,BRCA
hsa-miR-1207-3p	24	THCA,KIRC,LAML,PRAD,LUSC,STAD,ACC,KIRP,CESC,LUAD,UCS,LGG,KICH,OV,BLCA,ESCA,UCEC,HNSC,SKCM,GBM,PCPG,PAAD,LIHC,BRCA
hsa-miR-506-3p	22	THCA,KIRC,PRAD,LUSC,STAD,ACC,KIRP,CESC,LUAD,UCS,LGG,KICH,OV,BLCA,ESCA,UCEC,HNSC,SKCM,PCPG,PAAD,LIHC,BRCA
hsa-miR-6811-5p	22	THCA,KIRC,PRAD,LUSC,STAD,ACC,KIRP,CESC,LUAD,UCS,LGG,KICH,OV,BLCA,ESCA,UCEC,HNSC,SKCM,PCPG,PAAD,LIHC,BRCA
hsa-miR-6775-5p	22	THCA,KIRC,PRAD,LUSC,STAD,ACC,KIRP,CESC,LUAD,UCS,LGG,KICH,OV,BLCA,ESCA,UCEC,HNSC,SKCM,PCPG,PAAD,LIHC,BRCA
hsa-miR-6748-5p	22	THCA,KIRC,PRAD,LUSC,STAD,ACC,KIRP,CESC,LUAD,UCS,LGG,KICH,OV,BLCA,ESCA,UCEC,HNSC,SKCM,PCPG,PAAD,LIHC,BRCA
hsa-miR-1273h-3p	22	THCA,KIRC,PRAD,LUSC,STAD,ACC,KIRP,CESC,LUAD,UCS,LGG,KICH,OV,BLCA,ESCA,UCEC,HNSC,SKCM,PCPG,PAAD,LIHC,BRCA
hsa-miR-31-3p	24	THCA,KIRC,LAML,PRAD,LUSC,STAD,ACC,KIRP,CESC,LUAD,UCS,LGG,KICH,OV,BLCA,ESCA,UCEC,HNSC,SKCM,GBM,PCPG,PAAD,LIHC,BRCA
hsa-miR-676-5p	22	THCA,KIRC,PRAD,LUSC,STAD,ACC,KIRP,CESC,LUAD,UCS,LGG,KICH,OV,BLCA,ESCA,UCEC,HNSC,SKCM,PCPG,PAAD,LIHC,BRCA
hsa-miR-2115-3p	22	THCA,KIRC,PRAD,LUSC,STAD,ACC,KIRP,CESC,LUAD,UCS,LGG,KICH,OV,BLCA,ESCA,UCEC,HNSC,SKCM,PCPG,PAAD,LIHC,BRCA
hsa-miR-7152-5p	22	THCA,KIRC,PRAD,LUSC,STAD,ACC,KIRP,CESC,LUAD,UCS,LGG,KICH,OV,BLCA,ESCA,UCEC,HNSC,SKCM,PCPG,PAAD,LIHC,BRCA
hsa-miR-4460	24	THCA,KIRC,LAML,PRAD,LUSC,STAD,ACC,KIRP,CESC,LUAD,UCS,LGG,KICH,OV,BLCA,ESCA,UCEC,HNSC,SKCM,GBM,PCPG,PAAD,LIHC,BRCA
hsa-miR-5681a	24	THCA,KIRC,LAML,PRAD,LUSC,STAD,ACC,KIRP,CESC,LUAD,UCS,LGG,KICH,OV,BLCA,ESCA,UCEC,HNSC,SKCM,GBM,PCPG,PAAD,LIHC,BRCA
hsa-miR-3974	22	THCA,KIRC,PRAD,LUSC,STAD,ACC,KIRP,CESC,LUAD,UCS,LGG,KICH,OV,BLCA,ESCA,UCEC,HNSC,SKCM,PCPG,PAAD,LIHC,BRCA
hsa-miR-6083	22	THCA,KIRC,PRAD,LUSC,STAD,ACC,KIRP,CESC,LUAD,UCS,LGG,KICH,OV,BLCA,ESCA,UCEC,HNSC,SKCM,PCPG,PAAD,LIHC,BRCA
hsa-miR-7156-5p	22	THCA,KIRC,PRAD,LUSC,STAD,ACC,KIRP,CESC,LUAD,UCS,LGG,KICH,OV,BLCA,ESCA,UCEC,HNSC,SKCM,PCPG,PAAD,LIHC,BRCA
hsa-miR-6780a-5p	22	THCA,KIRC,PRAD,LUSC,STAD,ACC,KIRP,CESC,LUAD,UCS,LGG,KICH,OV,BLCA,ESCA,UCEC,HNSC,SKCM,PCPG,PAAD,LIHC,BRCA
hsa-miR-6802-3p	22	THCA,KIRC,PRAD,LUSC,STAD,ACC,KIRP,CESC,LUAD,UCS,LGG,KICH,OV,BLCA,ESCA,UCEC,HNSC,SKCM,PCPG,PAAD,LIHC,BRCA
hsa-miR-484	24	THCA,KIRC,LAML,PRAD,LUSC,STAD,ACC,KIRP,CESC,LUAD,UCS,LGG,KICH,OV,BLCA,ESCA,UCEC,HNSC,SKCM,GBM,PCPG,PAAD,LIHC,BRCA
hsa-miR-6770-5p	22	THCA,KIRC,PRAD,LUSC,STAD,ACC,KIRP,CESC,LUAD,UCS,LGG,KICH,OV,BLCA,ESCA,UCEC,HNSC,SKCM,PCPG,PAAD,LIHC,BRCA
hsa-miR-382-3p	22	THCA,KIRC,PRAD,LUSC,STAD,ACC,KIRP,CESC,LUAD,UCS,LGG,KICH,OV,BLCA,ESCA,UCEC,HNSC,SKCM,PCPG,PAAD,LIHC,BRCA
hsa-miR-4752	24	THCA,KIRC,LAML,PRAD,LUSC,STAD,ACC,KIRP,CESC,LUAD,UCS,LGG,KICH,OV,BLCA,ESCA,UCEC,HNSC,SKCM,GBM,PCPG,PAAD,LIHC,BRCA
hsa-miR-4701-5p	22	THCA,KIRC,PRAD,LUSC,STAD,ACC,KIRP,CESC,LUAD,UCS,LGG,KICH,OV,BLCA,ESCA,UCEC,HNSC,SKCM,PCPG,PAAD,LIHC,BRCA
hsa-miR-6848-5p	22	THCA,KIRC,PRAD,LUSC,STAD,ACC,KIRP,CESC,LUAD,UCS,LGG,KICH,OV,BLCA,ESCA,UCEC,HNSC,SKCM,PCPG,PAAD,LIHC,BRCA
hsa-miR-6724-5p	22	THCA,KIRC,PRAD,LUSC,STAD,ACC,KIRP,CESC,LUAD,UCS,LGG,KICH,OV,BLCA,ESCA,UCEC,HNSC,SKCM,PCPG,PAAD,LIHC,BRCA
hsa-miR-124-3p	22	THCA,KIRC,PRAD,LUSC,STAD,ACC,KIRP,CESC,LUAD,UCS,LGG,KICH,OV,BLCA,ESCA,UCEC,HNSC,SKCM,PCPG,PAAD,LIHC,BRCA
hsa-miR-3923	24	THCA,KIRC,LAML,PRAD,LUSC,STAD,ACC,KIRP,CESC,LUAD,UCS,LGG,KICH,OV,BLCA,ESCA,UCEC,HNSC,SKCM,GBM,PCPG,PAAD,LIHC,BRCA
hsa-miR-4422	24	THCA,KIRC,LAML,PRAD,LUSC,STAD,ACC,KIRP,CESC,LUAD,UCS,LGG,KICH,OV,BLCA,ESCA,UCEC,HNSC,SKCM,GBM,PCPG,PAAD,LIHC,BRCA
hsa-miR-96-3p	24	THCA,KIRC,LAML,PRAD,LUSC,STAD,ACC,KIRP,CESC,LUAD,UCS,LGG,KICH,OV,BLCA,ESCA,UCEC,HNSC,SKCM,GBM,PCPG,PAAD,LIHC,BRCA
hsa-miR-4441	24	THCA,KIRC,LAML,PRAD,LUSC,STAD,ACC,KIRP,CESC,LUAD,UCS,LGG,KICH,OV,BLCA,ESCA,UCEC,HNSC,SKCM,GBM,PCPG,PAAD,LIHC,BRCA
hsa-miR-4535	24	THCA,KIRC,LAML,PRAD,LUSC,STAD,ACC,KIRP,CESC,LUAD,UCS,LGG,KICH,OV,BLCA,ESCA,UCEC,HNSC,SKCM,GBM,PCPG,PAAD,LIHC,BRCA
hsa-miR-6831-3p	22	THCA,KIRC,PRAD,LUSC,STAD,ACC,KIRP,CESC,LUAD,UCS,LGG,KICH,OV,BLCA,ESCA,UCEC,HNSC,SKCM,PCPG,PAAD,LIHC,BRCA
hsa-miR-4676-5p	24	THCA,KIRC,LAML,PRAD,LUSC,STAD,ACC,KIRP,CESC,LUAD,UCS,LGG,KICH,OV,BLCA,ESCA,UCEC,HNSC,SKCM,GBM,PCPG,PAAD,LIHC,BRCA
hsa-miR-1324	24	THCA,KIRC,LAML,PRAD,LUSC,STAD,ACC,KIRP,CESC,LUAD,UCS,LGG,KICH,OV,BLCA,ESCA,UCEC,HNSC,SKCM,GBM,PCPG,PAAD,LIHC,BRCA
hsa-miR-320d	22	THCA,KIRC,PRAD,LUSC,STAD,ACC,KIRP,CESC,LUAD,UCS,LGG,KICH,OV,BLCA,ESCA,UCEC,HNSC,SKCM,PCPG,PAAD,LIHC,BRCA
hsa-miR-526b-5p	22	THCA,KIRC,PRAD,LUSC,STAD,ACC,KIRP,CESC,LUAD,UCS,LGG,KICH,OV,BLCA,ESCA,UCEC,HNSC,SKCM,PCPG,PAAD,LIHC,BRCA
hsa-miR-3620-5p	22	THCA,KIRC,PRAD,LUSC,STAD,ACC,KIRP,CESC,LUAD,UCS,LGG,KICH,OV,BLCA,ESCA,UCEC,HNSC,SKCM,PCPG,PAAD,LIHC,BRCA
hsa-miR-3926	22	THCA,KIRC,PRAD,LUSC,STAD,ACC,KIRP,CESC,LUAD,UCS,LGG,KICH,OV,BLCA,ESCA,UCEC,HNSC,SKCM,PCPG,PAAD,LIHC,BRCA
hsa-miR-95-3p	24	THCA,KIRC,LAML,PRAD,LUSC,STAD,ACC,KIRP,CESC,LUAD,UCS,LGG,KICH,OV,BLCA,ESCA,UCEC,HNSC,SKCM,GBM,PCPG,PAAD,LIHC,BRCA
hsa-miR-4688	24	THCA,KIRC,LAML,PRAD,LUSC,STAD,ACC,KIRP,CESC,LUAD,UCS,LGG,KICH,OV,BLCA,ESCA,UCEC,HNSC,SKCM,GBM,PCPG,PAAD,LIHC,BRCA
hsa-miR-222-3p	24	THCA,KIRC,LAML,PRAD,LUSC,STAD,ACC,KIRP,CESC,LUAD,UCS,LGG,KICH,OV,BLCA,ESCA,UCEC,HNSC,SKCM,GBM,PCPG,PAAD,LIHC,BRCA
hsa-miR-617	24	THCA,KIRC,LAML,PRAD,LUSC,STAD,ACC,KIRP,CESC,LUAD,UCS,LGG,KICH,OV,BLCA,ESCA,UCEC,HNSC,SKCM,GBM,PCPG,PAAD,LIHC,BRCA
hsa-miR-6865-3p	22	THCA,KIRC,PRAD,LUSC,STAD,ACC,KIRP,CESC,LUAD,UCS,LGG,KICH,OV,BLCA,ESCA,UCEC,HNSC,SKCM,PCPG,PAAD,LIHC,BRCA
hsa-miR-4285	24	THCA,KIRC,LAML,PRAD,LUSC,STAD,ACC,KIRP,CESC,LUAD,UCS,LGG,KICH,OV,BLCA,ESCA,UCEC,HNSC,SKCM,GBM,PCPG,PAAD,LIHC,BRCA
hsa-miR-1178-3p	22	THCA,KIRC,PRAD,LUSC,STAD,ACC,KIRP,CESC,LUAD,UCS,LGG,KICH,OV,BLCA,ESCA,UCEC,HNSC,SKCM,PCPG,PAAD,LIHC,BRCA
hsa-miR-4796-5p	22	THCA,KIRC,PRAD,LUSC,STAD,ACC,KIRP,CESC,LUAD,UCS,LGG,KICH,OV,BLCA,ESCA,UCEC,HNSC,SKCM,PCPG,PAAD,LIHC,BRCA
hsa-miR-1297	22	THCA,KIRC,PRAD,LUSC,STAD,ACC,KIRP,CESC,LUAD,UCS,LGG,KICH,OV,BLCA,ESCA,UCEC,HNSC,SKCM,PCPG,PAAD,LIHC,BRCA
hsa-miR-7852-3p	22	THCA,KIRC,PRAD,LUSC,STAD,ACC,KIRP,CESC,LUAD,UCS,LGG,KICH,OV,BLCA,ESCA,UCEC,HNSC,SKCM,PCPG,PAAD,LIHC,BRCA
hsa-miR-1208	24	THCA,KIRC,LAML,PRAD,LUSC,STAD,ACC,KIRP,CESC,LUAD,UCS,LGG,KICH,OV,BLCA,ESCA,UCEC,HNSC,SKCM,GBM,PCPG,PAAD,LIHC,BRCA
hsa-miR-4522	24	THCA,KIRC,LAML,PRAD,LUSC,STAD,ACC,KIRP,CESC,LUAD,UCS,LGG,KICH,OV,BLCA,ESCA,UCEC,HNSC,SKCM,GBM,PCPG,PAAD,LIHC,BRCA
hsa-miR-34c-3p	22	THCA,KIRC,PRAD,LUSC,STAD,ACC,KIRP,CESC,LUAD,UCS,LGG,KICH,OV,BLCA,ESCA,UCEC,HNSC,SKCM,PCPG,PAAD,LIHC,BRCA
hsa-miR-6784-3p	22	THCA,KIRC,PRAD,LUSC,STAD,ACC,KIRP,CESC,LUAD,UCS,LGG,KICH,OV,BLCA,ESCA,UCEC,HNSC,SKCM,PCPG,PAAD,LIHC,BRCA
hsa-miR-767-3p	22	THCA,KIRC,PRAD,LUSC,STAD,ACC,KIRP,CESC,LUAD,UCS,LGG,KICH,OV,BLCA,ESCA,UCEC,HNSC,SKCM,PCPG,PAAD,LIHC,BRCA
hsa-miR-6771-5p	22	THCA,KIRC,PRAD,LUSC,STAD,ACC,KIRP,CESC,LUAD,UCS,LGG,KICH,OV,BLCA,ESCA,UCEC,HNSC,SKCM,PCPG,PAAD,LIHC,BRCA
hsa-miR-6875-3p	22	THCA,KIRC,PRAD,LUSC,STAD,ACC,KIRP,CESC,LUAD,UCS,LGG,KICH,OV,BLCA,ESCA,UCEC,HNSC,SKCM,PCPG,PAAD,LIHC,BRCA
hsa-miR-1253	24	THCA,KIRC,LAML,PRAD,LUSC,STAD,ACC,KIRP,CESC,LUAD,UCS,LGG,KICH,OV,BLCA,ESCA,UCEC,HNSC,SKCM,GBM,PCPG,PAAD,LIHC,BRCA
hsa-miR-4764-5p	22	THCA,KIRC,PRAD,LUSC,STAD,ACC,KIRP,CESC,LUAD,UCS,LGG,KICH,OV,BLCA,ESCA,UCEC,HNSC,SKCM,PCPG,PAAD,LIHC,BRCA
hsa-miR-6789-3p	22	THCA,KIRC,PRAD,LUSC,STAD,ACC,KIRP,CESC,LUAD,UCS,LGG,KICH,OV,BLCA,ESCA,UCEC,HNSC,SKCM,PCPG,PAAD,LIHC,BRCA
hsa-miR-134-3p	24	THCA,KIRC,LAML,PRAD,LUSC,STAD,ACC,KIRP,CESC,LUAD,UCS,LGG,KICH,OV,BLCA,ESCA,UCEC,HNSC,SKCM,GBM,PCPG,PAAD,LIHC,BRCA
hsa-miR-936	24	THCA,KIRC,LAML,PRAD,LUSC,STAD,ACC,KIRP,CESC,LUAD,UCS,LGG,KICH,OV,BLCA,ESCA,UCEC,HNSC,SKCM,GBM,PCPG,PAAD,LIHC,BRCA
hsa-miR-921	24	THCA,KIRC,LAML,PRAD,LUSC,STAD,ACC,KIRP,CESC,LUAD,UCS,LGG,KICH,OV,BLCA,ESCA,UCEC,HNSC,SKCM,GBM,PCPG,PAAD,LIHC,BRCA
hsa-miR-193a-3p	22	THCA,KIRC,PRAD,LUSC,STAD,ACC,KIRP,CESC,LUAD,UCS,LGG,KICH,OV,BLCA,ESCA,UCEC,HNSC,SKCM,PCPG,PAAD,LIHC,BRCA
hsa-miR-1185-5p	22	THCA,KIRC,PRAD,LUSC,STAD,ACC,KIRP,CESC,LUAD,UCS,LGG,KICH,OV,BLCA,ESCA,UCEC,HNSC,SKCM,PCPG,PAAD,LIHC,BRCA
hsa-miR-6847-5p	22	THCA,KIRC,PRAD,LUSC,STAD,ACC,KIRP,CESC,LUAD,UCS,LGG,KICH,OV,BLCA,ESCA,UCEC,HNSC,SKCM,PCPG,PAAD,LIHC,BRCA
hsa-miR-1199-5p	22	THCA,KIRC,PRAD,LUSC,STAD,ACC,KIRP,CESC,LUAD,UCS,LGG,KICH,OV,BLCA,ESCA,UCEC,HNSC,SKCM,PCPG,PAAD,LIHC,BRCA
hsa-miR-4655-3p	22	THCA,KIRC,PRAD,LUSC,STAD,ACC,KIRP,CESC,LUAD,UCS,LGG,KICH,OV,BLCA,ESCA,UCEC,HNSC,SKCM,PCPG,PAAD,LIHC,BRCA
hsa-miR-6833-3p	22	THCA,KIRC,PRAD,LUSC,STAD,ACC,KIRP,CESC,LUAD,UCS,LGG,KICH,OV,BLCA,ESCA,UCEC,HNSC,SKCM,PCPG,PAAD,LIHC,BRCA
hsa-miR-1277-3p	24	THCA,KIRC,LAML,PRAD,LUSC,STAD,ACC,KIRP,CESC,LUAD,UCS,LGG,KICH,OV,BLCA,ESCA,UCEC,HNSC,SKCM,GBM,PCPG,PAAD,LIHC,BRCA
hsa-miR-4776-3p	22	THCA,KIRC,PRAD,LUSC,STAD,ACC,KIRP,CESC,LUAD,UCS,LGG,KICH,OV,BLCA,ESCA,UCEC,HNSC,SKCM,PCPG,PAAD,LIHC,BRCA
hsa-miR-1538	24	THCA,KIRC,LAML,PRAD,LUSC,STAD,ACC,KIRP,CESC,LUAD,UCS,LGG,KICH,OV,BLCA,ESCA,UCEC,HNSC,SKCM,GBM,PCPG,PAAD,LIHC,BRCA
hsa-miR-30c-2-3p	24	THCA,KIRC,LAML,PRAD,LUSC,STAD,ACC,KIRP,CESC,LUAD,UCS,LGG,KICH,OV,BLCA,ESCA,UCEC,HNSC,SKCM,GBM,PCPG,PAAD,LIHC,BRCA
hsa-miR-208a-3p	22	THCA,KIRC,PRAD,LUSC,STAD,ACC,KIRP,CESC,LUAD,UCS,LGG,KICH,OV,BLCA,ESCA,UCEC,HNSC,SKCM,PCPG,PAAD,LIHC,BRCA
hsa-miR-3116	22	THCA,KIRC,PRAD,LUSC,STAD,ACC,KIRP,CESC,LUAD,UCS,LGG,KICH,OV,BLCA,ESCA,UCEC,HNSC,SKCM,PCPG,PAAD,LIHC,BRCA
hsa-miR-30e-3p	22	THCA,KIRC,PRAD,LUSC,STAD,ACC,KIRP,CESC,LUAD,UCS,LGG,KICH,OV,BLCA,ESCA,UCEC,HNSC,SKCM,PCPG,PAAD,LIHC,BRCA
hsa-miR-149-5p	22	THCA,KIRC,PRAD,LUSC,STAD,ACC,KIRP,CESC,LUAD,UCS,LGG,KICH,OV,BLCA,ESCA,UCEC,HNSC,SKCM,PCPG,PAAD,LIHC,BRCA
hsa-miR-4646-5p	22	THCA,KIRC,PRAD,LUSC,STAD,ACC,KIRP,CESC,LUAD,UCS,LGG,KICH,OV,BLCA,ESCA,UCEC,HNSC,SKCM,PCPG,PAAD,LIHC,BRCA
hsa-miR-3198	22	THCA,KIRC,PRAD,LUSC,STAD,ACC,KIRP,CESC,LUAD,UCS,LGG,KICH,OV,BLCA,ESCA,UCEC,HNSC,SKCM,PCPG,PAAD,LIHC,BRCA
hsa-miR-221-3p	22	THCA,KIRC,PRAD,LUSC,STAD,ACC,KIRP,CESC,LUAD,UCS,LGG,KICH,OV,BLCA,ESCA,UCEC,HNSC,SKCM,PCPG,PAAD,LIHC,BRCA
hsa-miR-520f-5p	22	THCA,KIRC,PRAD,LUSC,STAD,ACC,KIRP,CESC,LUAD,UCS,LGG,KICH,OV,BLCA,ESCA,UCEC,HNSC,SKCM,PCPG,PAAD,LIHC,BRCA
hsa-miR-3139	24	THCA,KIRC,LAML,PRAD,LUSC,STAD,ACC,KIRP,CESC,LUAD,UCS,LGG,KICH,OV,BLCA,ESCA,UCEC,HNSC,SKCM,GBM,PCPG,PAAD,LIHC,BRCA
hsa-miR-4999-5p	22	THCA,KIRC,PRAD,LUSC,STAD,ACC,KIRP,CESC,LUAD,UCS,LGG,KICH,OV,BLCA,ESCA,UCEC,HNSC,SKCM,PCPG,PAAD,LIHC,BRCA
hsa-miR-20b-3p	24	THCA,KIRC,LAML,PRAD,LUSC,STAD,ACC,KIRP,CESC,LUAD,UCS,LGG,KICH,OV,BLCA,ESCA,UCEC,HNSC,SKCM,GBM,PCPG,PAAD,LIHC,BRCA
hsa-miR-5188	24	THCA,KIRC,LAML,PRAD,LUSC,STAD,ACC,KIRP,CESC,LUAD,UCS,LGG,KICH,OV,BLCA,ESCA,UCEC,HNSC,SKCM,GBM,PCPG,PAAD,LIHC,BRCA
hsa-miR-652-3p	24	THCA,KIRC,LAML,PRAD,LUSC,STAD,ACC,KIRP,CESC,LUAD,UCS,LGG,KICH,OV,BLCA,ESCA,UCEC,HNSC,SKCM,GBM,PCPG,PAAD,LIHC,BRCA
hsa-miR-4737	24	THCA,KIRC,LAML,PRAD,LUSC,STAD,ACC,KIRP,CESC,LUAD,UCS,LGG,KICH,OV,BLCA,ESCA,UCEC,HNSC,SKCM,GBM,PCPG,PAAD,LIHC,BRCA
hsa-miR-3656	24	THCA,KIRC,LAML,PRAD,LUSC,STAD,ACC,KIRP,CESC,LUAD,UCS,LGG,KICH,OV,BLCA,ESCA,UCEC,HNSC,SKCM,GBM,PCPG,PAAD,LIHC,BRCA
hsa-miR-498	24	THCA,KIRC,LAML,PRAD,LUSC,STAD,ACC,KIRP,CESC,LUAD,UCS,LGG,KICH,OV,BLCA,ESCA,UCEC,HNSC,SKCM,GBM,PCPG,PAAD,LIHC,BRCA
hsa-miR-4734	24	THCA,KIRC,LAML,PRAD,LUSC,STAD,ACC,KIRP,CESC,LUAD,UCS,LGG,KICH,OV,BLCA,ESCA,UCEC,HNSC,SKCM,GBM,PCPG,PAAD,LIHC,BRCA
hsa-miR-1469	24	THCA,KIRC,LAML,PRAD,LUSC,STAD,ACC,KIRP,CESC,LUAD,UCS,LGG,KICH,OV,BLCA,ESCA,UCEC,HNSC,SKCM,GBM,PCPG,PAAD,LIHC,BRCA
hsa-miR-4490	24	THCA,KIRC,LAML,PRAD,LUSC,STAD,ACC,KIRP,CESC,LUAD,UCS,LGG,KICH,OV,BLCA,ESCA,UCEC,HNSC,SKCM,GBM,PCPG,PAAD,LIHC,BRCA
hsa-miR-4260	24	THCA,KIRC,LAML,PRAD,LUSC,STAD,ACC,KIRP,CESC,LUAD,UCS,LGG,KICH,OV,BLCA,ESCA,UCEC,HNSC,SKCM,GBM,PCPG,PAAD,LIHC,BRCA
hsa-miR-2115-5p	24	THCA,KIRC,LAML,PRAD,LUSC,STAD,ACC,KIRP,CESC,LUAD,UCS,LGG,KICH,OV,BLCA,ESCA,UCEC,HNSC,SKCM,GBM,PCPG,PAAD,LIHC,BRCA
hsa-miR-5681b	22	THCA,KIRC,PRAD,LUSC,STAD,ACC,KIRP,CESC,LUAD,UCS,LGG,KICH,OV,BLCA,ESCA,UCEC,HNSC,SKCM,PCPG,PAAD,LIHC,BRCA
hsa-miR-4662a-5p	22	THCA,KIRC,PRAD,LUSC,STAD,ACC,KIRP,CESC,LUAD,UCS,LGG,KICH,OV,BLCA,ESCA,UCEC,HNSC,SKCM,PCPG,PAAD,LIHC,BRCA
hsa-miR-633	24	THCA,KIRC,LAML,PRAD,LUSC,STAD,ACC,KIRP,CESC,LUAD,UCS,LGG,KICH,OV,BLCA,ESCA,UCEC,HNSC,SKCM,GBM,PCPG,PAAD,LIHC,BRCA
hsa-miR-6084	22	THCA,KIRC,PRAD,LUSC,STAD,ACC,KIRP,CESC,LUAD,UCS,LGG,KICH,OV,BLCA,ESCA,UCEC,HNSC,SKCM,PCPG,PAAD,LIHC,BRCA
hsa-miR-4471	24	THCA,KIRC,LAML,PRAD,LUSC,STAD,ACC,KIRP,CESC,LUAD,UCS,LGG,KICH,OV,BLCA,ESCA,UCEC,HNSC,SKCM,GBM,PCPG,PAAD,LIHC,BRCA
hsa-miR-585-5p	24	THCA,KIRC,LAML,PRAD,LUSC,STAD,ACC,KIRP,CESC,LUAD,UCS,LGG,KICH,OV,BLCA,ESCA,UCEC,HNSC,SKCM,GBM,PCPG,PAAD,LIHC,BRCA
hsa-miR-212-3p	22	THCA,KIRC,PRAD,LUSC,STAD,ACC,KIRP,CESC,LUAD,UCS,LGG,KICH,OV,BLCA,ESCA,UCEC,HNSC,SKCM,PCPG,PAAD,LIHC,BRCA
hsa-miR-1224-5p	22	THCA,KIRC,PRAD,LUSC,STAD,ACC,KIRP,CESC,LUAD,UCS,LGG,KICH,OV,BLCA,ESCA,UCEC,HNSC,SKCM,PCPG,PAAD,LIHC,BRCA
hsa-miR-4772-5p	24	THCA,KIRC,LAML,PRAD,LUSC,STAD,ACC,KIRP,CESC,LUAD,UCS,LGG,KICH,OV,BLCA,ESCA,UCEC,HNSC,SKCM,GBM,PCPG,PAAD,LIHC,BRCA
hsa-miR-6764-3p	22	THCA,KIRC,PRAD,LUSC,STAD,ACC,KIRP,CESC,LUAD,UCS,LGG,KICH,OV,BLCA,ESCA,UCEC,HNSC,SKCM,PCPG,PAAD,LIHC,BRCA
hsa-miR-3158-3p	22	THCA,KIRC,PRAD,LUSC,STAD,ACC,KIRP,CESC,LUAD,UCS,LGG,KICH,OV,BLCA,ESCA,UCEC,HNSC,SKCM,PCPG,PAAD,LIHC,BRCA
hsa-miR-4427	24	THCA,KIRC,LAML,PRAD,LUSC,STAD,ACC,KIRP,CESC,LUAD,UCS,LGG,KICH,OV,BLCA,ESCA,UCEC,HNSC,SKCM,GBM,PCPG,PAAD,LIHC,BRCA
hsa-miR-3913-5p	22	THCA,KIRC,PRAD,LUSC,STAD,ACC,KIRP,CESC,LUAD,UCS,LGG,KICH,OV,BLCA,ESCA,UCEC,HNSC,SKCM,PCPG,PAAD,LIHC,BRCA
hsa-miR-553	24	THCA,KIRC,LAML,PRAD,LUSC,STAD,ACC,KIRP,CESC,LUAD,UCS,LGG,KICH,OV,BLCA,ESCA,UCEC,HNSC,SKCM,GBM,PCPG,PAAD,LIHC,BRCA
hsa-miR-6740-3p	22	THCA,KIRC,PRAD,LUSC,STAD,ACC,KIRP,CESC,LUAD,UCS,LGG,KICH,OV,BLCA,ESCA,UCEC,HNSC,SKCM,PCPG,PAAD,LIHC,BRCA
hsa-miR-568	24	THCA,KIRC,LAML,PRAD,LUSC,STAD,ACC,KIRP,CESC,LUAD,UCS,LGG,KICH,OV,BLCA,ESCA,UCEC,HNSC,SKCM,GBM,PCPG,PAAD,LIHC,BRCA
hsa-miR-3714	24	THCA,KIRC,LAML,PRAD,LUSC,STAD,ACC,KIRP,CESC,LUAD,UCS,LGG,KICH,OV,BLCA,ESCA,UCEC,HNSC,SKCM,GBM,PCPG,PAAD,LIHC,BRCA
hsa-miR-592	24	THCA,KIRC,LAML,PRAD,LUSC,STAD,ACC,KIRP,CESC,LUAD,UCS,LGG,KICH,OV,BLCA,ESCA,UCEC,HNSC,SKCM,GBM,PCPG,PAAD,LIHC,BRCA
hsa-miR-6741-5p	22	THCA,KIRC,PRAD,LUSC,STAD,ACC,KIRP,CESC,LUAD,UCS,LGG,KICH,OV,BLCA,ESCA,UCEC,HNSC,SKCM,PCPG,PAAD,LIHC,BRCA
hsa-miR-3189-5p	24	THCA,KIRC,LAML,PRAD,LUSC,STAD,ACC,KIRP,CESC,LUAD,UCS,LGG,KICH,OV,BLCA,ESCA,UCEC,HNSC,SKCM,GBM,PCPG,PAAD,LIHC,BRCA
hsa-miR-3616-5p	24	THCA,KIRC,LAML,PRAD,LUSC,STAD,ACC,KIRP,CESC,LUAD,UCS,LGG,KICH,OV,BLCA,ESCA,UCEC,HNSC,SKCM,GBM,PCPG,PAAD,LIHC,BRCA
hsa-miR-6753-5p	22	THCA,KIRC,PRAD,LUSC,STAD,ACC,KIRP,CESC,LUAD,UCS,LGG,KICH,OV,BLCA,ESCA,UCEC,HNSC,SKCM,PCPG,PAAD,LIHC,BRCA
hsa-miR-940	24	THCA,KIRC,LAML,PRAD,LUSC,STAD,ACC,KIRP,CESC,LUAD,UCS,LGG,KICH,OV,BLCA,ESCA,UCEC,HNSC,SKCM,GBM,PCPG,PAAD,LIHC,BRCA
hsa-miR-33b-3p	22	THCA,KIRC,PRAD,LUSC,STAD,ACC,KIRP,CESC,LUAD,UCS,LGG,KICH,OV,BLCA,ESCA,UCEC,HNSC,SKCM,PCPG,PAAD,LIHC,BRCA
hsa-miR-4668-3p	22	THCA,KIRC,PRAD,LUSC,STAD,ACC,KIRP,CESC,LUAD,UCS,LGG,KICH,OV,BLCA,ESCA,UCEC,HNSC,SKCM,PCPG,PAAD,LIHC,BRCA
hsa-miR-588	24	THCA,KIRC,LAML,PRAD,LUSC,STAD,ACC,KIRP,CESC,LUAD,UCS,LGG,KICH,OV,BLCA,ESCA,UCEC,HNSC,SKCM,GBM,PCPG,PAAD,LIHC,BRCA
hsa-miR-1251-5p	22	THCA,KIRC,PRAD,LUSC,STAD,ACC,KIRP,CESC,LUAD,UCS,LGG,KICH,OV,BLCA,ESCA,UCEC,HNSC,SKCM,PCPG,PAAD,LIHC,BRCA
hsa-miR-8078	22	THCA,KIRC,PRAD,LUSC,STAD,ACC,KIRP,CESC,LUAD,UCS,LGG,KICH,OV,BLCA,ESCA,UCEC,HNSC,SKCM,PCPG,PAAD,LIHC,BRCA
hsa-miR-5703	24	THCA,KIRC,LAML,PRAD,LUSC,STAD,ACC,KIRP,CESC,LUAD,UCS,LGG,KICH,OV,BLCA,ESCA,UCEC,HNSC,SKCM,GBM,PCPG,PAAD,LIHC,BRCA
hsa-miR-146a-3p	22	THCA,KIRC,PRAD,LUSC,STAD,ACC,KIRP,CESC,LUAD,UCS,LGG,KICH,OV,BLCA,ESCA,UCEC,HNSC,SKCM,PCPG,PAAD,LIHC,BRCA
hsa-miR-449c-5p	22	THCA,KIRC,PRAD,LUSC,STAD,ACC,KIRP,CESC,LUAD,UCS,LGG,KICH,OV,BLCA,ESCA,UCEC,HNSC,SKCM,PCPG,PAAD,LIHC,BRCA
hsa-miR-5087	22	THCA,KIRC,PRAD,LUSC,STAD,ACC,KIRP,CESC,LUAD,UCS,LGG,KICH,OV,BLCA,ESCA,UCEC,HNSC,SKCM,PCPG,PAAD,LIHC,BRCA
hsa-miR-6800-3p	22	THCA,KIRC,PRAD,LUSC,STAD,ACC,KIRP,CESC,LUAD,UCS,LGG,KICH,OV,BLCA,ESCA,UCEC,HNSC,SKCM,PCPG,PAAD,LIHC,BRCA
hsa-miR-3913-3p	22	THCA,KIRC,PRAD,LUSC,STAD,ACC,KIRP,CESC,LUAD,UCS,LGG,KICH,OV,BLCA,ESCA,UCEC,HNSC,SKCM,PCPG,PAAD,LIHC,BRCA
hsa-miR-6814-3p	22	THCA,KIRC,PRAD,LUSC,STAD,ACC,KIRP,CESC,LUAD,UCS,LGG,KICH,OV,BLCA,ESCA,UCEC,HNSC,SKCM,PCPG,PAAD,LIHC,BRCA
hsa-miR-1292-3p	22	THCA,KIRC,PRAD,LUSC,STAD,ACC,KIRP,CESC,LUAD,UCS,LGG,KICH,OV,BLCA,ESCA,UCEC,HNSC,SKCM,PCPG,PAAD,LIHC,BRCA
hsa-miR-6735-3p	22	THCA,KIRC,PRAD,LUSC,STAD,ACC,KIRP,CESC,LUAD,UCS,LGG,KICH,OV,BLCA,ESCA,UCEC,HNSC,SKCM,PCPG,PAAD,LIHC,BRCA
hsa-miR-548av-3p	22	THCA,KIRC,PRAD,LUSC,STAD,ACC,KIRP,CESC,LUAD,UCS,LGG,KICH,OV,BLCA,ESCA,UCEC,HNSC,SKCM,PCPG,PAAD,LIHC,BRCA
hsa-miR-5701	22	THCA,KIRC,PRAD,LUSC,STAD,ACC,KIRP,CESC,LUAD,UCS,LGG,KICH,OV,BLCA,ESCA,UCEC,HNSC,SKCM,PCPG,PAAD,LIHC,BRCA
hsa-miR-450b-3p	22	THCA,KIRC,PRAD,LUSC,STAD,ACC,KIRP,CESC,LUAD,UCS,LGG,KICH,OV,BLCA,ESCA,UCEC,HNSC,SKCM,PCPG,PAAD,LIHC,BRCA
hsa-miR-7847-3p	22	THCA,KIRC,PRAD,LUSC,STAD,ACC,KIRP,CESC,LUAD,UCS,LGG,KICH,OV,BLCA,ESCA,UCEC,HNSC,SKCM,PCPG,PAAD,LIHC,BRCA
hsa-miR-4497	24	THCA,KIRC,LAML,PRAD,LUSC,STAD,ACC,KIRP,CESC,LUAD,UCS,LGG,KICH,OV,BLCA,ESCA,UCEC,HNSC,SKCM,GBM,PCPG,PAAD,LIHC,BRCA
hsa-miR-3187-5p	22	THCA,KIRC,PRAD,LUSC,STAD,ACC,KIRP,CESC,LUAD,UCS,LGG,KICH,OV,BLCA,ESCA,UCEC,HNSC,SKCM,PCPG,PAAD,LIHC,BRCA
hsa-miR-6820-5p	22	THCA,KIRC,PRAD,LUSC,STAD,ACC,KIRP,CESC,LUAD,UCS,LGG,KICH,OV,BLCA,ESCA,UCEC,HNSC,SKCM,PCPG,PAAD,LIHC,BRCA
hsa-miR-1181	24	THCA,KIRC,LAML,PRAD,LUSC,STAD,ACC,KIRP,CESC,LUAD,UCS,LGG,KICH,OV,BLCA,ESCA,UCEC,HNSC,SKCM,GBM,PCPG,PAAD,LIHC,BRCA
hsa-miR-3121-3p	22	THCA,KIRC,PRAD,LUSC,STAD,ACC,KIRP,CESC,LUAD,UCS,LGG,KICH,OV,BLCA,ESCA,UCEC,HNSC,SKCM,PCPG,PAAD,LIHC,BRCA
hsa-miR-8058	22	THCA,KIRC,PRAD,LUSC,STAD,ACC,KIRP,CESC,LUAD,UCS,LGG,KICH,OV,BLCA,ESCA,UCEC,HNSC,SKCM,PCPG,PAAD,LIHC,BRCA
hsa-miR-452-5p	22	THCA,KIRC,PRAD,LUSC,STAD,ACC,KIRP,CESC,LUAD,UCS,LGG,KICH,OV,BLCA,ESCA,UCEC,HNSC,SKCM,PCPG,PAAD,LIHC,BRCA
hsa-miR-642a-5p	22	THCA,KIRC,PRAD,LUSC,STAD,ACC,KIRP,CESC,LUAD,UCS,LGG,KICH,OV,BLCA,ESCA,UCEC,HNSC,SKCM,PCPG,PAAD,LIHC,BRCA
hsa-miR-1204	24	THCA,KIRC,LAML,PRAD,LUSC,STAD,ACC,KIRP,CESC,LUAD,UCS,LGG,KICH,OV,BLCA,ESCA,UCEC,HNSC,SKCM,GBM,PCPG,PAAD,LIHC,BRCA
hsa-miR-6753-3p	22	THCA,KIRC,PRAD,LUSC,STAD,ACC,KIRP,CESC,LUAD,UCS,LGG,KICH,OV,BLCA,ESCA,UCEC,HNSC,SKCM,PCPG,PAAD,LIHC,BRCA
hsa-miR-3156-5p	22	THCA,KIRC,PRAD,LUSC,STAD,ACC,KIRP,CESC,LUAD,UCS,LGG,KICH,OV,BLCA,ESCA,UCEC,HNSC,SKCM,PCPG,PAAD,LIHC,BRCA
hsa-miR-363-5p	22	THCA,KIRC,PRAD,LUSC,STAD,ACC,KIRP,CESC,LUAD,UCS,LGG,KICH,OV,BLCA,ESCA,UCEC,HNSC,SKCM,PCPG,PAAD,LIHC,BRCA
hsa-miR-7851-3p	22	THCA,KIRC,PRAD,LUSC,STAD,ACC,KIRP,CESC,LUAD,UCS,LGG,KICH,OV,BLCA,ESCA,UCEC,HNSC,SKCM,PCPG,PAAD,LIHC,BRCA
hsa-miR-520e	24	THCA,KIRC,LAML,PRAD,LUSC,STAD,ACC,KIRP,CESC,LUAD,UCS,LGG,KICH,OV,BLCA,ESCA,UCEC,HNSC,SKCM,GBM,PCPG,PAAD,LIHC,BRCA
hsa-miR-607	24	THCA,KIRC,LAML,PRAD,LUSC,STAD,ACC,KIRP,CESC,LUAD,UCS,LGG,KICH,OV,BLCA,ESCA,UCEC,HNSC,SKCM,GBM,PCPG,PAAD,LIHC,BRCA
hsa-miR-3152-3p	24	THCA,KIRC,LAML,PRAD,LUSC,STAD,ACC,KIRP,CESC,LUAD,UCS,LGG,KICH,OV,BLCA,ESCA,UCEC,HNSC,SKCM,GBM,PCPG,PAAD,LIHC,BRCA
hsa-miR-6783-5p	22	THCA,KIRC,PRAD,LUSC,STAD,ACC,KIRP,CESC,LUAD,UCS,LGG,KICH,OV,BLCA,ESCA,UCEC,HNSC,SKCM,PCPG,PAAD,LIHC,BRCA
hsa-miR-520c-5p	22	THCA,KIRC,PRAD,LUSC,STAD,ACC,KIRP,CESC,LUAD,UCS,LGG,KICH,OV,BLCA,ESCA,UCEC,HNSC,SKCM,PCPG,PAAD,LIHC,BRCA
hsa-miR-4766-5p	22	THCA,KIRC,PRAD,LUSC,STAD,ACC,KIRP,CESC,LUAD,UCS,LGG,KICH,OV,BLCA,ESCA,UCEC,HNSC,SKCM,PCPG,PAAD,LIHC,BRCA
hsa-miR-580-3p	24	THCA,KIRC,LAML,PRAD,LUSC,STAD,ACC,KIRP,CESC,LUAD,UCS,LGG,KICH,OV,BLCA,ESCA,UCEC,HNSC,SKCM,GBM,PCPG,PAAD,LIHC,BRCA
hsa-miR-4716-3p	22	THCA,KIRC,PRAD,LUSC,STAD,ACC,KIRP,CESC,LUAD,UCS,LGG,KICH,OV,BLCA,ESCA,UCEC,HNSC,SKCM,PCPG,PAAD,LIHC,BRCA
hsa-miR-6881-5p	22	THCA,KIRC,PRAD,LUSC,STAD,ACC,KIRP,CESC,LUAD,UCS,LGG,KICH,OV,BLCA,ESCA,UCEC,HNSC,SKCM,PCPG,PAAD,LIHC,BRCA
hsa-miR-25-5p	22	THCA,KIRC,PRAD,LUSC,STAD,ACC,KIRP,CESC,LUAD,UCS,LGG,KICH,OV,BLCA,ESCA,UCEC,HNSC,SKCM,PCPG,PAAD,LIHC,BRCA
hsa-miR-548b-3p	22	THCA,KIRC,PRAD,LUSC,STAD,ACC,KIRP,CESC,LUAD,UCS,LGG,KICH,OV,BLCA,ESCA,UCEC,HNSC,SKCM,PCPG,PAAD,LIHC,BRCA
hsa-miR-3178	24	THCA,KIRC,LAML,PRAD,LUSC,STAD,ACC,KIRP,CESC,LUAD,UCS,LGG,KICH,OV,BLCA,ESCA,UCEC,HNSC,SKCM,GBM,PCPG,PAAD,LIHC,BRCA
hsa-miR-4651	24	THCA,KIRC,LAML,PRAD,LUSC,STAD,ACC,KIRP,CESC,LUAD,UCS,LGG,KICH,OV,BLCA,ESCA,UCEC,HNSC,SKCM,GBM,PCPG,PAAD,LIHC,BRCA
hsa-miR-4798-5p	22	THCA,KIRC,PRAD,LUSC,STAD,ACC,KIRP,CESC,LUAD,UCS,LGG,KICH,OV,BLCA,ESCA,UCEC,HNSC,SKCM,PCPG,PAAD,LIHC,BRCA
hsa-miR-148a-5p	22	THCA,KIRC,PRAD,LUSC,STAD,ACC,KIRP,CESC,LUAD,UCS,LGG,KICH,OV,BLCA,ESCA,UCEC,HNSC,SKCM,PCPG,PAAD,LIHC,BRCA
hsa-miR-4781-3p	24	THCA,KIRC,LAML,PRAD,LUSC,STAD,ACC,KIRP,CESC,LUAD,UCS,LGG,KICH,OV,BLCA,ESCA,UCEC,HNSC,SKCM,GBM,PCPG,PAAD,LIHC,BRCA
hsa-miR-4538	22	THCA,KIRC,PRAD,LUSC,STAD,ACC,KIRP,CESC,LUAD,UCS,LGG,KICH,OV,BLCA,ESCA,UCEC,HNSC,SKCM,PCPG,PAAD,LIHC,BRCA
hsa-miR-6722-3p	22	THCA,KIRC,PRAD,LUSC,STAD,ACC,KIRP,CESC,LUAD,UCS,LGG,KICH,OV,BLCA,ESCA,UCEC,HNSC,SKCM,PCPG,PAAD,LIHC,BRCA
hsa-miR-4716-5p	24	THCA,KIRC,LAML,PRAD,LUSC,STAD,ACC,KIRP,CESC,LUAD,UCS,LGG,KICH,OV,BLCA,ESCA,UCEC,HNSC,SKCM,GBM,PCPG,PAAD,LIHC,BRCA
hsa-miR-3973	24	THCA,KIRC,LAML,PRAD,LUSC,STAD,ACC,KIRP,CESC,LUAD,UCS,LGG,KICH,OV,BLCA,ESCA,UCEC,HNSC,SKCM,GBM,PCPG,PAAD,LIHC,BRCA
hsa-miR-99b-5p	22	THCA,KIRC,PRAD,LUSC,STAD,ACC,KIRP,CESC,LUAD,UCS,LGG,KICH,OV,BLCA,ESCA,UCEC,HNSC,SKCM,PCPG,PAAD,LIHC,BRCA
hsa-miR-548au-5p	22	THCA,KIRC,PRAD,LUSC,STAD,ACC,KIRP,CESC,LUAD,UCS,LGG,KICH,OV,BLCA,ESCA,UCEC,HNSC,SKCM,PCPG,PAAD,LIHC,BRCA
hsa-miR-494-3p	24	THCA,KIRC,LAML,PRAD,LUSC,STAD,ACC,KIRP,CESC,LUAD,UCS,LGG,KICH,OV,BLCA,ESCA,UCEC,HNSC,SKCM,GBM,PCPG,PAAD,LIHC,BRCA
hsa-miR-452-3p	24	THCA,KIRC,LAML,PRAD,LUSC,STAD,ACC,KIRP,CESC,LUAD,UCS,LGG,KICH,OV,BLCA,ESCA,UCEC,HNSC,SKCM,GBM,PCPG,PAAD,LIHC,BRCA
hsa-miR-19b-2-5p	24	THCA,KIRC,LAML,PRAD,LUSC,STAD,ACC,KIRP,CESC,LUAD,UCS,LGG,KICH,OV,BLCA,ESCA,UCEC,HNSC,SKCM,GBM,PCPG,PAAD,LIHC,BRCA
hsa-miR-221-5p	24	THCA,KIRC,LAML,PRAD,LUSC,STAD,ACC,KIRP,CESC,LUAD,UCS,LGG,KICH,OV,BLCA,ESCA,UCEC,HNSC,SKCM,GBM,PCPG,PAAD,LIHC,BRCA
hsa-miR-4322	24	THCA,KIRC,LAML,PRAD,LUSC,STAD,ACC,KIRP,CESC,LUAD,UCS,LGG,KICH,OV,BLCA,ESCA,UCEC,HNSC,SKCM,GBM,PCPG,PAAD,LIHC,BRCA
hsa-miR-6780a-3p	22	THCA,KIRC,PRAD,LUSC,STAD,ACC,KIRP,CESC,LUAD,UCS,LGG,KICH,OV,BLCA,ESCA,UCEC,HNSC,SKCM,PCPG,PAAD,LIHC,BRCA
hsa-miR-4329	24	THCA,KIRC,LAML,PRAD,LUSC,STAD,ACC,KIRP,CESC,LUAD,UCS,LGG,KICH,OV,BLCA,ESCA,UCEC,HNSC,SKCM,GBM,PCPG,PAAD,LIHC,BRCA
hsa-miR-548at-3p	22	THCA,KIRC,PRAD,LUSC,STAD,ACC,KIRP,CESC,LUAD,UCS,LGG,KICH,OV,BLCA,ESCA,UCEC,HNSC,SKCM,PCPG,PAAD,LIHC,BRCA
hsa-miR-4704-3p	22	THCA,KIRC,PRAD,LUSC,STAD,ACC,KIRP,CESC,LUAD,UCS,LGG,KICH,OV,BLCA,ESCA,UCEC,HNSC,SKCM,PCPG,PAAD,LIHC,BRCA
hsa-miR-3664-3p	22	THCA,KIRC,PRAD,LUSC,STAD,ACC,KIRP,CESC,LUAD,UCS,LGG,KICH,OV,BLCA,ESCA,UCEC,HNSC,SKCM,PCPG,PAAD,LIHC,BRCA
hsa-miR-4648	24	THCA,KIRC,LAML,PRAD,LUSC,STAD,ACC,KIRP,CESC,LUAD,UCS,LGG,KICH,OV,BLCA,ESCA,UCEC,HNSC,SKCM,GBM,PCPG,PAAD,LIHC,BRCA
hsa-miR-551a	24	THCA,KIRC,LAML,PRAD,LUSC,STAD,ACC,KIRP,CESC,LUAD,UCS,LGG,KICH,OV,BLCA,ESCA,UCEC,HNSC,SKCM,GBM,PCPG,PAAD,LIHC,BRCA
hsa-let-7f-2-3p	24	THCA,KIRC,LAML,PRAD,LUSC,STAD,ACC,KIRP,CESC,LUAD,UCS,LGG,KICH,OV,BLCA,ESCA,UCEC,HNSC,SKCM,GBM,PCPG,PAAD,LIHC,BRCA
hsa-miR-4749-5p	22	THCA,KIRC,PRAD,LUSC,STAD,ACC,KIRP,CESC,LUAD,UCS,LGG,KICH,OV,BLCA,ESCA,UCEC,HNSC,SKCM,PCPG,PAAD,LIHC,BRCA
hsa-miR-7844-5p	22	THCA,KIRC,PRAD,LUSC,STAD,ACC,KIRP,CESC,LUAD,UCS,LGG,KICH,OV,BLCA,ESCA,UCEC,HNSC,SKCM,PCPG,PAAD,LIHC,BRCA
hsa-miR-3167	24	THCA,KIRC,LAML,PRAD,LUSC,STAD,ACC,KIRP,CESC,LUAD,UCS,LGG,KICH,OV,BLCA,ESCA,UCEC,HNSC,SKCM,GBM,PCPG,PAAD,LIHC,BRCA
hsa-miR-1295b-5p	22	THCA,KIRC,PRAD,LUSC,STAD,ACC,KIRP,CESC,LUAD,UCS,LGG,KICH,OV,BLCA,ESCA,UCEC,HNSC,SKCM,PCPG,PAAD,LIHC,BRCA
hsa-miR-891a-3p	24	THCA,KIRC,LAML,PRAD,LUSC,STAD,ACC,KIRP,CESC,LUAD,UCS,LGG,KICH,OV,BLCA,ESCA,UCEC,HNSC,SKCM,GBM,PCPG,PAAD,LIHC,BRCA
hsa-miR-215-5p	24	THCA,KIRC,LAML,PRAD,LUSC,STAD,ACC,KIRP,CESC,LUAD,UCS,LGG,KICH,OV,BLCA,ESCA,UCEC,HNSC,SKCM,GBM,PCPG,PAAD,LIHC,BRCA
hsa-miR-1292-5p	24	THCA,KIRC,LAML,PRAD,LUSC,STAD,ACC,KIRP,CESC,LUAD,UCS,LGG,KICH,OV,BLCA,ESCA,UCEC,HNSC,SKCM,GBM,PCPG,PAAD,LIHC,BRCA
hsa-miR-4670-3p	22	THCA,KIRC,PRAD,LUSC,STAD,ACC,KIRP,CESC,LUAD,UCS,LGG,KICH,OV,BLCA,ESCA,UCEC,HNSC,SKCM,PCPG,PAAD,LIHC,BRCA
hsa-miR-605-5p	22	THCA,KIRC,PRAD,LUSC,STAD,ACC,KIRP,CESC,LUAD,UCS,LGG,KICH,OV,BLCA,ESCA,UCEC,HNSC,SKCM,PCPG,PAAD,LIHC,BRCA
hsa-miR-6806-3p	22	THCA,KIRC,PRAD,LUSC,STAD,ACC,KIRP,CESC,LUAD,UCS,LGG,KICH,OV,BLCA,ESCA,UCEC,HNSC,SKCM,PCPG,PAAD,LIHC,BRCA
hsa-miR-4720-5p	22	THCA,KIRC,PRAD,LUSC,STAD,ACC,KIRP,CESC,LUAD,UCS,LGG,KICH,OV,BLCA,ESCA,UCEC,HNSC,SKCM,PCPG,PAAD,LIHC,BRCA
hsa-miR-6758-3p	22	THCA,KIRC,PRAD,LUSC,STAD,ACC,KIRP,CESC,LUAD,UCS,LGG,KICH,OV,BLCA,ESCA,UCEC,HNSC,SKCM,PCPG,PAAD,LIHC,BRCA
hsa-miR-5684	24	THCA,KIRC,LAML,PRAD,LUSC,STAD,ACC,KIRP,CESC,LUAD,UCS,LGG,KICH,OV,BLCA,ESCA,UCEC,HNSC,SKCM,GBM,PCPG,PAAD,LIHC,BRCA
hsa-miR-150-5p	22	THCA,KIRC,PRAD,LUSC,STAD,ACC,KIRP,CESC,LUAD,UCS,LGG,KICH,OV,BLCA,ESCA,UCEC,HNSC,SKCM,PCPG,PAAD,LIHC,BRCA
hsa-miR-361-3p	22	THCA,KIRC,PRAD,LUSC,STAD,ACC,KIRP,CESC,LUAD,UCS,LGG,KICH,OV,BLCA,ESCA,UCEC,HNSC,SKCM,PCPG,PAAD,LIHC,BRCA
hsa-miR-6133	22	THCA,KIRC,PRAD,LUSC,STAD,ACC,KIRP,CESC,LUAD,UCS,LGG,KICH,OV,BLCA,ESCA,UCEC,HNSC,SKCM,PCPG,PAAD,LIHC,BRCA
hsa-miR-4446-3p	24	THCA,KIRC,LAML,PRAD,LUSC,STAD,ACC,KIRP,CESC,LUAD,UCS,LGG,KICH,OV,BLCA,ESCA,UCEC,HNSC,SKCM,GBM,PCPG,PAAD,LIHC,BRCA
hsa-miR-4281	24	THCA,KIRC,LAML,PRAD,LUSC,STAD,ACC,KIRP,CESC,LUAD,UCS,LGG,KICH,OV,BLCA,ESCA,UCEC,HNSC,SKCM,GBM,PCPG,PAAD,LIHC,BRCA
hsa-miR-628-5p	22	THCA,KIRC,PRAD,LUSC,STAD,ACC,KIRP,CESC,LUAD,UCS,LGG,KICH,OV,BLCA,ESCA,UCEC,HNSC,SKCM,PCPG,PAAD,LIHC,BRCA
hsa-miR-100-3p	22	THCA,KIRC,PRAD,LUSC,STAD,ACC,KIRP,CESC,LUAD,UCS,LGG,KICH,OV,BLCA,ESCA,UCEC,HNSC,SKCM,PCPG,PAAD,LIHC,BRCA
hsa-miR-3133	24	THCA,KIRC,LAML,PRAD,LUSC,STAD,ACC,KIRP,CESC,LUAD,UCS,LGG,KICH,OV,BLCA,ESCA,UCEC,HNSC,SKCM,GBM,PCPG,PAAD,LIHC,BRCA
hsa-miR-4298	24	THCA,KIRC,LAML,PRAD,LUSC,STAD,ACC,KIRP,CESC,LUAD,UCS,LGG,KICH,OV,BLCA,ESCA,UCEC,HNSC,SKCM,GBM,PCPG,PAAD,LIHC,BRCA
hsa-miR-6759-5p	22	THCA,KIRC,PRAD,LUSC,STAD,ACC,KIRP,CESC,LUAD,UCS,LGG,KICH,OV,BLCA,ESCA,UCEC,HNSC,SKCM,PCPG,PAAD,LIHC,BRCA
hsa-miR-6777-3p	22	THCA,KIRC,PRAD,LUSC,STAD,ACC,KIRP,CESC,LUAD,UCS,LGG,KICH,OV,BLCA,ESCA,UCEC,HNSC,SKCM,PCPG,PAAD,LIHC,BRCA
hsa-miR-323a-5p	22	THCA,KIRC,PRAD,LUSC,STAD,ACC,KIRP,CESC,LUAD,UCS,LGG,KICH,OV,BLCA,ESCA,UCEC,HNSC,SKCM,PCPG,PAAD,LIHC,BRCA
hsa-miR-345-5p	22	THCA,KIRC,PRAD,LUSC,STAD,ACC,KIRP,CESC,LUAD,UCS,LGG,KICH,OV,BLCA,ESCA,UCEC,HNSC,SKCM,PCPG,PAAD,LIHC,BRCA
hsa-miR-877-5p	22	THCA,KIRC,PRAD,LUSC,STAD,ACC,KIRP,CESC,LUAD,UCS,LGG,KICH,OV,BLCA,ESCA,UCEC,HNSC,SKCM,PCPG,PAAD,LIHC,BRCA
hsa-miR-5008-5p	22	THCA,KIRC,PRAD,LUSC,STAD,ACC,KIRP,CESC,LUAD,UCS,LGG,KICH,OV,BLCA,ESCA,UCEC,HNSC,SKCM,PCPG,PAAD,LIHC,BRCA
hsa-miR-27b-5p	22	THCA,KIRC,PRAD,LUSC,STAD,ACC,KIRP,CESC,LUAD,UCS,LGG,KICH,OV,BLCA,ESCA,UCEC,HNSC,SKCM,PCPG,PAAD,LIHC,BRCA
hsa-miR-301b-3p	24	THCA,KIRC,LAML,PRAD,LUSC,STAD,ACC,KIRP,CESC,LUAD,UCS,LGG,KICH,OV,BLCA,ESCA,UCEC,HNSC,SKCM,GBM,PCPG,PAAD,LIHC,BRCA
hsa-miR-5000-3p	22	THCA,KIRC,PRAD,LUSC,STAD,ACC,KIRP,CESC,LUAD,UCS,LGG,KICH,OV,BLCA,ESCA,UCEC,HNSC,SKCM,PCPG,PAAD,LIHC,BRCA
hsa-miR-4776-5p	22	THCA,KIRC,PRAD,LUSC,STAD,ACC,KIRP,CESC,LUAD,UCS,LGG,KICH,OV,BLCA,ESCA,UCEC,HNSC,SKCM,PCPG,PAAD,LIHC,BRCA
hsa-miR-1227-3p	22	THCA,KIRC,PRAD,LUSC,STAD,ACC,KIRP,CESC,LUAD,UCS,LGG,KICH,OV,BLCA,ESCA,UCEC,HNSC,SKCM,PCPG,PAAD,LIHC,BRCA
hsa-miR-659-3p	24	THCA,KIRC,LAML,PRAD,LUSC,STAD,ACC,KIRP,CESC,LUAD,UCS,LGG,KICH,OV,BLCA,ESCA,UCEC,HNSC,SKCM,GBM,PCPG,PAAD,LIHC,BRCA
hsa-miR-92a-2-5p	22	THCA,KIRC,PRAD,LUSC,STAD,ACC,KIRP,CESC,LUAD,UCS,LGG,KICH,OV,BLCA,ESCA,UCEC,HNSC,SKCM,PCPG,PAAD,LIHC,BRCA
hsa-miR-6813-5p	22	THCA,KIRC,PRAD,LUSC,STAD,ACC,KIRP,CESC,LUAD,UCS,LGG,KICH,OV,BLCA,ESCA,UCEC,HNSC,SKCM,PCPG,PAAD,LIHC,BRCA
hsa-miR-1256	24	THCA,KIRC,LAML,PRAD,LUSC,STAD,ACC,KIRP,CESC,LUAD,UCS,LGG,KICH,OV,BLCA,ESCA,UCEC,HNSC,SKCM,GBM,PCPG,PAAD,LIHC,BRCA
hsa-miR-105-5p	22	THCA,KIRC,PRAD,LUSC,STAD,ACC,KIRP,CESC,LUAD,UCS,LGG,KICH,OV,BLCA,ESCA,UCEC,HNSC,SKCM,PCPG,PAAD,LIHC,BRCA
hsa-miR-4755-3p	24	THCA,KIRC,LAML,PRAD,LUSC,STAD,ACC,KIRP,CESC,LUAD,UCS,LGG,KICH,OV,BLCA,ESCA,UCEC,HNSC,SKCM,GBM,PCPG,PAAD,LIHC,BRCA
hsa-miR-640	24	THCA,KIRC,LAML,PRAD,LUSC,STAD,ACC,KIRP,CESC,LUAD,UCS,LGG,KICH,OV,BLCA,ESCA,UCEC,HNSC,SKCM,GBM,PCPG,PAAD,LIHC,BRCA
hsa-miR-199a-3p	22	THCA,KIRC,PRAD,LUSC,STAD,ACC,KIRP,CESC,LUAD,UCS,LGG,KICH,OV,BLCA,ESCA,UCEC,HNSC,SKCM,PCPG,PAAD,LIHC,BRCA
hsa-miR-1224-3p	24	THCA,KIRC,LAML,PRAD,LUSC,STAD,ACC,KIRP,CESC,LUAD,UCS,LGG,KICH,OV,BLCA,ESCA,UCEC,HNSC,SKCM,GBM,PCPG,PAAD,LIHC,BRCA
hsa-miR-30d-3p	22	THCA,KIRC,PRAD,LUSC,STAD,ACC,KIRP,CESC,LUAD,UCS,LGG,KICH,OV,BLCA,ESCA,UCEC,HNSC,SKCM,PCPG,PAAD,LIHC,BRCA
hsa-miR-1307-5p	22	THCA,KIRC,PRAD,LUSC,STAD,ACC,KIRP,CESC,LUAD,UCS,LGG,KICH,OV,BLCA,ESCA,UCEC,HNSC,SKCM,PCPG,PAAD,LIHC,BRCA
hsa-miR-32-3p	24	THCA,KIRC,LAML,PRAD,LUSC,STAD,ACC,KIRP,CESC,LUAD,UCS,LGG,KICH,OV,BLCA,ESCA,UCEC,HNSC,SKCM,GBM,PCPG,PAAD,LIHC,BRCA
hsa-miR-4500	24	THCA,KIRC,LAML,PRAD,LUSC,STAD,ACC,KIRP,CESC,LUAD,UCS,LGG,KICH,OV,BLCA,ESCA,UCEC,HNSC,SKCM,GBM,PCPG,PAAD,LIHC,BRCA
hsa-miR-4273	24	THCA,KIRC,LAML,PRAD,LUSC,STAD,ACC,KIRP,CESC,LUAD,UCS,LGG,KICH,OV,BLCA,ESCA,UCEC,HNSC,SKCM,GBM,PCPG,PAAD,LIHC,BRCA
hsa-miR-525-3p	24	THCA,KIRC,LAML,PRAD,LUSC,STAD,ACC,KIRP,CESC,LUAD,UCS,LGG,KICH,OV,BLCA,ESCA,UCEC,HNSC,SKCM,GBM,PCPG,PAAD,LIHC,BRCA
hsa-miR-708-5p	22	THCA,KIRC,PRAD,LUSC,STAD,ACC,KIRP,CESC,LUAD,UCS,LGG,KICH,OV,BLCA,ESCA,UCEC,HNSC,SKCM,PCPG,PAAD,LIHC,BRCA
hsa-miR-488-3p	24	THCA,KIRC,LAML,PRAD,LUSC,STAD,ACC,KIRP,CESC,LUAD,UCS,LGG,KICH,OV,BLCA,ESCA,UCEC,HNSC,SKCM,GBM,PCPG,PAAD,LIHC,BRCA
hsa-miR-2467-3p	24	THCA,KIRC,LAML,PRAD,LUSC,STAD,ACC,KIRP,CESC,LUAD,UCS,LGG,KICH,OV,BLCA,ESCA,UCEC,HNSC,SKCM,GBM,PCPG,PAAD,LIHC,BRCA
hsa-miR-4466	24	THCA,KIRC,LAML,PRAD,LUSC,STAD,ACC,KIRP,CESC,LUAD,UCS,LGG,KICH,OV,BLCA,ESCA,UCEC,HNSC,SKCM,GBM,PCPG,PAAD,LIHC,BRCA
hsa-miR-6764-5p	22	THCA,KIRC,PRAD,LUSC,STAD,ACC,KIRP,CESC,LUAD,UCS,LGG,KICH,OV,BLCA,ESCA,UCEC,HNSC,SKCM,PCPG,PAAD,LIHC,BRCA
hsa-miR-3928-5p	24	THCA,KIRC,LAML,PRAD,LUSC,STAD,ACC,KIRP,CESC,LUAD,UCS,LGG,KICH,OV,BLCA,ESCA,UCEC,HNSC,SKCM,GBM,PCPG,PAAD,LIHC,BRCA
hsa-miR-548y	24	THCA,KIRC,LAML,PRAD,LUSC,STAD,ACC,KIRP,CESC,LUAD,UCS,LGG,KICH,OV,BLCA,ESCA,UCEC,HNSC,SKCM,GBM,PCPG,PAAD,LIHC,BRCA
hsa-miR-3914	22	THCA,KIRC,PRAD,LUSC,STAD,ACC,KIRP,CESC,LUAD,UCS,LGG,KICH,OV,BLCA,ESCA,UCEC,HNSC,SKCM,PCPG,PAAD,LIHC,BRCA
hsa-miR-34a-5p	22	THCA,KIRC,PRAD,LUSC,STAD,ACC,KIRP,CESC,LUAD,UCS,LGG,KICH,OV,BLCA,ESCA,UCEC,HNSC,SKCM,PCPG,PAAD,LIHC,BRCA
hsa-miR-335-5p	24	THCA,KIRC,LAML,PRAD,LUSC,STAD,ACC,KIRP,CESC,LUAD,UCS,LGG,KICH,OV,BLCA,ESCA,UCEC,HNSC,SKCM,GBM,PCPG,PAAD,LIHC,BRCA
hsa-miR-711	24	THCA,KIRC,LAML,PRAD,LUSC,STAD,ACC,KIRP,CESC,LUAD,UCS,LGG,KICH,OV,BLCA,ESCA,UCEC,HNSC,SKCM,GBM,PCPG,PAAD,LIHC,BRCA
hsa-miR-5588-3p	22	THCA,KIRC,PRAD,LUSC,STAD,ACC,KIRP,CESC,LUAD,UCS,LGG,KICH,OV,BLCA,ESCA,UCEC,HNSC,SKCM,PCPG,PAAD,LIHC,BRCA
hsa-miR-6769a-5p	22	THCA,KIRC,PRAD,LUSC,STAD,ACC,KIRP,CESC,LUAD,UCS,LGG,KICH,OV,BLCA,ESCA,UCEC,HNSC,SKCM,PCPG,PAAD,LIHC,BRCA
hsa-miR-6848-3p	22	THCA,KIRC,PRAD,LUSC,STAD,ACC,KIRP,CESC,LUAD,UCS,LGG,KICH,OV,BLCA,ESCA,UCEC,HNSC,SKCM,PCPG,PAAD,LIHC,BRCA
hsa-miR-5091	24	THCA,KIRC,LAML,PRAD,LUSC,STAD,ACC,KIRP,CESC,LUAD,UCS,LGG,KICH,OV,BLCA,ESCA,UCEC,HNSC,SKCM,GBM,PCPG,PAAD,LIHC,BRCA
hsa-miR-99b-3p	24	THCA,KIRC,LAML,PRAD,LUSC,STAD,ACC,KIRP,CESC,LUAD,UCS,LGG,KICH,OV,BLCA,ESCA,UCEC,HNSC,SKCM,GBM,PCPG,PAAD,LIHC,BRCA
hsa-miR-26a-5p	22	THCA,KIRC,PRAD,LUSC,STAD,ACC,KIRP,CESC,LUAD,UCS,LGG,KICH,OV,BLCA,ESCA,UCEC,HNSC,SKCM,PCPG,PAAD,LIHC,BRCA
hsa-miR-4793-5p	24	THCA,KIRC,LAML,PRAD,LUSC,STAD,ACC,KIRP,CESC,LUAD,UCS,LGG,KICH,OV,BLCA,ESCA,UCEC,HNSC,SKCM,GBM,PCPG,PAAD,LIHC,BRCA
hsa-miR-6819-5p	22	THCA,KIRC,PRAD,LUSC,STAD,ACC,KIRP,CESC,LUAD,UCS,LGG,KICH,OV,BLCA,ESCA,UCEC,HNSC,SKCM,PCPG,PAAD,LIHC,BRCA
hsa-miR-6747-3p	22	THCA,KIRC,PRAD,LUSC,STAD,ACC,KIRP,CESC,LUAD,UCS,LGG,KICH,OV,BLCA,ESCA,UCEC,HNSC,SKCM,PCPG,PAAD,LIHC,BRCA
hsa-miR-190a-5p	22	THCA,KIRC,PRAD,LUSC,STAD,ACC,KIRP,CESC,LUAD,UCS,LGG,KICH,OV,BLCA,ESCA,UCEC,HNSC,SKCM,PCPG,PAAD,LIHC,BRCA
hsa-miR-7109-5p	22	THCA,KIRC,PRAD,LUSC,STAD,ACC,KIRP,CESC,LUAD,UCS,LGG,KICH,OV,BLCA,ESCA,UCEC,HNSC,SKCM,PCPG,PAAD,LIHC,BRCA
hsa-miR-6728-3p	22	THCA,KIRC,PRAD,LUSC,STAD,ACC,KIRP,CESC,LUAD,UCS,LGG,KICH,OV,BLCA,ESCA,UCEC,HNSC,SKCM,PCPG,PAAD,LIHC,BRCA
hsa-miR-4647	24	THCA,KIRC,LAML,PRAD,LUSC,STAD,ACC,KIRP,CESC,LUAD,UCS,LGG,KICH,OV,BLCA,ESCA,UCEC,HNSC,SKCM,GBM,PCPG,PAAD,LIHC,BRCA
hsa-miR-3674	22	THCA,KIRC,PRAD,LUSC,STAD,ACC,KIRP,CESC,LUAD,UCS,LGG,KICH,OV,BLCA,ESCA,UCEC,HNSC,SKCM,PCPG,PAAD,LIHC,BRCA
hsa-miR-3165	24	THCA,KIRC,LAML,PRAD,LUSC,STAD,ACC,KIRP,CESC,LUAD,UCS,LGG,KICH,OV,BLCA,ESCA,UCEC,HNSC,SKCM,GBM,PCPG,PAAD,LIHC,BRCA
hsa-miR-548c-3p	24	THCA,KIRC,LAML,PRAD,LUSC,STAD,ACC,KIRP,CESC,LUAD,UCS,LGG,KICH,OV,BLCA,ESCA,UCEC,HNSC,SKCM,GBM,PCPG,PAAD,LIHC,BRCA
hsa-miR-4308	24	THCA,KIRC,LAML,PRAD,LUSC,STAD,ACC,KIRP,CESC,LUAD,UCS,LGG,KICH,OV,BLCA,ESCA,UCEC,HNSC,SKCM,GBM,PCPG,PAAD,LIHC,BRCA
hsa-miR-6731-5p	22	THCA,KIRC,PRAD,LUSC,STAD,ACC,KIRP,CESC,LUAD,UCS,LGG,KICH,OV,BLCA,ESCA,UCEC,HNSC,SKCM,PCPG,PAAD,LIHC,BRCA
hsa-miR-3130-3p	22	THCA,KIRC,PRAD,LUSC,STAD,ACC,KIRP,CESC,LUAD,UCS,LGG,KICH,OV,BLCA,ESCA,UCEC,HNSC,SKCM,PCPG,PAAD,LIHC,BRCA
hsa-miR-3666	24	THCA,KIRC,LAML,PRAD,LUSC,STAD,ACC,KIRP,CESC,LUAD,UCS,LGG,KICH,OV,BLCA,ESCA,UCEC,HNSC,SKCM,GBM,PCPG,PAAD,LIHC,BRCA
hsa-miR-4639-5p	22	THCA,KIRC,PRAD,LUSC,STAD,ACC,KIRP,CESC,LUAD,UCS,LGG,KICH,OV,BLCA,ESCA,UCEC,HNSC,SKCM,PCPG,PAAD,LIHC,BRCA
hsa-miR-1264	22	THCA,KIRC,PRAD,LUSC,STAD,ACC,KIRP,CESC,LUAD,UCS,LGG,KICH,OV,BLCA,ESCA,UCEC,HNSC,SKCM,PCPG,PAAD,LIHC,BRCA
hsa-miR-297	24	THCA,KIRC,LAML,PRAD,LUSC,STAD,ACC,KIRP,CESC,LUAD,UCS,LGG,KICH,OV,BLCA,ESCA,UCEC,HNSC,SKCM,GBM,PCPG,PAAD,LIHC,BRCA
hsa-miR-5583-3p	22	THCA,KIRC,PRAD,LUSC,STAD,ACC,KIRP,CESC,LUAD,UCS,LGG,KICH,OV,BLCA,ESCA,UCEC,HNSC,SKCM,PCPG,PAAD,LIHC,BRCA
hsa-miR-3188	24	THCA,KIRC,LAML,PRAD,LUSC,STAD,ACC,KIRP,CESC,LUAD,UCS,LGG,KICH,OV,BLCA,ESCA,UCEC,HNSC,SKCM,GBM,PCPG,PAAD,LIHC,BRCA
hsa-let-7a-5p	22	THCA,KIRC,PRAD,LUSC,STAD,ACC,KIRP,CESC,LUAD,UCS,LGG,KICH,OV,BLCA,ESCA,UCEC,HNSC,SKCM,PCPG,PAAD,LIHC,BRCA
hsa-miR-6080	22	THCA,KIRC,PRAD,LUSC,STAD,ACC,KIRP,CESC,LUAD,UCS,LGG,KICH,OV,BLCA,ESCA,UCEC,HNSC,SKCM,PCPG,PAAD,LIHC,BRCA
hsa-miR-7-5p	22	THCA,KIRC,PRAD,LUSC,STAD,ACC,KIRP,CESC,LUAD,UCS,LGG,KICH,OV,BLCA,ESCA,UCEC,HNSC,SKCM,PCPG,PAAD,LIHC,BRCA
hsa-miR-3136-5p	22	THCA,KIRC,PRAD,LUSC,STAD,ACC,KIRP,CESC,LUAD,UCS,LGG,KICH,OV,BLCA,ESCA,UCEC,HNSC,SKCM,PCPG,PAAD,LIHC,BRCA
hsa-miR-499a-3p	22	THCA,KIRC,PRAD,LUSC,STAD,ACC,KIRP,CESC,LUAD,UCS,LGG,KICH,OV,BLCA,ESCA,UCEC,HNSC,SKCM,PCPG,PAAD,LIHC,BRCA
hsa-miR-629-3p	22	THCA,KIRC,PRAD,LUSC,STAD,ACC,KIRP,CESC,LUAD,UCS,LGG,KICH,OV,BLCA,ESCA,UCEC,HNSC,SKCM,PCPG,PAAD,LIHC,BRCA
hsa-miR-4771	22	THCA,KIRC,PRAD,LUSC,STAD,ACC,KIRP,CESC,LUAD,UCS,LGG,KICH,OV,BLCA,ESCA,UCEC,HNSC,SKCM,PCPG,PAAD,LIHC,BRCA
hsa-miR-518d-3p	22	THCA,KIRC,PRAD,LUSC,STAD,ACC,KIRP,CESC,LUAD,UCS,LGG,KICH,OV,BLCA,ESCA,UCEC,HNSC,SKCM,PCPG,PAAD,LIHC,BRCA
hsa-miR-6746-5p	22	THCA,KIRC,PRAD,LUSC,STAD,ACC,KIRP,CESC,LUAD,UCS,LGG,KICH,OV,BLCA,ESCA,UCEC,HNSC,SKCM,PCPG,PAAD,LIHC,BRCA
hsa-miR-6815-5p	22	THCA,KIRC,PRAD,LUSC,STAD,ACC,KIRP,CESC,LUAD,UCS,LGG,KICH,OV,BLCA,ESCA,UCEC,HNSC,SKCM,PCPG,PAAD,LIHC,BRCA
hsa-miR-6772-3p	22	THCA,KIRC,PRAD,LUSC,STAD,ACC,KIRP,CESC,LUAD,UCS,LGG,KICH,OV,BLCA,ESCA,UCEC,HNSC,SKCM,PCPG,PAAD,LIHC,BRCA
hsa-miR-130a-5p	22	THCA,KIRC,PRAD,LUSC,STAD,ACC,KIRP,CESC,LUAD,UCS,LGG,KICH,OV,BLCA,ESCA,UCEC,HNSC,SKCM,PCPG,PAAD,LIHC,BRCA
hsa-miR-137	22	THCA,KIRC,PRAD,LUSC,STAD,ACC,KIRP,CESC,LUAD,UCS,LGG,KICH,OV,BLCA,ESCA,UCEC,HNSC,SKCM,PCPG,PAAD,LIHC,BRCA
hsa-miR-874-3p	22	THCA,KIRC,PRAD,LUSC,STAD,ACC,KIRP,CESC,LUAD,UCS,LGG,KICH,OV,BLCA,ESCA,UCEC,HNSC,SKCM,PCPG,PAAD,LIHC,BRCA
hsa-miR-331-3p	22	THCA,KIRC,PRAD,LUSC,STAD,ACC,KIRP,CESC,LUAD,UCS,LGG,KICH,OV,BLCA,ESCA,UCEC,HNSC,SKCM,PCPG,PAAD,LIHC,BRCA
hsa-miR-187-3p	22	THCA,KIRC,PRAD,LUSC,STAD,ACC,KIRP,CESC,LUAD,UCS,LGG,KICH,OV,BLCA,ESCA,UCEC,HNSC,SKCM,PCPG,PAAD,LIHC,BRCA
hsa-miR-3150a-3p	22	THCA,KIRC,PRAD,LUSC,STAD,ACC,KIRP,CESC,LUAD,UCS,LGG,KICH,OV,BLCA,ESCA,UCEC,HNSC,SKCM,PCPG,PAAD,LIHC,BRCA
hsa-miR-4433b-3p	22	THCA,KIRC,PRAD,LUSC,STAD,ACC,KIRP,CESC,LUAD,UCS,LGG,KICH,OV,BLCA,ESCA,UCEC,HNSC,SKCM,PCPG,PAAD,LIHC,BRCA
hsa-miR-924	22	THCA,KIRC,PRAD,LUSC,STAD,ACC,KIRP,CESC,LUAD,UCS,LGG,KICH,OV,BLCA,ESCA,UCEC,HNSC,SKCM,PCPG,PAAD,LIHC,BRCA
hsa-miR-523-3p	22	THCA,KIRC,PRAD,LUSC,STAD,ACC,KIRP,CESC,LUAD,UCS,LGG,KICH,OV,BLCA,ESCA,UCEC,HNSC,SKCM,PCPG,PAAD,LIHC,BRCA
hsa-miR-577	24	THCA,KIRC,LAML,PRAD,LUSC,STAD,ACC,KIRP,CESC,LUAD,UCS,LGG,KICH,OV,BLCA,ESCA,UCEC,HNSC,SKCM,GBM,PCPG,PAAD,LIHC,BRCA
hsa-miR-579-3p	24	THCA,KIRC,LAML,PRAD,LUSC,STAD,ACC,KIRP,CESC,LUAD,UCS,LGG,KICH,OV,BLCA,ESCA,UCEC,HNSC,SKCM,GBM,PCPG,PAAD,LIHC,BRCA
hsa-miR-382-5p	24	THCA,KIRC,LAML,PRAD,LUSC,STAD,ACC,KIRP,CESC,LUAD,UCS,LGG,KICH,OV,BLCA,ESCA,UCEC,HNSC,SKCM,GBM,PCPG,PAAD,LIHC,BRCA
hsa-miR-4770	24	THCA,KIRC,LAML,PRAD,LUSC,STAD,ACC,KIRP,CESC,LUAD,UCS,LGG,KICH,OV,BLCA,ESCA,UCEC,HNSC,SKCM,GBM,PCPG,PAAD,LIHC,BRCA
hsa-miR-8083	22	THCA,KIRC,PRAD,LUSC,STAD,ACC,KIRP,CESC,LUAD,UCS,LGG,KICH,OV,BLCA,ESCA,UCEC,HNSC,SKCM,PCPG,PAAD,LIHC,BRCA
hsa-miR-218-1-3p	22	THCA,KIRC,PRAD,LUSC,STAD,ACC,KIRP,CESC,LUAD,UCS,LGG,KICH,OV,BLCA,ESCA,UCEC,HNSC,SKCM,PCPG,PAAD,LIHC,BRCA
hsa-miR-6877-3p	22	THCA,KIRC,PRAD,LUSC,STAD,ACC,KIRP,CESC,LUAD,UCS,LGG,KICH,OV,BLCA,ESCA,UCEC,HNSC,SKCM,PCPG,PAAD,LIHC,BRCA
hsa-miR-3115	24	THCA,KIRC,LAML,PRAD,LUSC,STAD,ACC,KIRP,CESC,LUAD,UCS,LGG,KICH,OV,BLCA,ESCA,UCEC,HNSC,SKCM,GBM,PCPG,PAAD,LIHC,BRCA
hsa-miR-4746-5p	24	THCA,KIRC,LAML,PRAD,LUSC,STAD,ACC,KIRP,CESC,LUAD,UCS,LGG,KICH,OV,BLCA,ESCA,UCEC,HNSC,SKCM,GBM,PCPG,PAAD,LIHC,BRCA
hsa-miR-5010-3p	24	THCA,KIRC,LAML,PRAD,LUSC,STAD,ACC,KIRP,CESC,LUAD,UCS,LGG,KICH,OV,BLCA,ESCA,UCEC,HNSC,SKCM,GBM,PCPG,PAAD,LIHC,BRCA
hsa-miR-376a-5p	22	THCA,KIRC,PRAD,LUSC,STAD,ACC,KIRP,CESC,LUAD,UCS,LGG,KICH,OV,BLCA,ESCA,UCEC,HNSC,SKCM,PCPG,PAAD,LIHC,BRCA
hsa-miR-188-5p	22	THCA,KIRC,PRAD,LUSC,STAD,ACC,KIRP,CESC,LUAD,UCS,LGG,KICH,OV,BLCA,ESCA,UCEC,HNSC,SKCM,PCPG,PAAD,LIHC,BRCA
hsa-miR-7978	22	THCA,KIRC,PRAD,LUSC,STAD,ACC,KIRP,CESC,LUAD,UCS,LGG,KICH,OV,BLCA,ESCA,UCEC,HNSC,SKCM,PCPG,PAAD,LIHC,BRCA
hsa-miR-4507	22	THCA,KIRC,PRAD,LUSC,STAD,ACC,KIRP,CESC,LUAD,UCS,LGG,KICH,OV,BLCA,ESCA,UCEC,HNSC,SKCM,PCPG,PAAD,LIHC,BRCA
hsa-miR-495-3p	24	THCA,KIRC,LAML,PRAD,LUSC,STAD,ACC,KIRP,CESC,LUAD,UCS,LGG,KICH,OV,BLCA,ESCA,UCEC,HNSC,SKCM,GBM,PCPG,PAAD,LIHC,BRCA
hsa-miR-4293	24	THCA,KIRC,LAML,PRAD,LUSC,STAD,ACC,KIRP,CESC,LUAD,UCS,LGG,KICH,OV,BLCA,ESCA,UCEC,HNSC,SKCM,GBM,PCPG,PAAD,LIHC,BRCA
hsa-miR-4516	24	THCA,KIRC,LAML,PRAD,LUSC,STAD,ACC,KIRP,CESC,LUAD,UCS,LGG,KICH,OV,BLCA,ESCA,UCEC,HNSC,SKCM,GBM,PCPG,PAAD,LIHC,BRCA
hsa-miR-4475	24	THCA,KIRC,LAML,PRAD,LUSC,STAD,ACC,KIRP,CESC,LUAD,UCS,LGG,KICH,OV,BLCA,ESCA,UCEC,HNSC,SKCM,GBM,PCPG,PAAD,LIHC,BRCA
hsa-miR-1910-3p	22	THCA,KIRC,PRAD,LUSC,STAD,ACC,KIRP,CESC,LUAD,UCS,LGG,KICH,OV,BLCA,ESCA,UCEC,HNSC,SKCM,PCPG,PAAD,LIHC,BRCA
hsa-miR-4681	24	THCA,KIRC,LAML,PRAD,LUSC,STAD,ACC,KIRP,CESC,LUAD,UCS,LGG,KICH,OV,BLCA,ESCA,UCEC,HNSC,SKCM,GBM,PCPG,PAAD,LIHC,BRCA
hsa-miR-152-5p	22	THCA,KIRC,PRAD,LUSC,STAD,ACC,KIRP,CESC,LUAD,UCS,LGG,KICH,OV,BLCA,ESCA,UCEC,HNSC,SKCM,PCPG,PAAD,LIHC,BRCA
hsa-miR-409-3p	24	THCA,KIRC,LAML,PRAD,LUSC,STAD,ACC,KIRP,CESC,LUAD,UCS,LGG,KICH,OV,BLCA,ESCA,UCEC,HNSC,SKCM,GBM,PCPG,PAAD,LIHC,BRCA
hsa-miR-204-5p	22	THCA,KIRC,PRAD,LUSC,STAD,ACC,KIRP,CESC,LUAD,UCS,LGG,KICH,OV,BLCA,ESCA,UCEC,HNSC,SKCM,PCPG,PAAD,LIHC,BRCA
hsa-miR-1249-3p	24	THCA,KIRC,LAML,PRAD,LUSC,STAD,ACC,KIRP,CESC,LUAD,UCS,LGG,KICH,OV,BLCA,ESCA,UCEC,HNSC,SKCM,GBM,PCPG,PAAD,LIHC,BRCA
hsa-miR-4787-3p	22	THCA,KIRC,PRAD,LUSC,STAD,ACC,KIRP,CESC,LUAD,UCS,LGG,KICH,OV,BLCA,ESCA,UCEC,HNSC,SKCM,PCPG,PAAD,LIHC,BRCA
hsa-miR-6071	22	THCA,KIRC,PRAD,LUSC,STAD,ACC,KIRP,CESC,LUAD,UCS,LGG,KICH,OV,BLCA,ESCA,UCEC,HNSC,SKCM,PCPG,PAAD,LIHC,BRCA
hsa-miR-3920	24	THCA,KIRC,LAML,PRAD,LUSC,STAD,ACC,KIRP,CESC,LUAD,UCS,LGG,KICH,OV,BLCA,ESCA,UCEC,HNSC,SKCM,GBM,PCPG,PAAD,LIHC,BRCA
hsa-miR-6879-5p	22	THCA,KIRC,PRAD,LUSC,STAD,ACC,KIRP,CESC,LUAD,UCS,LGG,KICH,OV,BLCA,ESCA,UCEC,HNSC,SKCM,PCPG,PAAD,LIHC,BRCA
hsa-miR-548az-3p	22	THCA,KIRC,PRAD,LUSC,STAD,ACC,KIRP,CESC,LUAD,UCS,LGG,KICH,OV,BLCA,ESCA,UCEC,HNSC,SKCM,PCPG,PAAD,LIHC,BRCA
hsa-miR-6878-3p	22	THCA,KIRC,PRAD,LUSC,STAD,ACC,KIRP,CESC,LUAD,UCS,LGG,KICH,OV,BLCA,ESCA,UCEC,HNSC,SKCM,PCPG,PAAD,LIHC,BRCA
hsa-miR-183-5p	24	THCA,KIRC,LAML,PRAD,LUSC,STAD,ACC,KIRP,CESC,LUAD,UCS,LGG,KICH,OV,BLCA,ESCA,UCEC,HNSC,SKCM,GBM,PCPG,PAAD,LIHC,BRCA
hsa-miR-544a	22	THCA,KIRC,PRAD,LUSC,STAD,ACC,KIRP,CESC,LUAD,UCS,LGG,KICH,OV,BLCA,ESCA,UCEC,HNSC,SKCM,PCPG,PAAD,LIHC,BRCA
hsa-miR-135b-3p	22	THCA,KIRC,PRAD,LUSC,STAD,ACC,KIRP,CESC,LUAD,UCS,LGG,KICH,OV,BLCA,ESCA,UCEC,HNSC,SKCM,PCPG,PAAD,LIHC,BRCA
hsa-miR-7973	22	THCA,KIRC,PRAD,LUSC,STAD,ACC,KIRP,CESC,LUAD,UCS,LGG,KICH,OV,BLCA,ESCA,UCEC,HNSC,SKCM,PCPG,PAAD,LIHC,BRCA
hsa-miR-548ai	24	THCA,KIRC,LAML,PRAD,LUSC,STAD,ACC,KIRP,CESC,LUAD,UCS,LGG,KICH,OV,BLCA,ESCA,UCEC,HNSC,SKCM,GBM,PCPG,PAAD,LIHC,BRCA
hsa-miR-501-3p	22	THCA,KIRC,PRAD,LUSC,STAD,ACC,KIRP,CESC,LUAD,UCS,LGG,KICH,OV,BLCA,ESCA,UCEC,HNSC,SKCM,PCPG,PAAD,LIHC,BRCA
hsa-miR-4695-5p	22	THCA,KIRC,PRAD,LUSC,STAD,ACC,KIRP,CESC,LUAD,UCS,LGG,KICH,OV,BLCA,ESCA,UCEC,HNSC,SKCM,PCPG,PAAD,LIHC,BRCA
hsa-miR-1251-3p	24	THCA,KIRC,LAML,PRAD,LUSC,STAD,ACC,KIRP,CESC,LUAD,UCS,LGG,KICH,OV,BLCA,ESCA,UCEC,HNSC,SKCM,GBM,PCPG,PAAD,LIHC,BRCA
hsa-miR-548ao-5p	24	THCA,KIRC,LAML,PRAD,LUSC,STAD,ACC,KIRP,CESC,LUAD,UCS,LGG,KICH,OV,BLCA,ESCA,UCEC,HNSC,SKCM,GBM,PCPG,PAAD,LIHC,BRCA
hsa-miR-4692	24	THCA,KIRC,LAML,PRAD,LUSC,STAD,ACC,KIRP,CESC,LUAD,UCS,LGG,KICH,OV,BLCA,ESCA,UCEC,HNSC,SKCM,GBM,PCPG,PAAD,LIHC,BRCA
hsa-miR-103b	22	THCA,KIRC,PRAD,LUSC,STAD,ACC,KIRP,CESC,LUAD,UCS,LGG,KICH,OV,BLCA,ESCA,UCEC,HNSC,SKCM,PCPG,PAAD,LIHC,BRCA
hsa-miR-3665	24	THCA,KIRC,LAML,PRAD,LUSC,STAD,ACC,KIRP,CESC,LUAD,UCS,LGG,KICH,OV,BLCA,ESCA,UCEC,HNSC,SKCM,GBM,PCPG,PAAD,LIHC,BRCA
hsa-miR-524-3p	22	THCA,KIRC,PRAD,LUSC,STAD,ACC,KIRP,CESC,LUAD,UCS,LGG,KICH,OV,BLCA,ESCA,UCEC,HNSC,SKCM,PCPG,PAAD,LIHC,BRCA
hsa-miR-214-3p	24	THCA,KIRC,LAML,PRAD,LUSC,STAD,ACC,KIRP,CESC,LUAD,UCS,LGG,KICH,OV,BLCA,ESCA,UCEC,HNSC,SKCM,GBM,PCPG,PAAD,LIHC,BRCA
hsa-miR-1197	24	THCA,KIRC,LAML,PRAD,LUSC,STAD,ACC,KIRP,CESC,LUAD,UCS,LGG,KICH,OV,BLCA,ESCA,UCEC,HNSC,SKCM,GBM,PCPG,PAAD,LIHC,BRCA
hsa-miR-6087	22	THCA,KIRC,PRAD,LUSC,STAD,ACC,KIRP,CESC,LUAD,UCS,LGG,KICH,OV,BLCA,ESCA,UCEC,HNSC,SKCM,PCPG,PAAD,LIHC,BRCA
hsa-miR-3141	24	THCA,KIRC,LAML,PRAD,LUSC,STAD,ACC,KIRP,CESC,LUAD,UCS,LGG,KICH,OV,BLCA,ESCA,UCEC,HNSC,SKCM,GBM,PCPG,PAAD,LIHC,BRCA
hsa-miR-6885-3p	22	THCA,KIRC,PRAD,LUSC,STAD,ACC,KIRP,CESC,LUAD,UCS,LGG,KICH,OV,BLCA,ESCA,UCEC,HNSC,SKCM,PCPG,PAAD,LIHC,BRCA
hsa-miR-346	24	THCA,KIRC,LAML,PRAD,LUSC,STAD,ACC,KIRP,CESC,LUAD,UCS,LGG,KICH,OV,BLCA,ESCA,UCEC,HNSC,SKCM,GBM,PCPG,PAAD,LIHC,BRCA
hsa-miR-21-5p	22	THCA,KIRC,PRAD,LUSC,STAD,ACC,KIRP,CESC,LUAD,UCS,LGG,KICH,OV,BLCA,ESCA,UCEC,HNSC,SKCM,PCPG,PAAD,LIHC,BRCA
hsa-miR-197-3p	24	THCA,KIRC,LAML,PRAD,LUSC,STAD,ACC,KIRP,CESC,LUAD,UCS,LGG,KICH,OV,BLCA,ESCA,UCEC,HNSC,SKCM,GBM,PCPG,PAAD,LIHC,BRCA
hsa-miR-5582-3p	22	THCA,KIRC,PRAD,LUSC,STAD,ACC,KIRP,CESC,LUAD,UCS,LGG,KICH,OV,BLCA,ESCA,UCEC,HNSC,SKCM,PCPG,PAAD,LIHC,BRCA
hsa-miR-4786-5p	22	THCA,KIRC,PRAD,LUSC,STAD,ACC,KIRP,CESC,LUAD,UCS,LGG,KICH,OV,BLCA,ESCA,UCEC,HNSC,SKCM,PCPG,PAAD,LIHC,BRCA
hsa-miR-4485-5p	22	THCA,KIRC,PRAD,LUSC,STAD,ACC,KIRP,CESC,LUAD,UCS,LGG,KICH,OV,BLCA,ESCA,UCEC,HNSC,SKCM,PCPG,PAAD,LIHC,BRCA
hsa-miR-205-3p	22	THCA,KIRC,PRAD,LUSC,STAD,ACC,KIRP,CESC,LUAD,UCS,LGG,KICH,OV,BLCA,ESCA,UCEC,HNSC,SKCM,PCPG,PAAD,LIHC,BRCA
hsa-miR-513c-5p	22	THCA,KIRC,PRAD,LUSC,STAD,ACC,KIRP,CESC,LUAD,UCS,LGG,KICH,OV,BLCA,ESCA,UCEC,HNSC,SKCM,PCPG,PAAD,LIHC,BRCA
hsa-miR-8066	22	THCA,KIRC,PRAD,LUSC,STAD,ACC,KIRP,CESC,LUAD,UCS,LGG,KICH,OV,BLCA,ESCA,UCEC,HNSC,SKCM,PCPG,PAAD,LIHC,BRCA
hsa-miR-145-5p	22	THCA,KIRC,PRAD,LUSC,STAD,ACC,KIRP,CESC,LUAD,UCS,LGG,KICH,OV,BLCA,ESCA,UCEC,HNSC,SKCM,PCPG,PAAD,LIHC,BRCA
hsa-miR-4780	24	THCA,KIRC,LAML,PRAD,LUSC,STAD,ACC,KIRP,CESC,LUAD,UCS,LGG,KICH,OV,BLCA,ESCA,UCEC,HNSC,SKCM,GBM,PCPG,PAAD,LIHC,BRCA
hsa-miR-5693	24	THCA,KIRC,LAML,PRAD,LUSC,STAD,ACC,KIRP,CESC,LUAD,UCS,LGG,KICH,OV,BLCA,ESCA,UCEC,HNSC,SKCM,GBM,PCPG,PAAD,LIHC,BRCA
hsa-miR-4801	24	THCA,KIRC,LAML,PRAD,LUSC,STAD,ACC,KIRP,CESC,LUAD,UCS,LGG,KICH,OV,BLCA,ESCA,UCEC,HNSC,SKCM,GBM,PCPG,PAAD,LIHC,BRCA
hsa-miR-3935	24	THCA,KIRC,LAML,PRAD,LUSC,STAD,ACC,KIRP,CESC,LUAD,UCS,LGG,KICH,OV,BLCA,ESCA,UCEC,HNSC,SKCM,GBM,PCPG,PAAD,LIHC,BRCA
hsa-miR-602	24	THCA,KIRC,LAML,PRAD,LUSC,STAD,ACC,KIRP,CESC,LUAD,UCS,LGG,KICH,OV,BLCA,ESCA,UCEC,HNSC,SKCM,GBM,PCPG,PAAD,LIHC,BRCA
hsa-miR-2355-5p	22	THCA,KIRC,PRAD,LUSC,STAD,ACC,KIRP,CESC,LUAD,UCS,LGG,KICH,OV,BLCA,ESCA,UCEC,HNSC,SKCM,PCPG,PAAD,LIHC,BRCA
hsa-miR-8065	22	THCA,KIRC,PRAD,LUSC,STAD,ACC,KIRP,CESC,LUAD,UCS,LGG,KICH,OV,BLCA,ESCA,UCEC,HNSC,SKCM,PCPG,PAAD,LIHC,BRCA
hsa-miR-4252	24	THCA,KIRC,LAML,PRAD,LUSC,STAD,ACC,KIRP,CESC,LUAD,UCS,LGG,KICH,OV,BLCA,ESCA,UCEC,HNSC,SKCM,GBM,PCPG,PAAD,LIHC,BRCA
hsa-miR-4768-3p	24	THCA,KIRC,LAML,PRAD,LUSC,STAD,ACC,KIRP,CESC,LUAD,UCS,LGG,KICH,OV,BLCA,ESCA,UCEC,HNSC,SKCM,GBM,PCPG,PAAD,LIHC,BRCA
hsa-miR-552-5p	24	THCA,KIRC,LAML,PRAD,LUSC,STAD,ACC,KIRP,CESC,LUAD,UCS,LGG,KICH,OV,BLCA,ESCA,UCEC,HNSC,SKCM,GBM,PCPG,PAAD,LIHC,BRCA
hsa-miR-668-5p	22	THCA,KIRC,PRAD,LUSC,STAD,ACC,KIRP,CESC,LUAD,UCS,LGG,KICH,OV,BLCA,ESCA,UCEC,HNSC,SKCM,PCPG,PAAD,LIHC,BRCA
hsa-miR-5582-5p	24	THCA,KIRC,LAML,PRAD,LUSC,STAD,ACC,KIRP,CESC,LUAD,UCS,LGG,KICH,OV,BLCA,ESCA,UCEC,HNSC,SKCM,GBM,PCPG,PAAD,LIHC,BRCA
hsa-miR-6124	22	THCA,KIRC,PRAD,LUSC,STAD,ACC,KIRP,CESC,LUAD,UCS,LGG,KICH,OV,BLCA,ESCA,UCEC,HNSC,SKCM,PCPG,PAAD,LIHC,BRCA
hsa-miR-4453	24	THCA,KIRC,LAML,PRAD,LUSC,STAD,ACC,KIRP,CESC,LUAD,UCS,LGG,KICH,OV,BLCA,ESCA,UCEC,HNSC,SKCM,GBM,PCPG,PAAD,LIHC,BRCA
hsa-miR-3689b-3p	22	THCA,KIRC,PRAD,LUSC,STAD,ACC,KIRP,CESC,LUAD,UCS,LGG,KICH,OV,BLCA,ESCA,UCEC,HNSC,SKCM,PCPG,PAAD,LIHC,BRCA
hsa-miR-433-3p	22	THCA,KIRC,PRAD,LUSC,STAD,ACC,KIRP,CESC,LUAD,UCS,LGG,KICH,OV,BLCA,ESCA,UCEC,HNSC,SKCM,PCPG,PAAD,LIHC,BRCA
hsa-miR-187-5p	24	THCA,KIRC,LAML,PRAD,LUSC,STAD,ACC,KIRP,CESC,LUAD,UCS,LGG,KICH,OV,BLCA,ESCA,UCEC,HNSC,SKCM,GBM,PCPG,PAAD,LIHC,BRCA
hsa-miR-613	24	THCA,KIRC,LAML,PRAD,LUSC,STAD,ACC,KIRP,CESC,LUAD,UCS,LGG,KICH,OV,BLCA,ESCA,UCEC,HNSC,SKCM,GBM,PCPG,PAAD,LIHC,BRCA
hsa-miR-1293	24	THCA,KIRC,LAML,PRAD,LUSC,STAD,ACC,KIRP,CESC,LUAD,UCS,LGG,KICH,OV,BLCA,ESCA,UCEC,HNSC,SKCM,GBM,PCPG,PAAD,LIHC,BRCA
hsa-miR-6830-5p	22	THCA,KIRC,PRAD,LUSC,STAD,ACC,KIRP,CESC,LUAD,UCS,LGG,KICH,OV,BLCA,ESCA,UCEC,HNSC,SKCM,PCPG,PAAD,LIHC,BRCA
hsa-miR-4749-3p	24	THCA,KIRC,LAML,PRAD,LUSC,STAD,ACC,KIRP,CESC,LUAD,UCS,LGG,KICH,OV,BLCA,ESCA,UCEC,HNSC,SKCM,GBM,PCPG,PAAD,LIHC,BRCA
hsa-miR-1225-3p	22	THCA,KIRC,PRAD,LUSC,STAD,ACC,KIRP,CESC,LUAD,UCS,LGG,KICH,OV,BLCA,ESCA,UCEC,HNSC,SKCM,PCPG,PAAD,LIHC,BRCA
hsa-miR-4643	24	THCA,KIRC,LAML,PRAD,LUSC,STAD,ACC,KIRP,CESC,LUAD,UCS,LGG,KICH,OV,BLCA,ESCA,UCEC,HNSC,SKCM,GBM,PCPG,PAAD,LIHC,BRCA
hsa-miR-6850-3p	22	THCA,KIRC,PRAD,LUSC,STAD,ACC,KIRP,CESC,LUAD,UCS,LGG,KICH,OV,BLCA,ESCA,UCEC,HNSC,SKCM,PCPG,PAAD,LIHC,BRCA
hsa-miR-302d-3p	22	THCA,KIRC,PRAD,LUSC,STAD,ACC,KIRP,CESC,LUAD,UCS,LGG,KICH,OV,BLCA,ESCA,UCEC,HNSC,SKCM,PCPG,PAAD,LIHC,BRCA
hsa-miR-210-3p	22	THCA,KIRC,PRAD,LUSC,STAD,ACC,KIRP,CESC,LUAD,UCS,LGG,KICH,OV,BLCA,ESCA,UCEC,HNSC,SKCM,PCPG,PAAD,LIHC,BRCA
hsa-miR-6762-5p	22	THCA,KIRC,PRAD,LUSC,STAD,ACC,KIRP,CESC,LUAD,UCS,LGG,KICH,OV,BLCA,ESCA,UCEC,HNSC,SKCM,PCPG,PAAD,LIHC,BRCA
hsa-miR-3177-3p	22	THCA,KIRC,PRAD,LUSC,STAD,ACC,KIRP,CESC,LUAD,UCS,LGG,KICH,OV,BLCA,ESCA,UCEC,HNSC,SKCM,PCPG,PAAD,LIHC,BRCA
hsa-miR-4687-5p	24	THCA,KIRC,LAML,PRAD,LUSC,STAD,ACC,KIRP,CESC,LUAD,UCS,LGG,KICH,OV,BLCA,ESCA,UCEC,HNSC,SKCM,GBM,PCPG,PAAD,LIHC,BRCA
hsa-miR-2682-5p	24	THCA,KIRC,LAML,PRAD,LUSC,STAD,ACC,KIRP,CESC,LUAD,UCS,LGG,KICH,OV,BLCA,ESCA,UCEC,HNSC,SKCM,GBM,PCPG,PAAD,LIHC,BRCA
hsa-miR-520f-3p	24	THCA,KIRC,LAML,PRAD,LUSC,STAD,ACC,KIRP,CESC,LUAD,UCS,LGG,KICH,OV,BLCA,ESCA,UCEC,HNSC,SKCM,GBM,PCPG,PAAD,LIHC,BRCA
hsa-miR-656-5p	22	THCA,KIRC,PRAD,LUSC,STAD,ACC,KIRP,CESC,LUAD,UCS,LGG,KICH,OV,BLCA,ESCA,UCEC,HNSC,SKCM,PCPG,PAAD,LIHC,BRCA
hsa-miR-5197-3p	24	THCA,KIRC,LAML,PRAD,LUSC,STAD,ACC,KIRP,CESC,LUAD,UCS,LGG,KICH,OV,BLCA,ESCA,UCEC,HNSC,SKCM,GBM,PCPG,PAAD,LIHC,BRCA
hsa-miR-487a-3p	22	THCA,KIRC,PRAD,LUSC,STAD,ACC,KIRP,CESC,LUAD,UCS,LGG,KICH,OV,BLCA,ESCA,UCEC,HNSC,SKCM,PCPG,PAAD,LIHC,BRCA
hsa-miR-30d-5p	24	THCA,KIRC,LAML,PRAD,LUSC,STAD,ACC,KIRP,CESC,LUAD,UCS,LGG,KICH,OV,BLCA,ESCA,UCEC,HNSC,SKCM,GBM,PCPG,PAAD,LIHC,BRCA
hsa-miR-548av-5p	24	THCA,KIRC,LAML,PRAD,LUSC,STAD,ACC,KIRP,CESC,LUAD,UCS,LGG,KICH,OV,BLCA,ESCA,UCEC,HNSC,SKCM,GBM,PCPG,PAAD,LIHC,BRCA
hsa-miR-6827-3p	22	THCA,KIRC,PRAD,LUSC,STAD,ACC,KIRP,CESC,LUAD,UCS,LGG,KICH,OV,BLCA,ESCA,UCEC,HNSC,SKCM,PCPG,PAAD,LIHC,BRCA
hsa-miR-518d-5p	24	THCA,KIRC,LAML,PRAD,LUSC,STAD,ACC,KIRP,CESC,LUAD,UCS,LGG,KICH,OV,BLCA,ESCA,UCEC,HNSC,SKCM,GBM,PCPG,PAAD,LIHC,BRCA
hsa-miR-637	24	THCA,KIRC,LAML,PRAD,LUSC,STAD,ACC,KIRP,CESC,LUAD,UCS,LGG,KICH,OV,BLCA,ESCA,UCEC,HNSC,SKCM,GBM,PCPG,PAAD,LIHC,BRCA
hsa-miR-4740-5p	22	THCA,KIRC,PRAD,LUSC,STAD,ACC,KIRP,CESC,LUAD,UCS,LGG,KICH,OV,BLCA,ESCA,UCEC,HNSC,SKCM,PCPG,PAAD,LIHC,BRCA
hsa-miR-7108-5p	22	THCA,KIRC,PRAD,LUSC,STAD,ACC,KIRP,CESC,LUAD,UCS,LGG,KICH,OV,BLCA,ESCA,UCEC,HNSC,SKCM,PCPG,PAAD,LIHC,BRCA
hsa-miR-6887-5p	22	THCA,KIRC,PRAD,LUSC,STAD,ACC,KIRP,CESC,LUAD,UCS,LGG,KICH,OV,BLCA,ESCA,UCEC,HNSC,SKCM,PCPG,PAAD,LIHC,BRCA
hsa-miR-520b	24	THCA,KIRC,LAML,PRAD,LUSC,STAD,ACC,KIRP,CESC,LUAD,UCS,LGG,KICH,OV,BLCA,ESCA,UCEC,HNSC,SKCM,GBM,PCPG,PAAD,LIHC,BRCA
hsa-miR-3690	22	THCA,KIRC,PRAD,LUSC,STAD,ACC,KIRP,CESC,LUAD,UCS,LGG,KICH,OV,BLCA,ESCA,UCEC,HNSC,SKCM,PCPG,PAAD,LIHC,BRCA
hsa-miR-34b-5p	24	THCA,KIRC,LAML,PRAD,LUSC,STAD,ACC,KIRP,CESC,LUAD,UCS,LGG,KICH,OV,BLCA,ESCA,UCEC,HNSC,SKCM,GBM,PCPG,PAAD,LIHC,BRCA
hsa-miR-518a-3p	22	THCA,KIRC,PRAD,LUSC,STAD,ACC,KIRP,CESC,LUAD,UCS,LGG,KICH,OV,BLCA,ESCA,UCEC,HNSC,SKCM,PCPG,PAAD,LIHC,BRCA
hsa-miR-6786-3p	22	THCA,KIRC,PRAD,LUSC,STAD,ACC,KIRP,CESC,LUAD,UCS,LGG,KICH,OV,BLCA,ESCA,UCEC,HNSC,SKCM,PCPG,PAAD,LIHC,BRCA
hsa-miR-645	24	THCA,KIRC,LAML,PRAD,LUSC,STAD,ACC,KIRP,CESC,LUAD,UCS,LGG,KICH,OV,BLCA,ESCA,UCEC,HNSC,SKCM,GBM,PCPG,PAAD,LIHC,BRCA
hsa-miR-3975	22	THCA,KIRC,PRAD,LUSC,STAD,ACC,KIRP,CESC,LUAD,UCS,LGG,KICH,OV,BLCA,ESCA,UCEC,HNSC,SKCM,PCPG,PAAD,LIHC,BRCA
hsa-miR-4524b-3p	24	THCA,KIRC,LAML,PRAD,LUSC,STAD,ACC,KIRP,CESC,LUAD,UCS,LGG,KICH,OV,BLCA,ESCA,UCEC,HNSC,SKCM,GBM,PCPG,PAAD,LIHC,BRCA
hsa-miR-17-5p	22	THCA,KIRC,PRAD,LUSC,STAD,ACC,KIRP,CESC,LUAD,UCS,LGG,KICH,OV,BLCA,ESCA,UCEC,HNSC,SKCM,PCPG,PAAD,LIHC,BRCA
hsa-miR-6895-3p	22	THCA,KIRC,PRAD,LUSC,STAD,ACC,KIRP,CESC,LUAD,UCS,LGG,KICH,OV,BLCA,ESCA,UCEC,HNSC,SKCM,PCPG,PAAD,LIHC,BRCA
hsa-miR-6873-5p	22	THCA,KIRC,PRAD,LUSC,STAD,ACC,KIRP,CESC,LUAD,UCS,LGG,KICH,OV,BLCA,ESCA,UCEC,HNSC,SKCM,PCPG,PAAD,LIHC,BRCA
hsa-miR-4674	24	THCA,KIRC,LAML,PRAD,LUSC,STAD,ACC,KIRP,CESC,LUAD,UCS,LGG,KICH,OV,BLCA,ESCA,UCEC,HNSC,SKCM,GBM,PCPG,PAAD,LIHC,BRCA
hsa-miR-3200-5p	22	THCA,KIRC,PRAD,LUSC,STAD,ACC,KIRP,CESC,LUAD,UCS,LGG,KICH,OV,BLCA,ESCA,UCEC,HNSC,SKCM,PCPG,PAAD,LIHC,BRCA
hsa-miR-2909	24	THCA,KIRC,LAML,PRAD,LUSC,STAD,ACC,KIRP,CESC,LUAD,UCS,LGG,KICH,OV,BLCA,ESCA,UCEC,HNSC,SKCM,GBM,PCPG,PAAD,LIHC,BRCA
hsa-miR-4730	24	THCA,KIRC,LAML,PRAD,LUSC,STAD,ACC,KIRP,CESC,LUAD,UCS,LGG,KICH,OV,BLCA,ESCA,UCEC,HNSC,SKCM,GBM,PCPG,PAAD,LIHC,BRCA
hsa-miR-3681-5p	22	THCA,KIRC,PRAD,LUSC,STAD,ACC,KIRP,CESC,LUAD,UCS,LGG,KICH,OV,BLCA,ESCA,UCEC,HNSC,SKCM,PCPG,PAAD,LIHC,BRCA
hsa-miR-6876-5p	22	THCA,KIRC,PRAD,LUSC,STAD,ACC,KIRP,CESC,LUAD,UCS,LGG,KICH,OV,BLCA,ESCA,UCEC,HNSC,SKCM,PCPG,PAAD,LIHC,BRCA
hsa-miR-302b-3p	24	THCA,KIRC,LAML,PRAD,LUSC,STAD,ACC,KIRP,CESC,LUAD,UCS,LGG,KICH,OV,BLCA,ESCA,UCEC,HNSC,SKCM,GBM,PCPG,PAAD,LIHC,BRCA
hsa-miR-92b-3p	24	THCA,KIRC,LAML,PRAD,LUSC,STAD,ACC,KIRP,CESC,LUAD,UCS,LGG,KICH,OV,BLCA,ESCA,UCEC,HNSC,SKCM,GBM,PCPG,PAAD,LIHC,BRCA
hsa-miR-3140-5p	22	THCA,KIRC,PRAD,LUSC,STAD,ACC,KIRP,CESC,LUAD,UCS,LGG,KICH,OV,BLCA,ESCA,UCEC,HNSC,SKCM,PCPG,PAAD,LIHC,BRCA
hsa-miR-3680-5p	22	THCA,KIRC,PRAD,LUSC,STAD,ACC,KIRP,CESC,LUAD,UCS,LGG,KICH,OV,BLCA,ESCA,UCEC,HNSC,SKCM,PCPG,PAAD,LIHC,BRCA
hsa-miR-8069	22	THCA,KIRC,PRAD,LUSC,STAD,ACC,KIRP,CESC,LUAD,UCS,LGG,KICH,OV,BLCA,ESCA,UCEC,HNSC,SKCM,PCPG,PAAD,LIHC,BRCA
hsa-miR-6506-3p	22	THCA,KIRC,PRAD,LUSC,STAD,ACC,KIRP,CESC,LUAD,UCS,LGG,KICH,OV,BLCA,ESCA,UCEC,HNSC,SKCM,PCPG,PAAD,LIHC,BRCA
hsa-miR-3187-3p	24	THCA,KIRC,LAML,PRAD,LUSC,STAD,ACC,KIRP,CESC,LUAD,UCS,LGG,KICH,OV,BLCA,ESCA,UCEC,HNSC,SKCM,GBM,PCPG,PAAD,LIHC,BRCA
hsa-miR-758-5p	22	THCA,KIRC,PRAD,LUSC,STAD,ACC,KIRP,CESC,LUAD,UCS,LGG,KICH,OV,BLCA,ESCA,UCEC,HNSC,SKCM,PCPG,PAAD,LIHC,BRCA
hsa-miR-5089-3p	24	THCA,KIRC,LAML,PRAD,LUSC,STAD,ACC,KIRP,CESC,LUAD,UCS,LGG,KICH,OV,BLCA,ESCA,UCEC,HNSC,SKCM,GBM,PCPG,PAAD,LIHC,BRCA
hsa-miR-3977	22	THCA,KIRC,PRAD,LUSC,STAD,ACC,KIRP,CESC,LUAD,UCS,LGG,KICH,OV,BLCA,ESCA,UCEC,HNSC,SKCM,PCPG,PAAD,LIHC,BRCA
hsa-miR-5682	24	THCA,KIRC,LAML,PRAD,LUSC,STAD,ACC,KIRP,CESC,LUAD,UCS,LGG,KICH,OV,BLCA,ESCA,UCEC,HNSC,SKCM,GBM,PCPG,PAAD,LIHC,BRCA
hsa-miR-377-5p	22	THCA,KIRC,PRAD,LUSC,STAD,ACC,KIRP,CESC,LUAD,UCS,LGG,KICH,OV,BLCA,ESCA,UCEC,HNSC,SKCM,PCPG,PAAD,LIHC,BRCA
hsa-miR-4695-3p	24	THCA,KIRC,LAML,PRAD,LUSC,STAD,ACC,KIRP,CESC,LUAD,UCS,LGG,KICH,OV,BLCA,ESCA,UCEC,HNSC,SKCM,GBM,PCPG,PAAD,LIHC,BRCA
hsa-miR-562	24	THCA,KIRC,LAML,PRAD,LUSC,STAD,ACC,KIRP,CESC,LUAD,UCS,LGG,KICH,OV,BLCA,ESCA,UCEC,HNSC,SKCM,GBM,PCPG,PAAD,LIHC,BRCA
hsa-miR-4328	22	THCA,KIRC,PRAD,LUSC,STAD,ACC,KIRP,CESC,LUAD,UCS,LGG,KICH,OV,BLCA,ESCA,UCEC,HNSC,SKCM,PCPG,PAAD,LIHC,BRCA
hsa-miR-202-3p	22	THCA,KIRC,PRAD,LUSC,STAD,ACC,KIRP,CESC,LUAD,UCS,LGG,KICH,OV,BLCA,ESCA,UCEC,HNSC,SKCM,PCPG,PAAD,LIHC,BRCA
hsa-miR-5196-3p	22	THCA,KIRC,PRAD,LUSC,STAD,ACC,KIRP,CESC,LUAD,UCS,LGG,KICH,OV,BLCA,ESCA,UCEC,HNSC,SKCM,PCPG,PAAD,LIHC,BRCA
hsa-miR-4314	24	THCA,KIRC,LAML,PRAD,LUSC,STAD,ACC,KIRP,CESC,LUAD,UCS,LGG,KICH,OV,BLCA,ESCA,UCEC,HNSC,SKCM,GBM,PCPG,PAAD,LIHC,BRCA
hsa-miR-3681-3p	24	THCA,KIRC,LAML,PRAD,LUSC,STAD,ACC,KIRP,CESC,LUAD,UCS,LGG,KICH,OV,BLCA,ESCA,UCEC,HNSC,SKCM,GBM,PCPG,PAAD,LIHC,BRCA
hsa-miR-2114-3p	24	THCA,KIRC,LAML,PRAD,LUSC,STAD,ACC,KIRP,CESC,LUAD,UCS,LGG,KICH,OV,BLCA,ESCA,UCEC,HNSC,SKCM,GBM,PCPG,PAAD,LIHC,BRCA
hsa-miR-5692a	22	THCA,KIRC,PRAD,LUSC,STAD,ACC,KIRP,CESC,LUAD,UCS,LGG,KICH,OV,BLCA,ESCA,UCEC,HNSC,SKCM,PCPG,PAAD,LIHC,BRCA
hsa-miR-615-5p	22	THCA,KIRC,PRAD,LUSC,STAD,ACC,KIRP,CESC,LUAD,UCS,LGG,KICH,OV,BLCA,ESCA,UCEC,HNSC,SKCM,PCPG,PAAD,LIHC,BRCA
hsa-miR-3677-3p	22	THCA,KIRC,PRAD,LUSC,STAD,ACC,KIRP,CESC,LUAD,UCS,LGG,KICH,OV,BLCA,ESCA,UCEC,HNSC,SKCM,PCPG,PAAD,LIHC,BRCA
hsa-miR-138-1-3p	22	THCA,KIRC,PRAD,LUSC,STAD,ACC,KIRP,CESC,LUAD,UCS,LGG,KICH,OV,BLCA,ESCA,UCEC,HNSC,SKCM,PCPG,PAAD,LIHC,BRCA
hsa-miR-4641	24	THCA,KIRC,LAML,PRAD,LUSC,STAD,ACC,KIRP,CESC,LUAD,UCS,LGG,KICH,OV,BLCA,ESCA,UCEC,HNSC,SKCM,GBM,PCPG,PAAD,LIHC,BRCA
hsa-miR-370-5p	24	THCA,KIRC,LAML,PRAD,LUSC,STAD,ACC,KIRP,CESC,LUAD,UCS,LGG,KICH,OV,BLCA,ESCA,UCEC,HNSC,SKCM,GBM,PCPG,PAAD,LIHC,BRCA
hsa-miR-4732-5p	24	THCA,KIRC,LAML,PRAD,LUSC,STAD,ACC,KIRP,CESC,LUAD,UCS,LGG,KICH,OV,BLCA,ESCA,UCEC,HNSC,SKCM,GBM,PCPG,PAAD,LIHC,BRCA
hsa-miR-6760-3p	22	THCA,KIRC,PRAD,LUSC,STAD,ACC,KIRP,CESC,LUAD,UCS,LGG,KICH,OV,BLCA,ESCA,UCEC,HNSC,SKCM,PCPG,PAAD,LIHC,BRCA
hsa-miR-7162-5p	22	THCA,KIRC,PRAD,LUSC,STAD,ACC,KIRP,CESC,LUAD,UCS,LGG,KICH,OV,BLCA,ESCA,UCEC,HNSC,SKCM,PCPG,PAAD,LIHC,BRCA
hsa-miR-8060	22	THCA,KIRC,PRAD,LUSC,STAD,ACC,KIRP,CESC,LUAD,UCS,LGG,KICH,OV,BLCA,ESCA,UCEC,HNSC,SKCM,PCPG,PAAD,LIHC,BRCA
hsa-miR-1237-5p	22	THCA,KIRC,PRAD,LUSC,STAD,ACC,KIRP,CESC,LUAD,UCS,LGG,KICH,OV,BLCA,ESCA,UCEC,HNSC,SKCM,PCPG,PAAD,LIHC,BRCA
hsa-miR-4421	24	THCA,KIRC,LAML,PRAD,LUSC,STAD,ACC,KIRP,CESC,LUAD,UCS,LGG,KICH,OV,BLCA,ESCA,UCEC,HNSC,SKCM,GBM,PCPG,PAAD,LIHC,BRCA
hsa-miR-3195	22	THCA,KIRC,PRAD,LUSC,STAD,ACC,KIRP,CESC,LUAD,UCS,LGG,KICH,OV,BLCA,ESCA,UCEC,HNSC,SKCM,PCPG,PAAD,LIHC,BRCA
hsa-miR-193a-5p	22	THCA,KIRC,PRAD,LUSC,STAD,ACC,KIRP,CESC,LUAD,UCS,LGG,KICH,OV,BLCA,ESCA,UCEC,HNSC,SKCM,PCPG,PAAD,LIHC,BRCA
hsa-miR-4486	24	THCA,KIRC,LAML,PRAD,LUSC,STAD,ACC,KIRP,CESC,LUAD,UCS,LGG,KICH,OV,BLCA,ESCA,UCEC,HNSC,SKCM,GBM,PCPG,PAAD,LIHC,BRCA
hsa-miR-4534	24	THCA,KIRC,LAML,PRAD,LUSC,STAD,ACC,KIRP,CESC,LUAD,UCS,LGG,KICH,OV,BLCA,ESCA,UCEC,HNSC,SKCM,GBM,PCPG,PAAD,LIHC,BRCA
hsa-miR-2278	24	THCA,KIRC,LAML,PRAD,LUSC,STAD,ACC,KIRP,CESC,LUAD,UCS,LGG,KICH,OV,BLCA,ESCA,UCEC,HNSC,SKCM,GBM,PCPG,PAAD,LIHC,BRCA
hsa-miR-892c-5p	22	THCA,KIRC,PRAD,LUSC,STAD,ACC,KIRP,CESC,LUAD,UCS,LGG,KICH,OV,BLCA,ESCA,UCEC,HNSC,SKCM,PCPG,PAAD,LIHC,BRCA
hsa-miR-1179	24	THCA,KIRC,LAML,PRAD,LUSC,STAD,ACC,KIRP,CESC,LUAD,UCS,LGG,KICH,OV,BLCA,ESCA,UCEC,HNSC,SKCM,GBM,PCPG,PAAD,LIHC,BRCA
hsa-miR-6834-3p	22	THCA,KIRC,PRAD,LUSC,STAD,ACC,KIRP,CESC,LUAD,UCS,LGG,KICH,OV,BLCA,ESCA,UCEC,HNSC,SKCM,PCPG,PAAD,LIHC,BRCA
hsa-miR-380-5p	24	THCA,KIRC,LAML,PRAD,LUSC,STAD,ACC,KIRP,CESC,LUAD,UCS,LGG,KICH,OV,BLCA,ESCA,UCEC,HNSC,SKCM,GBM,PCPG,PAAD,LIHC,BRCA
hsa-miR-19b-1-5p	22	THCA,KIRC,PRAD,LUSC,STAD,ACC,KIRP,CESC,LUAD,UCS,LGG,KICH,OV,BLCA,ESCA,UCEC,HNSC,SKCM,PCPG,PAAD,LIHC,BRCA
hsa-miR-6759-3p	22	THCA,KIRC,PRAD,LUSC,STAD,ACC,KIRP,CESC,LUAD,UCS,LGG,KICH,OV,BLCA,ESCA,UCEC,HNSC,SKCM,PCPG,PAAD,LIHC,BRCA
hsa-miR-500a-5p	22	THCA,KIRC,PRAD,LUSC,STAD,ACC,KIRP,CESC,LUAD,UCS,LGG,KICH,OV,BLCA,ESCA,UCEC,HNSC,SKCM,PCPG,PAAD,LIHC,BRCA
hsa-miR-744-5p	24	THCA,KIRC,LAML,PRAD,LUSC,STAD,ACC,KIRP,CESC,LUAD,UCS,LGG,KICH,OV,BLCA,ESCA,UCEC,HNSC,SKCM,GBM,PCPG,PAAD,LIHC,BRCA
hsa-miR-26a-2-3p	24	THCA,KIRC,LAML,PRAD,LUSC,STAD,ACC,KIRP,CESC,LUAD,UCS,LGG,KICH,OV,BLCA,ESCA,UCEC,HNSC,SKCM,GBM,PCPG,PAAD,LIHC,BRCA
hsa-miR-3605-3p	24	THCA,KIRC,LAML,PRAD,LUSC,STAD,ACC,KIRP,CESC,LUAD,UCS,LGG,KICH,OV,BLCA,ESCA,UCEC,HNSC,SKCM,GBM,PCPG,PAAD,LIHC,BRCA
hsa-miR-34a-3p	24	THCA,KIRC,LAML,PRAD,LUSC,STAD,ACC,KIRP,CESC,LUAD,UCS,LGG,KICH,OV,BLCA,ESCA,UCEC,HNSC,SKCM,GBM,PCPG,PAAD,LIHC,BRCA
hsa-miR-4677-3p	22	THCA,KIRC,PRAD,LUSC,STAD,ACC,KIRP,CESC,LUAD,UCS,LGG,KICH,OV,BLCA,ESCA,UCEC,HNSC,SKCM,PCPG,PAAD,LIHC,BRCA
hsa-miR-3653-5p	22	THCA,KIRC,PRAD,LUSC,STAD,ACC,KIRP,CESC,LUAD,UCS,LGG,KICH,OV,BLCA,ESCA,UCEC,HNSC,SKCM,PCPG,PAAD,LIHC,BRCA
hsa-miR-758-3p	24	THCA,KIRC,LAML,PRAD,LUSC,STAD,ACC,KIRP,CESC,LUAD,UCS,LGG,KICH,OV,BLCA,ESCA,UCEC,HNSC,SKCM,GBM,PCPG,PAAD,LIHC,BRCA
hsa-miR-3122	24	THCA,KIRC,LAML,PRAD,LUSC,STAD,ACC,KIRP,CESC,LUAD,UCS,LGG,KICH,OV,BLCA,ESCA,UCEC,HNSC,SKCM,GBM,PCPG,PAAD,LIHC,BRCA
hsa-miR-6732-5p	22	THCA,KIRC,PRAD,LUSC,STAD,ACC,KIRP,CESC,LUAD,UCS,LGG,KICH,OV,BLCA,ESCA,UCEC,HNSC,SKCM,PCPG,PAAD,LIHC,BRCA
hsa-miR-4274	24	THCA,KIRC,LAML,PRAD,LUSC,STAD,ACC,KIRP,CESC,LUAD,UCS,LGG,KICH,OV,BLCA,ESCA,UCEC,HNSC,SKCM,GBM,PCPG,PAAD,LIHC,BRCA
hsa-miR-4465	24	THCA,KIRC,LAML,PRAD,LUSC,STAD,ACC,KIRP,CESC,LUAD,UCS,LGG,KICH,OV,BLCA,ESCA,UCEC,HNSC,SKCM,GBM,PCPG,PAAD,LIHC,BRCA
hsa-miR-598-5p	24	THCA,KIRC,LAML,PRAD,LUSC,STAD,ACC,KIRP,CESC,LUAD,UCS,LGG,KICH,OV,BLCA,ESCA,UCEC,HNSC,SKCM,GBM,PCPG,PAAD,LIHC,BRCA
hsa-miR-548ar-3p	24	THCA,KIRC,LAML,PRAD,LUSC,STAD,ACC,KIRP,CESC,LUAD,UCS,LGG,KICH,OV,BLCA,ESCA,UCEC,HNSC,SKCM,GBM,PCPG,PAAD,LIHC,BRCA
hsa-miR-4690-3p	22	THCA,KIRC,PRAD,LUSC,STAD,ACC,KIRP,CESC,LUAD,UCS,LGG,KICH,OV,BLCA,ESCA,UCEC,HNSC,SKCM,PCPG,PAAD,LIHC,BRCA
hsa-miR-202-5p	24	THCA,KIRC,LAML,PRAD,LUSC,STAD,ACC,KIRP,CESC,LUAD,UCS,LGG,KICH,OV,BLCA,ESCA,UCEC,HNSC,SKCM,GBM,PCPG,PAAD,LIHC,BRCA
hsa-miR-378d	22	THCA,KIRC,PRAD,LUSC,STAD,ACC,KIRP,CESC,LUAD,UCS,LGG,KICH,OV,BLCA,ESCA,UCEC,HNSC,SKCM,PCPG,PAAD,LIHC,BRCA
hsa-miR-6765-5p	22	THCA,KIRC,PRAD,LUSC,STAD,ACC,KIRP,CESC,LUAD,UCS,LGG,KICH,OV,BLCA,ESCA,UCEC,HNSC,SKCM,PCPG,PAAD,LIHC,BRCA
hsa-miR-6511a-5p	22	THCA,KIRC,PRAD,LUSC,STAD,ACC,KIRP,CESC,LUAD,UCS,LGG,KICH,OV,BLCA,ESCA,UCEC,HNSC,SKCM,PCPG,PAAD,LIHC,BRCA
hsa-miR-1267	24	THCA,KIRC,LAML,PRAD,LUSC,STAD,ACC,KIRP,CESC,LUAD,UCS,LGG,KICH,OV,BLCA,ESCA,UCEC,HNSC,SKCM,GBM,PCPG,PAAD,LIHC,BRCA
hsa-miR-4668-5p	24	THCA,KIRC,LAML,PRAD,LUSC,STAD,ACC,KIRP,CESC,LUAD,UCS,LGG,KICH,OV,BLCA,ESCA,UCEC,HNSC,SKCM,GBM,PCPG,PAAD,LIHC,BRCA
hsa-miR-6730-3p	22	THCA,KIRC,PRAD,LUSC,STAD,ACC,KIRP,CESC,LUAD,UCS,LGG,KICH,OV,BLCA,ESCA,UCEC,HNSC,SKCM,PCPG,PAAD,LIHC,BRCA
hsa-miR-4671-5p	22	THCA,KIRC,PRAD,LUSC,STAD,ACC,KIRP,CESC,LUAD,UCS,LGG,KICH,OV,BLCA,ESCA,UCEC,HNSC,SKCM,PCPG,PAAD,LIHC,BRCA
hsa-miR-920	24	THCA,KIRC,LAML,PRAD,LUSC,STAD,ACC,KIRP,CESC,LUAD,UCS,LGG,KICH,OV,BLCA,ESCA,UCEC,HNSC,SKCM,GBM,PCPG,PAAD,LIHC,BRCA
hsa-miR-6826-5p	22	THCA,KIRC,PRAD,LUSC,STAD,ACC,KIRP,CESC,LUAD,UCS,LGG,KICH,OV,BLCA,ESCA,UCEC,HNSC,SKCM,PCPG,PAAD,LIHC,BRCA
hsa-miR-5092	24	THCA,KIRC,LAML,PRAD,LUSC,STAD,ACC,KIRP,CESC,LUAD,UCS,LGG,KICH,OV,BLCA,ESCA,UCEC,HNSC,SKCM,GBM,PCPG,PAAD,LIHC,BRCA
hsa-miR-135a-3p	22	THCA,KIRC,PRAD,LUSC,STAD,ACC,KIRP,CESC,LUAD,UCS,LGG,KICH,OV,BLCA,ESCA,UCEC,HNSC,SKCM,PCPG,PAAD,LIHC,BRCA
hsa-miR-516a-3p	22	THCA,KIRC,PRAD,LUSC,STAD,ACC,KIRP,CESC,LUAD,UCS,LGG,KICH,OV,BLCA,ESCA,UCEC,HNSC,SKCM,PCPG,PAAD,LIHC,BRCA
hsa-miR-548b-5p	24	THCA,KIRC,LAML,PRAD,LUSC,STAD,ACC,KIRP,CESC,LUAD,UCS,LGG,KICH,OV,BLCA,ESCA,UCEC,HNSC,SKCM,GBM,PCPG,PAAD,LIHC,BRCA
hsa-miR-4513	24	THCA,KIRC,LAML,PRAD,LUSC,STAD,ACC,KIRP,CESC,LUAD,UCS,LGG,KICH,OV,BLCA,ESCA,UCEC,HNSC,SKCM,GBM,PCPG,PAAD,LIHC,BRCA
hsa-miR-518e-5p	24	THCA,KIRC,LAML,PRAD,LUSC,STAD,ACC,KIRP,CESC,LUAD,UCS,LGG,KICH,OV,BLCA,ESCA,UCEC,HNSC,SKCM,GBM,PCPG,PAAD,LIHC,BRCA
hsa-miR-205-5p	22	THCA,KIRC,PRAD,LUSC,STAD,ACC,KIRP,CESC,LUAD,UCS,LGG,KICH,OV,BLCA,ESCA,UCEC,HNSC,SKCM,PCPG,PAAD,LIHC,BRCA
hsa-miR-593-3p	24	THCA,KIRC,LAML,PRAD,LUSC,STAD,ACC,KIRP,CESC,LUAD,UCS,LGG,KICH,OV,BLCA,ESCA,UCEC,HNSC,SKCM,GBM,PCPG,PAAD,LIHC,BRCA
hsa-miR-6836-5p	22	THCA,KIRC,PRAD,LUSC,STAD,ACC,KIRP,CESC,LUAD,UCS,LGG,KICH,OV,BLCA,ESCA,UCEC,HNSC,SKCM,PCPG,PAAD,LIHC,BRCA
hsa-miR-653-5p	22	THCA,KIRC,PRAD,LUSC,STAD,ACC,KIRP,CESC,LUAD,UCS,LGG,KICH,OV,BLCA,ESCA,UCEC,HNSC,SKCM,PCPG,PAAD,LIHC,BRCA
hsa-miR-6515-5p	22	THCA,KIRC,PRAD,LUSC,STAD,ACC,KIRP,CESC,LUAD,UCS,LGG,KICH,OV,BLCA,ESCA,UCEC,HNSC,SKCM,PCPG,PAAD,LIHC,BRCA
hsa-miR-6503-5p	22	THCA,KIRC,PRAD,LUSC,STAD,ACC,KIRP,CESC,LUAD,UCS,LGG,KICH,OV,BLCA,ESCA,UCEC,HNSC,SKCM,PCPG,PAAD,LIHC,BRCA
hsa-miR-6504-5p	22	THCA,KIRC,PRAD,LUSC,STAD,ACC,KIRP,CESC,LUAD,UCS,LGG,KICH,OV,BLCA,ESCA,UCEC,HNSC,SKCM,PCPG,PAAD,LIHC,BRCA
hsa-miR-627-5p	24	THCA,KIRC,LAML,PRAD,LUSC,STAD,ACC,KIRP,CESC,LUAD,UCS,LGG,KICH,OV,BLCA,ESCA,UCEC,HNSC,SKCM,GBM,PCPG,PAAD,LIHC,BRCA
hsa-miR-3618	24	THCA,KIRC,LAML,PRAD,LUSC,STAD,ACC,KIRP,CESC,LUAD,UCS,LGG,KICH,OV,BLCA,ESCA,UCEC,HNSC,SKCM,GBM,PCPG,PAAD,LIHC,BRCA
hsa-miR-5186	24	THCA,KIRC,LAML,PRAD,LUSC,STAD,ACC,KIRP,CESC,LUAD,UCS,LGG,KICH,OV,BLCA,ESCA,UCEC,HNSC,SKCM,GBM,PCPG,PAAD,LIHC,BRCA
hsa-miR-513a-3p	22	THCA,KIRC,PRAD,LUSC,STAD,ACC,KIRP,CESC,LUAD,UCS,LGG,KICH,OV,BLCA,ESCA,UCEC,HNSC,SKCM,PCPG,PAAD,LIHC,BRCA
hsa-miR-210-5p	24	THCA,KIRC,LAML,PRAD,LUSC,STAD,ACC,KIRP,CESC,LUAD,UCS,LGG,KICH,OV,BLCA,ESCA,UCEC,HNSC,SKCM,GBM,PCPG,PAAD,LIHC,BRCA
hsa-miR-5196-5p	24	THCA,KIRC,LAML,PRAD,LUSC,STAD,ACC,KIRP,CESC,LUAD,UCS,LGG,KICH,OV,BLCA,ESCA,UCEC,HNSC,SKCM,GBM,PCPG,PAAD,LIHC,BRCA
hsa-miR-6078	22	THCA,KIRC,PRAD,LUSC,STAD,ACC,KIRP,CESC,LUAD,UCS,LGG,KICH,OV,BLCA,ESCA,UCEC,HNSC,SKCM,PCPG,PAAD,LIHC,BRCA
hsa-miR-4708-3p	22	THCA,KIRC,PRAD,LUSC,STAD,ACC,KIRP,CESC,LUAD,UCS,LGG,KICH,OV,BLCA,ESCA,UCEC,HNSC,SKCM,PCPG,PAAD,LIHC,BRCA
hsa-miR-3173-5p	22	THCA,KIRC,PRAD,LUSC,STAD,ACC,KIRP,CESC,LUAD,UCS,LGG,KICH,OV,BLCA,ESCA,UCEC,HNSC,SKCM,PCPG,PAAD,LIHC,BRCA
hsa-miR-4748	24	THCA,KIRC,LAML,PRAD,LUSC,STAD,ACC,KIRP,CESC,LUAD,UCS,LGG,KICH,OV,BLCA,ESCA,UCEC,HNSC,SKCM,GBM,PCPG,PAAD,LIHC,BRCA
hsa-miR-4302	22	THCA,KIRC,PRAD,LUSC,STAD,ACC,KIRP,CESC,LUAD,UCS,LGG,KICH,OV,BLCA,ESCA,UCEC,HNSC,SKCM,PCPG,PAAD,LIHC,BRCA
hsa-miR-4735-3p	24	THCA,KIRC,LAML,PRAD,LUSC,STAD,ACC,KIRP,CESC,LUAD,UCS,LGG,KICH,OV,BLCA,ESCA,UCEC,HNSC,SKCM,GBM,PCPG,PAAD,LIHC,BRCA
hsa-miR-223-3p	22	THCA,KIRC,PRAD,LUSC,STAD,ACC,KIRP,CESC,LUAD,UCS,LGG,KICH,OV,BLCA,ESCA,UCEC,HNSC,SKCM,PCPG,PAAD,LIHC,BRCA
hsa-miR-142-5p	22	THCA,KIRC,PRAD,LUSC,STAD,ACC,KIRP,CESC,LUAD,UCS,LGG,KICH,OV,BLCA,ESCA,UCEC,HNSC,SKCM,PCPG,PAAD,LIHC,BRCA
hsa-miR-6803-3p	22	THCA,KIRC,PRAD,LUSC,STAD,ACC,KIRP,CESC,LUAD,UCS,LGG,KICH,OV,BLCA,ESCA,UCEC,HNSC,SKCM,PCPG,PAAD,LIHC,BRCA
hsa-miR-6511a-3p	22	THCA,KIRC,PRAD,LUSC,STAD,ACC,KIRP,CESC,LUAD,UCS,LGG,KICH,OV,BLCA,ESCA,UCEC,HNSC,SKCM,PCPG,PAAD,LIHC,BRCA
hsa-miR-507	24	THCA,KIRC,LAML,PRAD,LUSC,STAD,ACC,KIRP,CESC,LUAD,UCS,LGG,KICH,OV,BLCA,ESCA,UCEC,HNSC,SKCM,GBM,PCPG,PAAD,LIHC,BRCA
hsa-miR-5583-5p	22	THCA,KIRC,PRAD,LUSC,STAD,ACC,KIRP,CESC,LUAD,UCS,LGG,KICH,OV,BLCA,ESCA,UCEC,HNSC,SKCM,PCPG,PAAD,LIHC,BRCA
hsa-miR-3171	22	THCA,KIRC,PRAD,LUSC,STAD,ACC,KIRP,CESC,LUAD,UCS,LGG,KICH,OV,BLCA,ESCA,UCEC,HNSC,SKCM,PCPG,PAAD,LIHC,BRCA
hsa-miR-3908	24	THCA,KIRC,LAML,PRAD,LUSC,STAD,ACC,KIRP,CESC,LUAD,UCS,LGG,KICH,OV,BLCA,ESCA,UCEC,HNSC,SKCM,GBM,PCPG,PAAD,LIHC,BRCA
hsa-miR-4761-5p	22	THCA,KIRC,PRAD,LUSC,STAD,ACC,KIRP,CESC,LUAD,UCS,LGG,KICH,OV,BLCA,ESCA,UCEC,HNSC,SKCM,PCPG,PAAD,LIHC,BRCA
hsa-miR-8053	22	THCA,KIRC,PRAD,LUSC,STAD,ACC,KIRP,CESC,LUAD,UCS,LGG,KICH,OV,BLCA,ESCA,UCEC,HNSC,SKCM,PCPG,PAAD,LIHC,BRCA
hsa-miR-186-3p	24	THCA,KIRC,LAML,PRAD,LUSC,STAD,ACC,KIRP,CESC,LUAD,UCS,LGG,KICH,OV,BLCA,ESCA,UCEC,HNSC,SKCM,GBM,PCPG,PAAD,LIHC,BRCA
hsa-miR-3689d	22	THCA,KIRC,PRAD,LUSC,STAD,ACC,KIRP,CESC,LUAD,UCS,LGG,KICH,OV,BLCA,ESCA,UCEC,HNSC,SKCM,PCPG,PAAD,LIHC,BRCA
hsa-miR-6769b-3p	22	THCA,KIRC,PRAD,LUSC,STAD,ACC,KIRP,CESC,LUAD,UCS,LGG,KICH,OV,BLCA,ESCA,UCEC,HNSC,SKCM,PCPG,PAAD,LIHC,BRCA
hsa-miR-7106-3p	22	THCA,KIRC,PRAD,LUSC,STAD,ACC,KIRP,CESC,LUAD,UCS,LGG,KICH,OV,BLCA,ESCA,UCEC,HNSC,SKCM,PCPG,PAAD,LIHC,BRCA
hsa-miR-10a-3p	24	THCA,KIRC,LAML,PRAD,LUSC,STAD,ACC,KIRP,CESC,LUAD,UCS,LGG,KICH,OV,BLCA,ESCA,UCEC,HNSC,SKCM,GBM,PCPG,PAAD,LIHC,BRCA
hsa-miR-6088	22	THCA,KIRC,PRAD,LUSC,STAD,ACC,KIRP,CESC,LUAD,UCS,LGG,KICH,OV,BLCA,ESCA,UCEC,HNSC,SKCM,PCPG,PAAD,LIHC,BRCA
hsa-miR-6815-3p	22	THCA,KIRC,PRAD,LUSC,STAD,ACC,KIRP,CESC,LUAD,UCS,LGG,KICH,OV,BLCA,ESCA,UCEC,HNSC,SKCM,PCPG,PAAD,LIHC,BRCA
hsa-miR-1-3p	22	THCA,KIRC,PRAD,LUSC,STAD,ACC,KIRP,CESC,LUAD,UCS,LGG,KICH,OV,BLCA,ESCA,UCEC,HNSC,SKCM,PCPG,PAAD,LIHC,BRCA
hsa-miR-200a-5p	24	THCA,KIRC,LAML,PRAD,LUSC,STAD,ACC,KIRP,CESC,LUAD,UCS,LGG,KICH,OV,BLCA,ESCA,UCEC,HNSC,SKCM,GBM,PCPG,PAAD,LIHC,BRCA
hsa-miR-3202	22	THCA,KIRC,PRAD,LUSC,STAD,ACC,KIRP,CESC,LUAD,UCS,LGG,KICH,OV,BLCA,ESCA,UCEC,HNSC,SKCM,PCPG,PAAD,LIHC,BRCA
hsa-miR-6833-5p	22	THCA,KIRC,PRAD,LUSC,STAD,ACC,KIRP,CESC,LUAD,UCS,LGG,KICH,OV,BLCA,ESCA,UCEC,HNSC,SKCM,PCPG,PAAD,LIHC,BRCA
hsa-miR-943	24	THCA,KIRC,LAML,PRAD,LUSC,STAD,ACC,KIRP,CESC,LUAD,UCS,LGG,KICH,OV,BLCA,ESCA,UCEC,HNSC,SKCM,GBM,PCPG,PAAD,LIHC,BRCA
hsa-miR-6883-5p	22	THCA,KIRC,PRAD,LUSC,STAD,ACC,KIRP,CESC,LUAD,UCS,LGG,KICH,OV,BLCA,ESCA,UCEC,HNSC,SKCM,PCPG,PAAD,LIHC,BRCA
hsa-miR-6890-3p	22	THCA,KIRC,PRAD,LUSC,STAD,ACC,KIRP,CESC,LUAD,UCS,LGG,KICH,OV,BLCA,ESCA,UCEC,HNSC,SKCM,PCPG,PAAD,LIHC,BRCA
hsa-let-7b-3p	24	THCA,KIRC,LAML,PRAD,LUSC,STAD,ACC,KIRP,CESC,LUAD,UCS,LGG,KICH,OV,BLCA,ESCA,UCEC,HNSC,SKCM,GBM,PCPG,PAAD,LIHC,BRCA
hsa-miR-3149	22	THCA,KIRC,PRAD,LUSC,STAD,ACC,KIRP,CESC,LUAD,UCS,LGG,KICH,OV,BLCA,ESCA,UCEC,HNSC,SKCM,PCPG,PAAD,LIHC,BRCA
hsa-miR-6878-5p	22	THCA,KIRC,PRAD,LUSC,STAD,ACC,KIRP,CESC,LUAD,UCS,LGG,KICH,OV,BLCA,ESCA,UCEC,HNSC,SKCM,PCPG,PAAD,LIHC,BRCA
hsa-miR-146b-3p	22	THCA,KIRC,PRAD,LUSC,STAD,ACC,KIRP,CESC,LUAD,UCS,LGG,KICH,OV,BLCA,ESCA,UCEC,HNSC,SKCM,PCPG,PAAD,LIHC,BRCA
hsa-miR-4731-5p	24	THCA,KIRC,LAML,PRAD,LUSC,STAD,ACC,KIRP,CESC,LUAD,UCS,LGG,KICH,OV,BLCA,ESCA,UCEC,HNSC,SKCM,GBM,PCPG,PAAD,LIHC,BRCA
hsa-miR-5590-5p	24	THCA,KIRC,LAML,PRAD,LUSC,STAD,ACC,KIRP,CESC,LUAD,UCS,LGG,KICH,OV,BLCA,ESCA,UCEC,HNSC,SKCM,GBM,PCPG,PAAD,LIHC,BRCA
hsa-let-7g-3p	24	THCA,KIRC,LAML,PRAD,LUSC,STAD,ACC,KIRP,CESC,LUAD,UCS,LGG,KICH,OV,BLCA,ESCA,UCEC,HNSC,SKCM,GBM,PCPG,PAAD,LIHC,BRCA
hsa-miR-551b-5p	24	THCA,KIRC,LAML,PRAD,LUSC,STAD,ACC,KIRP,CESC,LUAD,UCS,LGG,KICH,OV,BLCA,ESCA,UCEC,HNSC,SKCM,GBM,PCPG,PAAD,LIHC,BRCA
hsa-miR-302a-5p	22	THCA,KIRC,PRAD,LUSC,STAD,ACC,KIRP,CESC,LUAD,UCS,LGG,KICH,OV,BLCA,ESCA,UCEC,HNSC,SKCM,PCPG,PAAD,LIHC,BRCA
hsa-miR-769-5p	22	THCA,KIRC,PRAD,LUSC,STAD,ACC,KIRP,CESC,LUAD,UCS,LGG,KICH,OV,BLCA,ESCA,UCEC,HNSC,SKCM,PCPG,PAAD,LIHC,BRCA
hsa-miR-3186-3p	24	THCA,KIRC,LAML,PRAD,LUSC,STAD,ACC,KIRP,CESC,LUAD,UCS,LGG,KICH,OV,BLCA,ESCA,UCEC,HNSC,SKCM,GBM,PCPG,PAAD,LIHC,BRCA
hsa-miR-19a-3p	22	THCA,KIRC,PRAD,LUSC,STAD,ACC,KIRP,CESC,LUAD,UCS,LGG,KICH,OV,BLCA,ESCA,UCEC,HNSC,SKCM,PCPG,PAAD,LIHC,BRCA
hsa-miR-381-5p	24	THCA,KIRC,LAML,PRAD,LUSC,STAD,ACC,KIRP,CESC,LUAD,UCS,LGG,KICH,OV,BLCA,ESCA,UCEC,HNSC,SKCM,GBM,PCPG,PAAD,LIHC,BRCA
hsa-miR-6741-3p	22	THCA,KIRC,PRAD,LUSC,STAD,ACC,KIRP,CESC,LUAD,UCS,LGG,KICH,OV,BLCA,ESCA,UCEC,HNSC,SKCM,PCPG,PAAD,LIHC,BRCA
hsa-miR-6845-5p	22	THCA,KIRC,PRAD,LUSC,STAD,ACC,KIRP,CESC,LUAD,UCS,LGG,KICH,OV,BLCA,ESCA,UCEC,HNSC,SKCM,PCPG,PAAD,LIHC,BRCA
hsa-miR-7155-5p	22	THCA,KIRC,PRAD,LUSC,STAD,ACC,KIRP,CESC,LUAD,UCS,LGG,KICH,OV,BLCA,ESCA,UCEC,HNSC,SKCM,PCPG,PAAD,LIHC,BRCA
hsa-miR-544b	24	THCA,KIRC,LAML,PRAD,LUSC,STAD,ACC,KIRP,CESC,LUAD,UCS,LGG,KICH,OV,BLCA,ESCA,UCEC,HNSC,SKCM,GBM,PCPG,PAAD,LIHC,BRCA
hsa-miR-4505	24	THCA,KIRC,LAML,PRAD,LUSC,STAD,ACC,KIRP,CESC,LUAD,UCS,LGG,KICH,OV,BLCA,ESCA,UCEC,HNSC,SKCM,GBM,PCPG,PAAD,LIHC,BRCA
hsa-miR-8073	22	THCA,KIRC,PRAD,LUSC,STAD,ACC,KIRP,CESC,LUAD,UCS,LGG,KICH,OV,BLCA,ESCA,UCEC,HNSC,SKCM,PCPG,PAAD,LIHC,BRCA
hsa-miR-4633-3p	22	THCA,KIRC,PRAD,LUSC,STAD,ACC,KIRP,CESC,LUAD,UCS,LGG,KICH,OV,BLCA,ESCA,UCEC,HNSC,SKCM,PCPG,PAAD,LIHC,BRCA
hsa-miR-4694-5p	24	THCA,KIRC,LAML,PRAD,LUSC,STAD,ACC,KIRP,CESC,LUAD,UCS,LGG,KICH,OV,BLCA,ESCA,UCEC,HNSC,SKCM,GBM,PCPG,PAAD,LIHC,BRCA
hsa-miR-3677-5p	24	THCA,KIRC,LAML,PRAD,LUSC,STAD,ACC,KIRP,CESC,LUAD,UCS,LGG,KICH,OV,BLCA,ESCA,UCEC,HNSC,SKCM,GBM,PCPG,PAAD,LIHC,BRCA
hsa-miR-7848-3p	22	THCA,KIRC,PRAD,LUSC,STAD,ACC,KIRP,CESC,LUAD,UCS,LGG,KICH,OV,BLCA,ESCA,UCEC,HNSC,SKCM,PCPG,PAAD,LIHC,BRCA
hsa-miR-4491	24	THCA,KIRC,LAML,PRAD,LUSC,STAD,ACC,KIRP,CESC,LUAD,UCS,LGG,KICH,OV,BLCA,ESCA,UCEC,HNSC,SKCM,GBM,PCPG,PAAD,LIHC,BRCA
hsa-miR-668-3p	22	THCA,KIRC,PRAD,LUSC,STAD,ACC,KIRP,CESC,LUAD,UCS,LGG,KICH,OV,BLCA,ESCA,UCEC,HNSC,SKCM,PCPG,PAAD,LIHC,BRCA
hsa-miR-938	24	THCA,KIRC,LAML,PRAD,LUSC,STAD,ACC,KIRP,CESC,LUAD,UCS,LGG,KICH,OV,BLCA,ESCA,UCEC,HNSC,SKCM,GBM,PCPG,PAAD,LIHC,BRCA
hsa-miR-3074-3p	24	THCA,KIRC,LAML,PRAD,LUSC,STAD,ACC,KIRP,CESC,LUAD,UCS,LGG,KICH,OV,BLCA,ESCA,UCEC,HNSC,SKCM,GBM,PCPG,PAAD,LIHC,BRCA
hsa-miR-6716-3p	22	THCA,KIRC,PRAD,LUSC,STAD,ACC,KIRP,CESC,LUAD,UCS,LGG,KICH,OV,BLCA,ESCA,UCEC,HNSC,SKCM,PCPG,PAAD,LIHC,BRCA
hsa-miR-342-3p	22	THCA,KIRC,PRAD,LUSC,STAD,ACC,KIRP,CESC,LUAD,UCS,LGG,KICH,OV,BLCA,ESCA,UCEC,HNSC,SKCM,PCPG,PAAD,LIHC,BRCA
hsa-miR-5587-5p	24	THCA,KIRC,LAML,PRAD,LUSC,STAD,ACC,KIRP,CESC,LUAD,UCS,LGG,KICH,OV,BLCA,ESCA,UCEC,HNSC,SKCM,GBM,PCPG,PAAD,LIHC,BRCA
hsa-miR-584-5p	22	THCA,KIRC,PRAD,LUSC,STAD,ACC,KIRP,CESC,LUAD,UCS,LGG,KICH,OV,BLCA,ESCA,UCEC,HNSC,SKCM,PCPG,PAAD,LIHC,BRCA
hsa-miR-298	24	THCA,KIRC,LAML,PRAD,LUSC,STAD,ACC,KIRP,CESC,LUAD,UCS,LGG,KICH,OV,BLCA,ESCA,UCEC,HNSC,SKCM,GBM,PCPG,PAAD,LIHC,BRCA
hsa-miR-8055	22	THCA,KIRC,PRAD,LUSC,STAD,ACC,KIRP,CESC,LUAD,UCS,LGG,KICH,OV,BLCA,ESCA,UCEC,HNSC,SKCM,PCPG,PAAD,LIHC,BRCA
hsa-miR-3612	24	THCA,KIRC,LAML,PRAD,LUSC,STAD,ACC,KIRP,CESC,LUAD,UCS,LGG,KICH,OV,BLCA,ESCA,UCEC,HNSC,SKCM,GBM,PCPG,PAAD,LIHC,BRCA
hsa-miR-542-5p	24	THCA,KIRC,LAML,PRAD,LUSC,STAD,ACC,KIRP,CESC,LUAD,UCS,LGG,KICH,OV,BLCA,ESCA,UCEC,HNSC,SKCM,GBM,PCPG,PAAD,LIHC,BRCA
hsa-miR-19b-3p	22	THCA,KIRC,PRAD,LUSC,STAD,ACC,KIRP,CESC,LUAD,UCS,LGG,KICH,OV,BLCA,ESCA,UCEC,HNSC,SKCM,PCPG,PAAD,LIHC,BRCA
hsa-miR-1231	24	THCA,KIRC,LAML,PRAD,LUSC,STAD,ACC,KIRP,CESC,LUAD,UCS,LGG,KICH,OV,BLCA,ESCA,UCEC,HNSC,SKCM,GBM,PCPG,PAAD,LIHC,BRCA
hsa-miR-4255	24	THCA,KIRC,LAML,PRAD,LUSC,STAD,ACC,KIRP,CESC,LUAD,UCS,LGG,KICH,OV,BLCA,ESCA,UCEC,HNSC,SKCM,GBM,PCPG,PAAD,LIHC,BRCA
hsa-miR-675-5p	22	THCA,KIRC,PRAD,LUSC,STAD,ACC,KIRP,CESC,LUAD,UCS,LGG,KICH,OV,BLCA,ESCA,UCEC,HNSC,SKCM,PCPG,PAAD,LIHC,BRCA
hsa-miR-199a-5p	22	THCA,KIRC,PRAD,LUSC,STAD,ACC,KIRP,CESC,LUAD,UCS,LGG,KICH,OV,BLCA,ESCA,UCEC,HNSC,SKCM,PCPG,PAAD,LIHC,BRCA
hsa-miR-513b-5p	24	THCA,KIRC,LAML,PRAD,LUSC,STAD,ACC,KIRP,CESC,LUAD,UCS,LGG,KICH,OV,BLCA,ESCA,UCEC,HNSC,SKCM,GBM,PCPG,PAAD,LIHC,BRCA
hsa-miR-4455	24	THCA,KIRC,LAML,PRAD,LUSC,STAD,ACC,KIRP,CESC,LUAD,UCS,LGG,KICH,OV,BLCA,ESCA,UCEC,HNSC,SKCM,GBM,PCPG,PAAD,LIHC,BRCA
hsa-miR-3682-3p	24	THCA,KIRC,LAML,PRAD,LUSC,STAD,ACC,KIRP,CESC,LUAD,UCS,LGG,KICH,OV,BLCA,ESCA,UCEC,HNSC,SKCM,GBM,PCPG,PAAD,LIHC,BRCA
hsa-miR-6718-5p	22	THCA,KIRC,PRAD,LUSC,STAD,ACC,KIRP,CESC,LUAD,UCS,LGG,KICH,OV,BLCA,ESCA,UCEC,HNSC,SKCM,PCPG,PAAD,LIHC,BRCA
hsa-miR-9500	22	THCA,KIRC,PRAD,LUSC,STAD,ACC,KIRP,CESC,LUAD,UCS,LGG,KICH,OV,BLCA,ESCA,UCEC,HNSC,SKCM,PCPG,PAAD,LIHC,BRCA
hsa-miR-6828-5p	22	THCA,KIRC,PRAD,LUSC,STAD,ACC,KIRP,CESC,LUAD,UCS,LGG,KICH,OV,BLCA,ESCA,UCEC,HNSC,SKCM,PCPG,PAAD,LIHC,BRCA
hsa-miR-939-3p	22	THCA,KIRC,PRAD,LUSC,STAD,ACC,KIRP,CESC,LUAD,UCS,LGG,KICH,OV,BLCA,ESCA,UCEC,HNSC,SKCM,PCPG,PAAD,LIHC,BRCA
hsa-miR-548ad-5p	22	THCA,KIRC,PRAD,LUSC,STAD,ACC,KIRP,CESC,LUAD,UCS,LGG,KICH,OV,BLCA,ESCA,UCEC,HNSC,SKCM,PCPG,PAAD,LIHC,BRCA
hsa-miR-339-3p	24	THCA,KIRC,LAML,PRAD,LUSC,STAD,ACC,KIRP,CESC,LUAD,UCS,LGG,KICH,OV,BLCA,ESCA,UCEC,HNSC,SKCM,GBM,PCPG,PAAD,LIHC,BRCA
hsa-miR-4739	24	THCA,KIRC,LAML,PRAD,LUSC,STAD,ACC,KIRP,CESC,LUAD,UCS,LGG,KICH,OV,BLCA,ESCA,UCEC,HNSC,SKCM,GBM,PCPG,PAAD,LIHC,BRCA
hsa-miR-630	24	THCA,KIRC,LAML,PRAD,LUSC,STAD,ACC,KIRP,CESC,LUAD,UCS,LGG,KICH,OV,BLCA,ESCA,UCEC,HNSC,SKCM,GBM,PCPG,PAAD,LIHC,BRCA
hsa-miR-1246	22	THCA,KIRC,PRAD,LUSC,STAD,ACC,KIRP,CESC,LUAD,UCS,LGG,KICH,OV,BLCA,ESCA,UCEC,HNSC,SKCM,PCPG,PAAD,LIHC,BRCA
hsa-miR-600	24	THCA,KIRC,LAML,PRAD,LUSC,STAD,ACC,KIRP,CESC,LUAD,UCS,LGG,KICH,OV,BLCA,ESCA,UCEC,HNSC,SKCM,GBM,PCPG,PAAD,LIHC,BRCA
hsa-miR-3135b	24	THCA,KIRC,LAML,PRAD,LUSC,STAD,ACC,KIRP,CESC,LUAD,UCS,LGG,KICH,OV,BLCA,ESCA,UCEC,HNSC,SKCM,GBM,PCPG,PAAD,LIHC,BRCA
hsa-miR-129-1-3p	22	THCA,KIRC,PRAD,LUSC,STAD,ACC,KIRP,CESC,LUAD,UCS,LGG,KICH,OV,BLCA,ESCA,UCEC,HNSC,SKCM,PCPG,PAAD,LIHC,BRCA
hsa-miR-4268	24	THCA,KIRC,LAML,PRAD,LUSC,STAD,ACC,KIRP,CESC,LUAD,UCS,LGG,KICH,OV,BLCA,ESCA,UCEC,HNSC,SKCM,GBM,PCPG,PAAD,LIHC,BRCA
hsa-miR-876-5p	24	THCA,KIRC,LAML,PRAD,LUSC,STAD,ACC,KIRP,CESC,LUAD,UCS,LGG,KICH,OV,BLCA,ESCA,UCEC,HNSC,SKCM,GBM,PCPG,PAAD,LIHC,BRCA
hsa-miR-3145-5p	22	THCA,KIRC,PRAD,LUSC,STAD,ACC,KIRP,CESC,LUAD,UCS,LGG,KICH,OV,BLCA,ESCA,UCEC,HNSC,SKCM,PCPG,PAAD,LIHC,BRCA
hsa-miR-582-5p	22	THCA,KIRC,PRAD,LUSC,STAD,ACC,KIRP,CESC,LUAD,UCS,LGG,KICH,OV,BLCA,ESCA,UCEC,HNSC,SKCM,PCPG,PAAD,LIHC,BRCA
hsa-miR-1470	24	THCA,KIRC,LAML,PRAD,LUSC,STAD,ACC,KIRP,CESC,LUAD,UCS,LGG,KICH,OV,BLCA,ESCA,UCEC,HNSC,SKCM,GBM,PCPG,PAAD,LIHC,BRCA
hsa-miR-4419b	24	THCA,KIRC,LAML,PRAD,LUSC,STAD,ACC,KIRP,CESC,LUAD,UCS,LGG,KICH,OV,BLCA,ESCA,UCEC,HNSC,SKCM,GBM,PCPG,PAAD,LIHC,BRCA
hsa-miR-4291	24	THCA,KIRC,LAML,PRAD,LUSC,STAD,ACC,KIRP,CESC,LUAD,UCS,LGG,KICH,OV,BLCA,ESCA,UCEC,HNSC,SKCM,GBM,PCPG,PAAD,LIHC,BRCA
hsa-miR-766-5p	24	THCA,KIRC,LAML,PRAD,LUSC,STAD,ACC,KIRP,CESC,LUAD,UCS,LGG,KICH,OV,BLCA,ESCA,UCEC,HNSC,SKCM,GBM,PCPG,PAAD,LIHC,BRCA
hsa-miR-548ae-5p	22	THCA,KIRC,PRAD,LUSC,STAD,ACC,KIRP,CESC,LUAD,UCS,LGG,KICH,OV,BLCA,ESCA,UCEC,HNSC,SKCM,PCPG,PAAD,LIHC,BRCA
hsa-miR-1271-3p	22	THCA,KIRC,PRAD,LUSC,STAD,ACC,KIRP,CESC,LUAD,UCS,LGG,KICH,OV,BLCA,ESCA,UCEC,HNSC,SKCM,PCPG,PAAD,LIHC,BRCA
hsa-miR-200c-3p	22	THCA,KIRC,PRAD,LUSC,STAD,ACC,KIRP,CESC,LUAD,UCS,LGG,KICH,OV,BLCA,ESCA,UCEC,HNSC,SKCM,PCPG,PAAD,LIHC,BRCA
hsa-miR-549a	22	THCA,KIRC,PRAD,LUSC,STAD,ACC,KIRP,CESC,LUAD,UCS,LGG,KICH,OV,BLCA,ESCA,UCEC,HNSC,SKCM,PCPG,PAAD,LIHC,BRCA
hsa-miR-4721	24	THCA,KIRC,LAML,PRAD,LUSC,STAD,ACC,KIRP,CESC,LUAD,UCS,LGG,KICH,OV,BLCA,ESCA,UCEC,HNSC,SKCM,GBM,PCPG,PAAD,LIHC,BRCA
hsa-miR-6810-5p	22	THCA,KIRC,PRAD,LUSC,STAD,ACC,KIRP,CESC,LUAD,UCS,LGG,KICH,OV,BLCA,ESCA,UCEC,HNSC,SKCM,PCPG,PAAD,LIHC,BRCA
hsa-miR-6853-5p	22	THCA,KIRC,PRAD,LUSC,STAD,ACC,KIRP,CESC,LUAD,UCS,LGG,KICH,OV,BLCA,ESCA,UCEC,HNSC,SKCM,PCPG,PAAD,LIHC,BRCA
hsa-miR-4744	24	THCA,KIRC,LAML,PRAD,LUSC,STAD,ACC,KIRP,CESC,LUAD,UCS,LGG,KICH,OV,BLCA,ESCA,UCEC,HNSC,SKCM,GBM,PCPG,PAAD,LIHC,BRCA
hsa-miR-3670	22	THCA,KIRC,PRAD,LUSC,STAD,ACC,KIRP,CESC,LUAD,UCS,LGG,KICH,OV,BLCA,ESCA,UCEC,HNSC,SKCM,PCPG,PAAD,LIHC,BRCA
hsa-miR-3925-3p	22	THCA,KIRC,PRAD,LUSC,STAD,ACC,KIRP,CESC,LUAD,UCS,LGG,KICH,OV,BLCA,ESCA,UCEC,HNSC,SKCM,PCPG,PAAD,LIHC,BRCA
hsa-miR-17-3p	22	THCA,KIRC,PRAD,LUSC,STAD,ACC,KIRP,CESC,LUAD,UCS,LGG,KICH,OV,BLCA,ESCA,UCEC,HNSC,SKCM,PCPG,PAAD,LIHC,BRCA
hsa-miR-4652-3p	22	THCA,KIRC,PRAD,LUSC,STAD,ACC,KIRP,CESC,LUAD,UCS,LGG,KICH,OV,BLCA,ESCA,UCEC,HNSC,SKCM,PCPG,PAAD,LIHC,BRCA
hsa-miR-5585-5p	22	THCA,KIRC,PRAD,LUSC,STAD,ACC,KIRP,CESC,LUAD,UCS,LGG,KICH,OV,BLCA,ESCA,UCEC,HNSC,SKCM,PCPG,PAAD,LIHC,BRCA
hsa-miR-196b-3p	24	THCA,KIRC,LAML,PRAD,LUSC,STAD,ACC,KIRP,CESC,LUAD,UCS,LGG,KICH,OV,BLCA,ESCA,UCEC,HNSC,SKCM,GBM,PCPG,PAAD,LIHC,BRCA
hsa-miR-196a-3p	22	THCA,KIRC,PRAD,LUSC,STAD,ACC,KIRP,CESC,LUAD,UCS,LGG,KICH,OV,BLCA,ESCA,UCEC,HNSC,SKCM,PCPG,PAAD,LIHC,BRCA
hsa-miR-3200-3p	24	THCA,KIRC,LAML,PRAD,LUSC,STAD,ACC,KIRP,CESC,LUAD,UCS,LGG,KICH,OV,BLCA,ESCA,UCEC,HNSC,SKCM,GBM,PCPG,PAAD,LIHC,BRCA
hsa-miR-320e	24	THCA,KIRC,LAML,PRAD,LUSC,STAD,ACC,KIRP,CESC,LUAD,UCS,LGG,KICH,OV,BLCA,ESCA,UCEC,HNSC,SKCM,GBM,PCPG,PAAD,LIHC,BRCA
hsa-miR-4433a-5p	22	THCA,KIRC,PRAD,LUSC,STAD,ACC,KIRP,CESC,LUAD,UCS,LGG,KICH,OV,BLCA,ESCA,UCEC,HNSC,SKCM,PCPG,PAAD,LIHC,BRCA
hsa-miR-4804-3p	22	THCA,KIRC,PRAD,LUSC,STAD,ACC,KIRP,CESC,LUAD,UCS,LGG,KICH,OV,BLCA,ESCA,UCEC,HNSC,SKCM,PCPG,PAAD,LIHC,BRCA
hsa-miR-548ba	22	THCA,KIRC,PRAD,LUSC,STAD,ACC,KIRP,CESC,LUAD,UCS,LGG,KICH,OV,BLCA,ESCA,UCEC,HNSC,SKCM,PCPG,PAAD,LIHC,BRCA
hsa-miR-3689a-3p	24	THCA,KIRC,LAML,PRAD,LUSC,STAD,ACC,KIRP,CESC,LUAD,UCS,LGG,KICH,OV,BLCA,ESCA,UCEC,HNSC,SKCM,GBM,PCPG,PAAD,LIHC,BRCA
hsa-miR-548d-3p	22	THCA,KIRC,PRAD,LUSC,STAD,ACC,KIRP,CESC,LUAD,UCS,LGG,KICH,OV,BLCA,ESCA,UCEC,HNSC,SKCM,PCPG,PAAD,LIHC,BRCA
hsa-miR-8080	22	THCA,KIRC,PRAD,LUSC,STAD,ACC,KIRP,CESC,LUAD,UCS,LGG,KICH,OV,BLCA,ESCA,UCEC,HNSC,SKCM,PCPG,PAAD,LIHC,BRCA
hsa-miR-1912	24	THCA,KIRC,LAML,PRAD,LUSC,STAD,ACC,KIRP,CESC,LUAD,UCS,LGG,KICH,OV,BLCA,ESCA,UCEC,HNSC,SKCM,GBM,PCPG,PAAD,LIHC,BRCA
hsa-miR-4316	24	THCA,KIRC,LAML,PRAD,LUSC,STAD,ACC,KIRP,CESC,LUAD,UCS,LGG,KICH,OV,BLCA,ESCA,UCEC,HNSC,SKCM,GBM,PCPG,PAAD,LIHC,BRCA
hsa-miR-548az-5p	22	THCA,KIRC,PRAD,LUSC,STAD,ACC,KIRP,CESC,LUAD,UCS,LGG,KICH,OV,BLCA,ESCA,UCEC,HNSC,SKCM,PCPG,PAAD,LIHC,BRCA
hsa-miR-4690-5p	24	THCA,KIRC,LAML,PRAD,LUSC,STAD,ACC,KIRP,CESC,LUAD,UCS,LGG,KICH,OV,BLCA,ESCA,UCEC,HNSC,SKCM,GBM,PCPG,PAAD,LIHC,BRCA
hsa-miR-4717-5p	22	THCA,KIRC,PRAD,LUSC,STAD,ACC,KIRP,CESC,LUAD,UCS,LGG,KICH,OV,BLCA,ESCA,UCEC,HNSC,SKCM,PCPG,PAAD,LIHC,BRCA
hsa-miR-3678-3p	22	THCA,KIRC,PRAD,LUSC,STAD,ACC,KIRP,CESC,LUAD,UCS,LGG,KICH,OV,BLCA,ESCA,UCEC,HNSC,SKCM,PCPG,PAAD,LIHC,BRCA
hsa-miR-3194-5p	24	THCA,KIRC,LAML,PRAD,LUSC,STAD,ACC,KIRP,CESC,LUAD,UCS,LGG,KICH,OV,BLCA,ESCA,UCEC,HNSC,SKCM,GBM,PCPG,PAAD,LIHC,BRCA
hsa-miR-3591-3p	22	THCA,KIRC,PRAD,LUSC,STAD,ACC,KIRP,CESC,LUAD,UCS,LGG,KICH,OV,BLCA,ESCA,UCEC,HNSC,SKCM,PCPG,PAAD,LIHC,BRCA
hsa-miR-605-3p	24	THCA,KIRC,LAML,PRAD,LUSC,STAD,ACC,KIRP,CESC,LUAD,UCS,LGG,KICH,OV,BLCA,ESCA,UCEC,HNSC,SKCM,GBM,PCPG,PAAD,LIHC,BRCA
hsa-miR-4706	24	THCA,KIRC,LAML,PRAD,LUSC,STAD,ACC,KIRP,CESC,LUAD,UCS,LGG,KICH,OV,BLCA,ESCA,UCEC,HNSC,SKCM,GBM,PCPG,PAAD,LIHC,BRCA
hsa-miR-4725-3p	22	THCA,KIRC,PRAD,LUSC,STAD,ACC,KIRP,CESC,LUAD,UCS,LGG,KICH,OV,BLCA,ESCA,UCEC,HNSC,SKCM,PCPG,PAAD,LIHC,BRCA
hsa-miR-4432	24	THCA,KIRC,LAML,PRAD,LUSC,STAD,ACC,KIRP,CESC,LUAD,UCS,LGG,KICH,OV,BLCA,ESCA,UCEC,HNSC,SKCM,GBM,PCPG,PAAD,LIHC,BRCA
hsa-miR-7849-3p	22	THCA,KIRC,PRAD,LUSC,STAD,ACC,KIRP,CESC,LUAD,UCS,LGG,KICH,OV,BLCA,ESCA,UCEC,HNSC,SKCM,PCPG,PAAD,LIHC,BRCA
hsa-miR-503-3p	22	THCA,KIRC,PRAD,LUSC,STAD,ACC,KIRP,CESC,LUAD,UCS,LGG,KICH,OV,BLCA,ESCA,UCEC,HNSC,SKCM,PCPG,PAAD,LIHC,BRCA
hsa-miR-6731-3p	22	THCA,KIRC,PRAD,LUSC,STAD,ACC,KIRP,CESC,LUAD,UCS,LGG,KICH,OV,BLCA,ESCA,UCEC,HNSC,SKCM,PCPG,PAAD,LIHC,BRCA
hsa-miR-1307-3p	24	THCA,KIRC,LAML,PRAD,LUSC,STAD,ACC,KIRP,CESC,LUAD,UCS,LGG,KICH,OV,BLCA,ESCA,UCEC,HNSC,SKCM,GBM,PCPG,PAAD,LIHC,BRCA
hsa-miR-6859-3p	22	THCA,KIRC,PRAD,LUSC,STAD,ACC,KIRP,CESC,LUAD,UCS,LGG,KICH,OV,BLCA,ESCA,UCEC,HNSC,SKCM,PCPG,PAAD,LIHC,BRCA
hsa-miR-376a-3p	22	THCA,KIRC,PRAD,LUSC,STAD,ACC,KIRP,CESC,LUAD,UCS,LGG,KICH,OV,BLCA,ESCA,UCEC,HNSC,SKCM,PCPG,PAAD,LIHC,BRCA
hsa-miR-5000-5p	24	THCA,KIRC,LAML,PRAD,LUSC,STAD,ACC,KIRP,CESC,LUAD,UCS,LGG,KICH,OV,BLCA,ESCA,UCEC,HNSC,SKCM,GBM,PCPG,PAAD,LIHC,BRCA
hsa-miR-3065-5p	24	THCA,KIRC,LAML,PRAD,LUSC,STAD,ACC,KIRP,CESC,LUAD,UCS,LGG,KICH,OV,BLCA,ESCA,UCEC,HNSC,SKCM,GBM,PCPG,PAAD,LIHC,BRCA
hsa-miR-6822-3p	22	THCA,KIRC,PRAD,LUSC,STAD,ACC,KIRP,CESC,LUAD,UCS,LGG,KICH,OV,BLCA,ESCA,UCEC,HNSC,SKCM,PCPG,PAAD,LIHC,BRCA
hsa-miR-8086	22	THCA,KIRC,PRAD,LUSC,STAD,ACC,KIRP,CESC,LUAD,UCS,LGG,KICH,OV,BLCA,ESCA,UCEC,HNSC,SKCM,PCPG,PAAD,LIHC,BRCA
hsa-miR-125b-2-3p	24	THCA,KIRC,LAML,PRAD,LUSC,STAD,ACC,KIRP,CESC,LUAD,UCS,LGG,KICH,OV,BLCA,ESCA,UCEC,HNSC,SKCM,GBM,PCPG,PAAD,LIHC,BRCA
hsa-miR-548am-5p	22	THCA,KIRC,PRAD,LUSC,STAD,ACC,KIRP,CESC,LUAD,UCS,LGG,KICH,OV,BLCA,ESCA,UCEC,HNSC,SKCM,PCPG,PAAD,LIHC,BRCA
hsa-miR-323b-3p	22	THCA,KIRC,PRAD,LUSC,STAD,ACC,KIRP,CESC,LUAD,UCS,LGG,KICH,OV,BLCA,ESCA,UCEC,HNSC,SKCM,PCPG,PAAD,LIHC,BRCA
hsa-miR-4489	24	THCA,KIRC,LAML,PRAD,LUSC,STAD,ACC,KIRP,CESC,LUAD,UCS,LGG,KICH,OV,BLCA,ESCA,UCEC,HNSC,SKCM,GBM,PCPG,PAAD,LIHC,BRCA
hsa-miR-6862-3p	22	THCA,KIRC,PRAD,LUSC,STAD,ACC,KIRP,CESC,LUAD,UCS,LGG,KICH,OV,BLCA,ESCA,UCEC,HNSC,SKCM,PCPG,PAAD,LIHC,BRCA
hsa-miR-194-3p	22	THCA,KIRC,PRAD,LUSC,STAD,ACC,KIRP,CESC,LUAD,UCS,LGG,KICH,OV,BLCA,ESCA,UCEC,HNSC,SKCM,PCPG,PAAD,LIHC,BRCA
hsa-miR-6772-5p	22	THCA,KIRC,PRAD,LUSC,STAD,ACC,KIRP,CESC,LUAD,UCS,LGG,KICH,OV,BLCA,ESCA,UCEC,HNSC,SKCM,PCPG,PAAD,LIHC,BRCA
hsa-miR-223-5p	24	THCA,KIRC,LAML,PRAD,LUSC,STAD,ACC,KIRP,CESC,LUAD,UCS,LGG,KICH,OV,BLCA,ESCA,UCEC,HNSC,SKCM,GBM,PCPG,PAAD,LIHC,BRCA
hsa-miR-569	24	THCA,KIRC,LAML,PRAD,LUSC,STAD,ACC,KIRP,CESC,LUAD,UCS,LGG,KICH,OV,BLCA,ESCA,UCEC,HNSC,SKCM,GBM,PCPG,PAAD,LIHC,BRCA
hsa-miR-4680-5p	24	THCA,KIRC,LAML,PRAD,LUSC,STAD,ACC,KIRP,CESC,LUAD,UCS,LGG,KICH,OV,BLCA,ESCA,UCEC,HNSC,SKCM,GBM,PCPG,PAAD,LIHC,BRCA
hsa-miR-1914-3p	24	THCA,KIRC,LAML,PRAD,LUSC,STAD,ACC,KIRP,CESC,LUAD,UCS,LGG,KICH,OV,BLCA,ESCA,UCEC,HNSC,SKCM,GBM,PCPG,PAAD,LIHC,BRCA
hsa-miR-4740-3p	24	THCA,KIRC,LAML,PRAD,LUSC,STAD,ACC,KIRP,CESC,LUAD,UCS,LGG,KICH,OV,BLCA,ESCA,UCEC,HNSC,SKCM,GBM,PCPG,PAAD,LIHC,BRCA
hsa-miR-518b	24	THCA,KIRC,LAML,PRAD,LUSC,STAD,ACC,KIRP,CESC,LUAD,UCS,LGG,KICH,OV,BLCA,ESCA,UCEC,HNSC,SKCM,GBM,PCPG,PAAD,LIHC,BRCA
hsa-miR-504-3p	22	THCA,KIRC,PRAD,LUSC,STAD,ACC,KIRP,CESC,LUAD,UCS,LGG,KICH,OV,BLCA,ESCA,UCEC,HNSC,SKCM,PCPG,PAAD,LIHC,BRCA
hsa-miR-149-3p	24	THCA,KIRC,LAML,PRAD,LUSC,STAD,ACC,KIRP,CESC,LUAD,UCS,LGG,KICH,OV,BLCA,ESCA,UCEC,HNSC,SKCM,GBM,PCPG,PAAD,LIHC,BRCA
hsa-miR-26b-5p	22	THCA,KIRC,PRAD,LUSC,STAD,ACC,KIRP,CESC,LUAD,UCS,LGG,KICH,OV,BLCA,ESCA,UCEC,HNSC,SKCM,PCPG,PAAD,LIHC,BRCA
hsa-miR-4758-5p	22	THCA,KIRC,PRAD,LUSC,STAD,ACC,KIRP,CESC,LUAD,UCS,LGG,KICH,OV,BLCA,ESCA,UCEC,HNSC,SKCM,PCPG,PAAD,LIHC,BRCA
hsa-miR-5708	24	THCA,KIRC,LAML,PRAD,LUSC,STAD,ACC,KIRP,CESC,LUAD,UCS,LGG,KICH,OV,BLCA,ESCA,UCEC,HNSC,SKCM,GBM,PCPG,PAAD,LIHC,BRCA
hsa-miR-3912-5p	24	THCA,KIRC,LAML,PRAD,LUSC,STAD,ACC,KIRP,CESC,LUAD,UCS,LGG,KICH,OV,BLCA,ESCA,UCEC,HNSC,SKCM,GBM,PCPG,PAAD,LIHC,BRCA
hsa-miR-573	24	THCA,KIRC,LAML,PRAD,LUSC,STAD,ACC,KIRP,CESC,LUAD,UCS,LGG,KICH,OV,BLCA,ESCA,UCEC,HNSC,SKCM,GBM,PCPG,PAAD,LIHC,BRCA
hsa-miR-1236-3p	24	THCA,KIRC,LAML,PRAD,LUSC,STAD,ACC,KIRP,CESC,LUAD,UCS,LGG,KICH,OV,BLCA,ESCA,UCEC,HNSC,SKCM,GBM,PCPG,PAAD,LIHC,BRCA
hsa-miR-670-3p	22	THCA,KIRC,PRAD,LUSC,STAD,ACC,KIRP,CESC,LUAD,UCS,LGG,KICH,OV,BLCA,ESCA,UCEC,HNSC,SKCM,PCPG,PAAD,LIHC,BRCA
hsa-miR-3686	24	THCA,KIRC,LAML,PRAD,LUSC,STAD,ACC,KIRP,CESC,LUAD,UCS,LGG,KICH,OV,BLCA,ESCA,UCEC,HNSC,SKCM,GBM,PCPG,PAAD,LIHC,BRCA
hsa-miR-4783-5p	24	THCA,KIRC,LAML,PRAD,LUSC,STAD,ACC,KIRP,CESC,LUAD,UCS,LGG,KICH,OV,BLCA,ESCA,UCEC,HNSC,SKCM,GBM,PCPG,PAAD,LIHC,BRCA
hsa-miR-660-3p	22	THCA,KIRC,PRAD,LUSC,STAD,ACC,KIRP,CESC,LUAD,UCS,LGG,KICH,OV,BLCA,ESCA,UCEC,HNSC,SKCM,PCPG,PAAD,LIHC,BRCA
hsa-miR-3655	24	THCA,KIRC,LAML,PRAD,LUSC,STAD,ACC,KIRP,CESC,LUAD,UCS,LGG,KICH,OV,BLCA,ESCA,UCEC,HNSC,SKCM,GBM,PCPG,PAAD,LIHC,BRCA
hsa-miR-4720-3p	24	THCA,KIRC,LAML,PRAD,LUSC,STAD,ACC,KIRP,CESC,LUAD,UCS,LGG,KICH,OV,BLCA,ESCA,UCEC,HNSC,SKCM,GBM,PCPG,PAAD,LIHC,BRCA
hsa-miR-1202	24	THCA,KIRC,LAML,PRAD,LUSC,STAD,ACC,KIRP,CESC,LUAD,UCS,LGG,KICH,OV,BLCA,ESCA,UCEC,HNSC,SKCM,GBM,PCPG,PAAD,LIHC,BRCA
hsa-miR-3160-5p	22	THCA,KIRC,PRAD,LUSC,STAD,ACC,KIRP,CESC,LUAD,UCS,LGG,KICH,OV,BLCA,ESCA,UCEC,HNSC,SKCM,PCPG,PAAD,LIHC,BRCA
hsa-miR-765	24	THCA,KIRC,LAML,PRAD,LUSC,STAD,ACC,KIRP,CESC,LUAD,UCS,LGG,KICH,OV,BLCA,ESCA,UCEC,HNSC,SKCM,GBM,PCPG,PAAD,LIHC,BRCA
hsa-miR-628-3p	24	THCA,KIRC,LAML,PRAD,LUSC,STAD,ACC,KIRP,CESC,LUAD,UCS,LGG,KICH,OV,BLCA,ESCA,UCEC,HNSC,SKCM,GBM,PCPG,PAAD,LIHC,BRCA
hsa-miR-3687	24	THCA,KIRC,LAML,PRAD,LUSC,STAD,ACC,KIRP,CESC,LUAD,UCS,LGG,KICH,OV,BLCA,ESCA,UCEC,HNSC,SKCM,GBM,PCPG,PAAD,LIHC,BRCA
hsa-miR-532-5p	24	THCA,KIRC,LAML,PRAD,LUSC,STAD,ACC,KIRP,CESC,LUAD,UCS,LGG,KICH,OV,BLCA,ESCA,UCEC,HNSC,SKCM,GBM,PCPG,PAAD,LIHC,BRCA
hsa-miR-3131	24	THCA,KIRC,LAML,PRAD,LUSC,STAD,ACC,KIRP,CESC,LUAD,UCS,LGG,KICH,OV,BLCA,ESCA,UCEC,HNSC,SKCM,GBM,PCPG,PAAD,LIHC,BRCA
hsa-miR-296-5p	22	THCA,KIRC,PRAD,LUSC,STAD,ACC,KIRP,CESC,LUAD,UCS,LGG,KICH,OV,BLCA,ESCA,UCEC,HNSC,SKCM,PCPG,PAAD,LIHC,BRCA
hsa-miR-378a-5p	22	THCA,KIRC,PRAD,LUSC,STAD,ACC,KIRP,CESC,LUAD,UCS,LGG,KICH,OV,BLCA,ESCA,UCEC,HNSC,SKCM,PCPG,PAAD,LIHC,BRCA
hsa-miR-6769a-3p	22	THCA,KIRC,PRAD,LUSC,STAD,ACC,KIRP,CESC,LUAD,UCS,LGG,KICH,OV,BLCA,ESCA,UCEC,HNSC,SKCM,PCPG,PAAD,LIHC,BRCA
hsa-miR-6802-5p	22	THCA,KIRC,PRAD,LUSC,STAD,ACC,KIRP,CESC,LUAD,UCS,LGG,KICH,OV,BLCA,ESCA,UCEC,HNSC,SKCM,PCPG,PAAD,LIHC,BRCA
hsa-miR-1911-5p	22	THCA,KIRC,PRAD,LUSC,STAD,ACC,KIRP,CESC,LUAD,UCS,LGG,KICH,OV,BLCA,ESCA,UCEC,HNSC,SKCM,PCPG,PAAD,LIHC,BRCA
hsa-miR-6128	22	THCA,KIRC,PRAD,LUSC,STAD,ACC,KIRP,CESC,LUAD,UCS,LGG,KICH,OV,BLCA,ESCA,UCEC,HNSC,SKCM,PCPG,PAAD,LIHC,BRCA
hsa-miR-20a-5p	22	THCA,KIRC,PRAD,LUSC,STAD,ACC,KIRP,CESC,LUAD,UCS,LGG,KICH,OV,BLCA,ESCA,UCEC,HNSC,SKCM,PCPG,PAAD,LIHC,BRCA
hsa-miR-5586-5p	22	THCA,KIRC,PRAD,LUSC,STAD,ACC,KIRP,CESC,LUAD,UCS,LGG,KICH,OV,BLCA,ESCA,UCEC,HNSC,SKCM,PCPG,PAAD,LIHC,BRCA
hsa-miR-4790-5p	22	THCA,KIRC,PRAD,LUSC,STAD,ACC,KIRP,CESC,LUAD,UCS,LGG,KICH,OV,BLCA,ESCA,UCEC,HNSC,SKCM,PCPG,PAAD,LIHC,BRCA
hsa-miR-188-3p	24	THCA,KIRC,LAML,PRAD,LUSC,STAD,ACC,KIRP,CESC,LUAD,UCS,LGG,KICH,OV,BLCA,ESCA,UCEC,HNSC,SKCM,GBM,PCPG,PAAD,LIHC,BRCA
hsa-miR-21-3p	22	THCA,KIRC,PRAD,LUSC,STAD,ACC,KIRP,CESC,LUAD,UCS,LGG,KICH,OV,BLCA,ESCA,UCEC,HNSC,SKCM,PCPG,PAAD,LIHC,BRCA
hsa-miR-4654	24	THCA,KIRC,LAML,PRAD,LUSC,STAD,ACC,KIRP,CESC,LUAD,UCS,LGG,KICH,OV,BLCA,ESCA,UCEC,HNSC,SKCM,GBM,PCPG,PAAD,LIHC,BRCA
hsa-miR-6859-5p	22	THCA,KIRC,PRAD,LUSC,STAD,ACC,KIRP,CESC,LUAD,UCS,LGG,KICH,OV,BLCA,ESCA,UCEC,HNSC,SKCM,PCPG,PAAD,LIHC,BRCA
hsa-miR-550b-2-5p	22	THCA,KIRC,PRAD,LUSC,STAD,ACC,KIRP,CESC,LUAD,UCS,LGG,KICH,OV,BLCA,ESCA,UCEC,HNSC,SKCM,PCPG,PAAD,LIHC,BRCA
hsa-miR-6782-5p	22	THCA,KIRC,PRAD,LUSC,STAD,ACC,KIRP,CESC,LUAD,UCS,LGG,KICH,OV,BLCA,ESCA,UCEC,HNSC,SKCM,PCPG,PAAD,LIHC,BRCA
hsa-miR-4527	24	THCA,KIRC,LAML,PRAD,LUSC,STAD,ACC,KIRP,CESC,LUAD,UCS,LGG,KICH,OV,BLCA,ESCA,UCEC,HNSC,SKCM,GBM,PCPG,PAAD,LIHC,BRCA
hsa-miR-2117	24	THCA,KIRC,LAML,PRAD,LUSC,STAD,ACC,KIRP,CESC,LUAD,UCS,LGG,KICH,OV,BLCA,ESCA,UCEC,HNSC,SKCM,GBM,PCPG,PAAD,LIHC,BRCA
hsa-miR-2355-3p	24	THCA,KIRC,LAML,PRAD,LUSC,STAD,ACC,KIRP,CESC,LUAD,UCS,LGG,KICH,OV,BLCA,ESCA,UCEC,HNSC,SKCM,GBM,PCPG,PAAD,LIHC,BRCA
hsa-miR-148b-3p	24	THCA,KIRC,LAML,PRAD,LUSC,STAD,ACC,KIRP,CESC,LUAD,UCS,LGG,KICH,OV,BLCA,ESCA,UCEC,HNSC,SKCM,GBM,PCPG,PAAD,LIHC,BRCA
hsa-miR-6864-3p	22	THCA,KIRC,PRAD,LUSC,STAD,ACC,KIRP,CESC,LUAD,UCS,LGG,KICH,OV,BLCA,ESCA,UCEC,HNSC,SKCM,PCPG,PAAD,LIHC,BRCA
hsa-miR-590-3p	24	THCA,KIRC,LAML,PRAD,LUSC,STAD,ACC,KIRP,CESC,LUAD,UCS,LGG,KICH,OV,BLCA,ESCA,UCEC,HNSC,SKCM,GBM,PCPG,PAAD,LIHC,BRCA
hsa-miR-5589-5p	22	THCA,KIRC,PRAD,LUSC,STAD,ACC,KIRP,CESC,LUAD,UCS,LGG,KICH,OV,BLCA,ESCA,UCEC,HNSC,SKCM,PCPG,PAAD,LIHC,BRCA
hsa-miR-100-5p	24	THCA,KIRC,LAML,PRAD,LUSC,STAD,ACC,KIRP,CESC,LUAD,UCS,LGG,KICH,OV,BLCA,ESCA,UCEC,HNSC,SKCM,GBM,PCPG,PAAD,LIHC,BRCA
hsa-miR-548u	24	THCA,KIRC,LAML,PRAD,LUSC,STAD,ACC,KIRP,CESC,LUAD,UCS,LGG,KICH,OV,BLCA,ESCA,UCEC,HNSC,SKCM,GBM,PCPG,PAAD,LIHC,BRCA
hsa-miR-6837-3p	22	THCA,KIRC,PRAD,LUSC,STAD,ACC,KIRP,CESC,LUAD,UCS,LGG,KICH,OV,BLCA,ESCA,UCEC,HNSC,SKCM,PCPG,PAAD,LIHC,BRCA
hsa-miR-6774-5p	22	THCA,KIRC,PRAD,LUSC,STAD,ACC,KIRP,CESC,LUAD,UCS,LGG,KICH,OV,BLCA,ESCA,UCEC,HNSC,SKCM,PCPG,PAAD,LIHC,BRCA
hsa-miR-4263	24	THCA,KIRC,LAML,PRAD,LUSC,STAD,ACC,KIRP,CESC,LUAD,UCS,LGG,KICH,OV,BLCA,ESCA,UCEC,HNSC,SKCM,GBM,PCPG,PAAD,LIHC,BRCA
hsa-miR-8074	22	THCA,KIRC,PRAD,LUSC,STAD,ACC,KIRP,CESC,LUAD,UCS,LGG,KICH,OV,BLCA,ESCA,UCEC,HNSC,SKCM,PCPG,PAAD,LIHC,BRCA
hsa-miR-6808-3p	22	THCA,KIRC,PRAD,LUSC,STAD,ACC,KIRP,CESC,LUAD,UCS,LGG,KICH,OV,BLCA,ESCA,UCEC,HNSC,SKCM,PCPG,PAAD,LIHC,BRCA
hsa-miR-4666a-5p	22	THCA,KIRC,PRAD,LUSC,STAD,ACC,KIRP,CESC,LUAD,UCS,LGG,KICH,OV,BLCA,ESCA,UCEC,HNSC,SKCM,PCPG,PAAD,LIHC,BRCA
hsa-miR-6743-3p	22	THCA,KIRC,PRAD,LUSC,STAD,ACC,KIRP,CESC,LUAD,UCS,LGG,KICH,OV,BLCA,ESCA,UCEC,HNSC,SKCM,PCPG,PAAD,LIHC,BRCA
hsa-miR-511-5p	22	THCA,KIRC,PRAD,LUSC,STAD,ACC,KIRP,CESC,LUAD,UCS,LGG,KICH,OV,BLCA,ESCA,UCEC,HNSC,SKCM,PCPG,PAAD,LIHC,BRCA
hsa-miR-4632-5p	22	THCA,KIRC,PRAD,LUSC,STAD,ACC,KIRP,CESC,LUAD,UCS,LGG,KICH,OV,BLCA,ESCA,UCEC,HNSC,SKCM,PCPG,PAAD,LIHC,BRCA
hsa-miR-301a-3p	22	THCA,KIRC,PRAD,LUSC,STAD,ACC,KIRP,CESC,LUAD,UCS,LGG,KICH,OV,BLCA,ESCA,UCEC,HNSC,SKCM,PCPG,PAAD,LIHC,BRCA
hsa-miR-1200	24	THCA,KIRC,LAML,PRAD,LUSC,STAD,ACC,KIRP,CESC,LUAD,UCS,LGG,KICH,OV,BLCA,ESCA,UCEC,HNSC,SKCM,GBM,PCPG,PAAD,LIHC,BRCA
hsa-miR-3199	22	THCA,KIRC,PRAD,LUSC,STAD,ACC,KIRP,CESC,LUAD,UCS,LGG,KICH,OV,BLCA,ESCA,UCEC,HNSC,SKCM,PCPG,PAAD,LIHC,BRCA
hsa-miR-152-3p	24	THCA,KIRC,LAML,PRAD,LUSC,STAD,ACC,KIRP,CESC,LUAD,UCS,LGG,KICH,OV,BLCA,ESCA,UCEC,HNSC,SKCM,GBM,PCPG,PAAD,LIHC,BRCA
hsa-miR-361-5p	24	THCA,KIRC,LAML,PRAD,LUSC,STAD,ACC,KIRP,CESC,LUAD,UCS,LGG,KICH,OV,BLCA,ESCA,UCEC,HNSC,SKCM,GBM,PCPG,PAAD,LIHC,BRCA
hsa-miR-1199-3p	22	THCA,KIRC,PRAD,LUSC,STAD,ACC,KIRP,CESC,LUAD,UCS,LGG,KICH,OV,BLCA,ESCA,UCEC,HNSC,SKCM,PCPG,PAAD,LIHC,BRCA
hsa-miR-6751-3p	22	THCA,KIRC,PRAD,LUSC,STAD,ACC,KIRP,CESC,LUAD,UCS,LGG,KICH,OV,BLCA,ESCA,UCEC,HNSC,SKCM,PCPG,PAAD,LIHC,BRCA
hsa-miR-6757-3p	22	THCA,KIRC,PRAD,LUSC,STAD,ACC,KIRP,CESC,LUAD,UCS,LGG,KICH,OV,BLCA,ESCA,UCEC,HNSC,SKCM,PCPG,PAAD,LIHC,BRCA
hsa-miR-6871-5p	22	THCA,KIRC,PRAD,LUSC,STAD,ACC,KIRP,CESC,LUAD,UCS,LGG,KICH,OV,BLCA,ESCA,UCEC,HNSC,SKCM,PCPG,PAAD,LIHC,BRCA
hsa-miR-656-3p	24	THCA,KIRC,LAML,PRAD,LUSC,STAD,ACC,KIRP,CESC,LUAD,UCS,LGG,KICH,OV,BLCA,ESCA,UCEC,HNSC,SKCM,GBM,PCPG,PAAD,LIHC,BRCA
hsa-miR-4728-5p	22	THCA,KIRC,PRAD,LUSC,STAD,ACC,KIRP,CESC,LUAD,UCS,LGG,KICH,OV,BLCA,ESCA,UCEC,HNSC,SKCM,PCPG,PAAD,LIHC,BRCA
hsa-miR-23c	24	THCA,KIRC,LAML,PRAD,LUSC,STAD,ACC,KIRP,CESC,LUAD,UCS,LGG,KICH,OV,BLCA,ESCA,UCEC,HNSC,SKCM,GBM,PCPG,PAAD,LIHC,BRCA
hsa-miR-4717-3p	24	THCA,KIRC,LAML,PRAD,LUSC,STAD,ACC,KIRP,CESC,LUAD,UCS,LGG,KICH,OV,BLCA,ESCA,UCEC,HNSC,SKCM,GBM,PCPG,PAAD,LIHC,BRCA
hsa-miR-517c-3p	24	THCA,KIRC,LAML,PRAD,LUSC,STAD,ACC,KIRP,CESC,LUAD,UCS,LGG,KICH,OV,BLCA,ESCA,UCEC,HNSC,SKCM,GBM,PCPG,PAAD,LIHC,BRCA
hsa-miR-520c-3p	24	THCA,KIRC,LAML,PRAD,LUSC,STAD,ACC,KIRP,CESC,LUAD,UCS,LGG,KICH,OV,BLCA,ESCA,UCEC,HNSC,SKCM,GBM,PCPG,PAAD,LIHC,BRCA
hsa-miR-6854-5p	22	THCA,KIRC,PRAD,LUSC,STAD,ACC,KIRP,CESC,LUAD,UCS,LGG,KICH,OV,BLCA,ESCA,UCEC,HNSC,SKCM,PCPG,PAAD,LIHC,BRCA
hsa-miR-6849-3p	22	THCA,KIRC,PRAD,LUSC,STAD,ACC,KIRP,CESC,LUAD,UCS,LGG,KICH,OV,BLCA,ESCA,UCEC,HNSC,SKCM,PCPG,PAAD,LIHC,BRCA
hsa-miR-4310	24	THCA,KIRC,LAML,PRAD,LUSC,STAD,ACC,KIRP,CESC,LUAD,UCS,LGG,KICH,OV,BLCA,ESCA,UCEC,HNSC,SKCM,GBM,PCPG,PAAD,LIHC,BRCA
hsa-miR-5591-5p	22	THCA,KIRC,PRAD,LUSC,STAD,ACC,KIRP,CESC,LUAD,UCS,LGG,KICH,OV,BLCA,ESCA,UCEC,HNSC,SKCM,PCPG,PAAD,LIHC,BRCA
hsa-miR-509-3p	22	THCA,KIRC,PRAD,LUSC,STAD,ACC,KIRP,CESC,LUAD,UCS,LGG,KICH,OV,BLCA,ESCA,UCEC,HNSC,SKCM,PCPG,PAAD,LIHC,BRCA
hsa-miR-4277	24	THCA,KIRC,LAML,PRAD,LUSC,STAD,ACC,KIRP,CESC,LUAD,UCS,LGG,KICH,OV,BLCA,ESCA,UCEC,HNSC,SKCM,GBM,PCPG,PAAD,LIHC,BRCA
hsa-miR-4722-3p	24	THCA,KIRC,LAML,PRAD,LUSC,STAD,ACC,KIRP,CESC,LUAD,UCS,LGG,KICH,OV,BLCA,ESCA,UCEC,HNSC,SKCM,GBM,PCPG,PAAD,LIHC,BRCA
hsa-miR-6729-5p	22	THCA,KIRC,PRAD,LUSC,STAD,ACC,KIRP,CESC,LUAD,UCS,LGG,KICH,OV,BLCA,ESCA,UCEC,HNSC,SKCM,PCPG,PAAD,LIHC,BRCA
hsa-miR-4496	22	THCA,KIRC,PRAD,LUSC,STAD,ACC,KIRP,CESC,LUAD,UCS,LGG,KICH,OV,BLCA,ESCA,UCEC,HNSC,SKCM,PCPG,PAAD,LIHC,BRCA
hsa-miR-4764-3p	24	THCA,KIRC,LAML,PRAD,LUSC,STAD,ACC,KIRP,CESC,LUAD,UCS,LGG,KICH,OV,BLCA,ESCA,UCEC,HNSC,SKCM,GBM,PCPG,PAAD,LIHC,BRCA
hsa-miR-4782-5p	24	THCA,KIRC,LAML,PRAD,LUSC,STAD,ACC,KIRP,CESC,LUAD,UCS,LGG,KICH,OV,BLCA,ESCA,UCEC,HNSC,SKCM,GBM,PCPG,PAAD,LIHC,BRCA
hsa-miR-1323	24	THCA,KIRC,LAML,PRAD,LUSC,STAD,ACC,KIRP,CESC,LUAD,UCS,LGG,KICH,OV,BLCA,ESCA,UCEC,HNSC,SKCM,GBM,PCPG,PAAD,LIHC,BRCA
hsa-miR-708-3p	24	THCA,KIRC,LAML,PRAD,LUSC,STAD,ACC,KIRP,CESC,LUAD,UCS,LGG,KICH,OV,BLCA,ESCA,UCEC,HNSC,SKCM,GBM,PCPG,PAAD,LIHC,BRCA
hsa-let-7i-5p	24	THCA,KIRC,LAML,PRAD,LUSC,STAD,ACC,KIRP,CESC,LUAD,UCS,LGG,KICH,OV,BLCA,ESCA,UCEC,HNSC,SKCM,GBM,PCPG,PAAD,LIHC,BRCA
hsa-miR-384	22	THCA,KIRC,PRAD,LUSC,STAD,ACC,KIRP,CESC,LUAD,UCS,LGG,KICH,OV,BLCA,ESCA,UCEC,HNSC,SKCM,PCPG,PAAD,LIHC,BRCA
hsa-miR-4292	24	THCA,KIRC,LAML,PRAD,LUSC,STAD,ACC,KIRP,CESC,LUAD,UCS,LGG,KICH,OV,BLCA,ESCA,UCEC,HNSC,SKCM,GBM,PCPG,PAAD,LIHC,BRCA
hsa-miR-1273g-3p	22	THCA,KIRC,PRAD,LUSC,STAD,ACC,KIRP,CESC,LUAD,UCS,LGG,KICH,OV,BLCA,ESCA,UCEC,HNSC,SKCM,PCPG,PAAD,LIHC,BRCA
hsa-miR-4699-3p	22	THCA,KIRC,PRAD,LUSC,STAD,ACC,KIRP,CESC,LUAD,UCS,LGG,KICH,OV,BLCA,ESCA,UCEC,HNSC,SKCM,PCPG,PAAD,LIHC,BRCA
hsa-miR-1252-5p	24	THCA,KIRC,LAML,PRAD,LUSC,STAD,ACC,KIRP,CESC,LUAD,UCS,LGG,KICH,OV,BLCA,ESCA,UCEC,HNSC,SKCM,GBM,PCPG,PAAD,LIHC,BRCA
hsa-miR-500b-3p	24	THCA,KIRC,LAML,PRAD,LUSC,STAD,ACC,KIRP,CESC,LUAD,UCS,LGG,KICH,OV,BLCA,ESCA,UCEC,HNSC,SKCM,GBM,PCPG,PAAD,LIHC,BRCA
hsa-miR-4802-5p	22	THCA,KIRC,PRAD,LUSC,STAD,ACC,KIRP,CESC,LUAD,UCS,LGG,KICH,OV,BLCA,ESCA,UCEC,HNSC,SKCM,PCPG,PAAD,LIHC,BRCA
hsa-miR-4509	22	THCA,KIRC,PRAD,LUSC,STAD,ACC,KIRP,CESC,LUAD,UCS,LGG,KICH,OV,BLCA,ESCA,UCEC,HNSC,SKCM,PCPG,PAAD,LIHC,BRCA
hsa-miR-6090	22	THCA,KIRC,PRAD,LUSC,STAD,ACC,KIRP,CESC,LUAD,UCS,LGG,KICH,OV,BLCA,ESCA,UCEC,HNSC,SKCM,PCPG,PAAD,LIHC,BRCA
hsa-miR-654-3p	22	THCA,KIRC,PRAD,LUSC,STAD,ACC,KIRP,CESC,LUAD,UCS,LGG,KICH,OV,BLCA,ESCA,UCEC,HNSC,SKCM,PCPG,PAAD,LIHC,BRCA
hsa-miR-4679	22	THCA,KIRC,PRAD,LUSC,STAD,ACC,KIRP,CESC,LUAD,UCS,LGG,KICH,OV,BLCA,ESCA,UCEC,HNSC,SKCM,PCPG,PAAD,LIHC,BRCA
hsa-miR-429	24	THCA,KIRC,LAML,PRAD,LUSC,STAD,ACC,KIRP,CESC,LUAD,UCS,LGG,KICH,OV,BLCA,ESCA,UCEC,HNSC,SKCM,GBM,PCPG,PAAD,LIHC,BRCA
hsa-miR-584-3p	24	THCA,KIRC,LAML,PRAD,LUSC,STAD,ACC,KIRP,CESC,LUAD,UCS,LGG,KICH,OV,BLCA,ESCA,UCEC,HNSC,SKCM,GBM,PCPG,PAAD,LIHC,BRCA
hsa-miR-508-3p	24	THCA,KIRC,LAML,PRAD,LUSC,STAD,ACC,KIRP,CESC,LUAD,UCS,LGG,KICH,OV,BLCA,ESCA,UCEC,HNSC,SKCM,GBM,PCPG,PAAD,LIHC,BRCA
hsa-miR-4655-5p	24	THCA,KIRC,LAML,PRAD,LUSC,STAD,ACC,KIRP,CESC,LUAD,UCS,LGG,KICH,OV,BLCA,ESCA,UCEC,HNSC,SKCM,GBM,PCPG,PAAD,LIHC,BRCA
hsa-miR-6808-5p	22	THCA,KIRC,PRAD,LUSC,STAD,ACC,KIRP,CESC,LUAD,UCS,LGG,KICH,OV,BLCA,ESCA,UCEC,HNSC,SKCM,PCPG,PAAD,LIHC,BRCA
hsa-miR-4762-5p	22	THCA,KIRC,PRAD,LUSC,STAD,ACC,KIRP,CESC,LUAD,UCS,LGG,KICH,OV,BLCA,ESCA,UCEC,HNSC,SKCM,PCPG,PAAD,LIHC,BRCA
hsa-miR-6837-5p	22	THCA,KIRC,PRAD,LUSC,STAD,ACC,KIRP,CESC,LUAD,UCS,LGG,KICH,OV,BLCA,ESCA,UCEC,HNSC,SKCM,PCPG,PAAD,LIHC,BRCA
hsa-miR-200b-5p	24	THCA,KIRC,LAML,PRAD,LUSC,STAD,ACC,KIRP,CESC,LUAD,UCS,LGG,KICH,OV,BLCA,ESCA,UCEC,HNSC,SKCM,GBM,PCPG,PAAD,LIHC,BRCA
hsa-miR-6801-3p	22	THCA,KIRC,PRAD,LUSC,STAD,ACC,KIRP,CESC,LUAD,UCS,LGG,KICH,OV,BLCA,ESCA,UCEC,HNSC,SKCM,PCPG,PAAD,LIHC,BRCA
hsa-miR-548d-5p	22	THCA,KIRC,PRAD,LUSC,STAD,ACC,KIRP,CESC,LUAD,UCS,LGG,KICH,OV,BLCA,ESCA,UCEC,HNSC,SKCM,PCPG,PAAD,LIHC,BRCA
hsa-miR-3157-3p	22	THCA,KIRC,PRAD,LUSC,STAD,ACC,KIRP,CESC,LUAD,UCS,LGG,KICH,OV,BLCA,ESCA,UCEC,HNSC,SKCM,PCPG,PAAD,LIHC,BRCA
hsa-miR-324-5p	24	THCA,KIRC,LAML,PRAD,LUSC,STAD,ACC,KIRP,CESC,LUAD,UCS,LGG,KICH,OV,BLCA,ESCA,UCEC,HNSC,SKCM,GBM,PCPG,PAAD,LIHC,BRCA
hsa-miR-26a-1-3p	24	THCA,KIRC,LAML,PRAD,LUSC,STAD,ACC,KIRP,CESC,LUAD,UCS,LGG,KICH,OV,BLCA,ESCA,UCEC,HNSC,SKCM,GBM,PCPG,PAAD,LIHC,BRCA
hsa-miR-4280	24	THCA,KIRC,LAML,PRAD,LUSC,STAD,ACC,KIRP,CESC,LUAD,UCS,LGG,KICH,OV,BLCA,ESCA,UCEC,HNSC,SKCM,GBM,PCPG,PAAD,LIHC,BRCA
hsa-miR-3713	24	THCA,KIRC,LAML,PRAD,LUSC,STAD,ACC,KIRP,CESC,LUAD,UCS,LGG,KICH,OV,BLCA,ESCA,UCEC,HNSC,SKCM,GBM,PCPG,PAAD,LIHC,BRCA
hsa-miR-6743-5p	22	THCA,KIRC,PRAD,LUSC,STAD,ACC,KIRP,CESC,LUAD,UCS,LGG,KICH,OV,BLCA,ESCA,UCEC,HNSC,SKCM,PCPG,PAAD,LIHC,BRCA
hsa-miR-6855-5p	22	THCA,KIRC,PRAD,LUSC,STAD,ACC,KIRP,CESC,LUAD,UCS,LGG,KICH,OV,BLCA,ESCA,UCEC,HNSC,SKCM,PCPG,PAAD,LIHC,BRCA
hsa-miR-1294	24	THCA,KIRC,LAML,PRAD,LUSC,STAD,ACC,KIRP,CESC,LUAD,UCS,LGG,KICH,OV,BLCA,ESCA,UCEC,HNSC,SKCM,GBM,PCPG,PAAD,LIHC,BRCA
hsa-miR-5696	24	THCA,KIRC,LAML,PRAD,LUSC,STAD,ACC,KIRP,CESC,LUAD,UCS,LGG,KICH,OV,BLCA,ESCA,UCEC,HNSC,SKCM,GBM,PCPG,PAAD,LIHC,BRCA
hsa-miR-7158-5p	22	THCA,KIRC,PRAD,LUSC,STAD,ACC,KIRP,CESC,LUAD,UCS,LGG,KICH,OV,BLCA,ESCA,UCEC,HNSC,SKCM,PCPG,PAAD,LIHC,BRCA
hsa-miR-3157-5p	24	THCA,KIRC,LAML,PRAD,LUSC,STAD,ACC,KIRP,CESC,LUAD,UCS,LGG,KICH,OV,BLCA,ESCA,UCEC,HNSC,SKCM,GBM,PCPG,PAAD,LIHC,BRCA
hsa-miR-548aa	22	THCA,KIRC,PRAD,LUSC,STAD,ACC,KIRP,CESC,LUAD,UCS,LGG,KICH,OV,BLCA,ESCA,UCEC,HNSC,SKCM,PCPG,PAAD,LIHC,BRCA
hsa-miR-154-3p	24	THCA,KIRC,LAML,PRAD,LUSC,STAD,ACC,KIRP,CESC,LUAD,UCS,LGG,KICH,OV,BLCA,ESCA,UCEC,HNSC,SKCM,GBM,PCPG,PAAD,LIHC,BRCA
hsa-miR-122-3p	22	THCA,KIRC,PRAD,LUSC,STAD,ACC,KIRP,CESC,LUAD,UCS,LGG,KICH,OV,BLCA,ESCA,UCEC,HNSC,SKCM,PCPG,PAAD,LIHC,BRCA
hsa-miR-1270	22	THCA,KIRC,PRAD,LUSC,STAD,ACC,KIRP,CESC,LUAD,UCS,LGG,KICH,OV,BLCA,ESCA,UCEC,HNSC,SKCM,PCPG,PAAD,LIHC,BRCA
hsa-miR-769-3p	24	THCA,KIRC,LAML,PRAD,LUSC,STAD,ACC,KIRP,CESC,LUAD,UCS,LGG,KICH,OV,BLCA,ESCA,UCEC,HNSC,SKCM,GBM,PCPG,PAAD,LIHC,BRCA
hsa-miR-3168	24	THCA,KIRC,LAML,PRAD,LUSC,STAD,ACC,KIRP,CESC,LUAD,UCS,LGG,KICH,OV,BLCA,ESCA,UCEC,HNSC,SKCM,GBM,PCPG,PAAD,LIHC,BRCA
hsa-miR-143-3p	22	THCA,KIRC,PRAD,LUSC,STAD,ACC,KIRP,CESC,LUAD,UCS,LGG,KICH,OV,BLCA,ESCA,UCEC,HNSC,SKCM,PCPG,PAAD,LIHC,BRCA
hsa-miR-6874-5p	22	THCA,KIRC,PRAD,LUSC,STAD,ACC,KIRP,CESC,LUAD,UCS,LGG,KICH,OV,BLCA,ESCA,UCEC,HNSC,SKCM,PCPG,PAAD,LIHC,BRCA
hsa-miR-516b-3p	22	THCA,KIRC,PRAD,LUSC,STAD,ACC,KIRP,CESC,LUAD,UCS,LGG,KICH,OV,BLCA,ESCA,UCEC,HNSC,SKCM,PCPG,PAAD,LIHC,BRCA
hsa-miR-10b-5p	22	THCA,KIRC,PRAD,LUSC,STAD,ACC,KIRP,CESC,LUAD,UCS,LGG,KICH,OV,BLCA,ESCA,UCEC,HNSC,SKCM,PCPG,PAAD,LIHC,BRCA
hsa-miR-4677-5p	24	THCA,KIRC,LAML,PRAD,LUSC,STAD,ACC,KIRP,CESC,LUAD,UCS,LGG,KICH,OV,BLCA,ESCA,UCEC,HNSC,SKCM,GBM,PCPG,PAAD,LIHC,BRCA
hsa-miR-7705	22	THCA,KIRC,PRAD,LUSC,STAD,ACC,KIRP,CESC,LUAD,UCS,LGG,KICH,OV,BLCA,ESCA,UCEC,HNSC,SKCM,PCPG,PAAD,LIHC,BRCA
hsa-miR-6847-3p	22	THCA,KIRC,PRAD,LUSC,STAD,ACC,KIRP,CESC,LUAD,UCS,LGG,KICH,OV,BLCA,ESCA,UCEC,HNSC,SKCM,PCPG,PAAD,LIHC,BRCA
hsa-miR-6755-5p	22	THCA,KIRC,PRAD,LUSC,STAD,ACC,KIRP,CESC,LUAD,UCS,LGG,KICH,OV,BLCA,ESCA,UCEC,HNSC,SKCM,PCPG,PAAD,LIHC,BRCA
hsa-miR-512-3p	22	THCA,KIRC,PRAD,LUSC,STAD,ACC,KIRP,CESC,LUAD,UCS,LGG,KICH,OV,BLCA,ESCA,UCEC,HNSC,SKCM,PCPG,PAAD,LIHC,BRCA
hsa-miR-153-3p	22	THCA,KIRC,PRAD,LUSC,STAD,ACC,KIRP,CESC,LUAD,UCS,LGG,KICH,OV,BLCA,ESCA,UCEC,HNSC,SKCM,PCPG,PAAD,LIHC,BRCA
hsa-miR-4454	24	THCA,KIRC,LAML,PRAD,LUSC,STAD,ACC,KIRP,CESC,LUAD,UCS,LGG,KICH,OV,BLCA,ESCA,UCEC,HNSC,SKCM,GBM,PCPG,PAAD,LIHC,BRCA
hsa-miR-8064	22	THCA,KIRC,PRAD,LUSC,STAD,ACC,KIRP,CESC,LUAD,UCS,LGG,KICH,OV,BLCA,ESCA,UCEC,HNSC,SKCM,PCPG,PAAD,LIHC,BRCA
hsa-miR-7110-3p	22	THCA,KIRC,PRAD,LUSC,STAD,ACC,KIRP,CESC,LUAD,UCS,LGG,KICH,OV,BLCA,ESCA,UCEC,HNSC,SKCM,PCPG,PAAD,LIHC,BRCA
hsa-miR-423-3p	24	THCA,KIRC,LAML,PRAD,LUSC,STAD,ACC,KIRP,CESC,LUAD,UCS,LGG,KICH,OV,BLCA,ESCA,UCEC,HNSC,SKCM,GBM,PCPG,PAAD,LIHC,BRCA
hsa-miR-331-5p	24	THCA,KIRC,LAML,PRAD,LUSC,STAD,ACC,KIRP,CESC,LUAD,UCS,LGG,KICH,OV,BLCA,ESCA,UCEC,HNSC,SKCM,GBM,PCPG,PAAD,LIHC,BRCA
hsa-miR-190a-3p	22	THCA,KIRC,PRAD,LUSC,STAD,ACC,KIRP,CESC,LUAD,UCS,LGG,KICH,OV,BLCA,ESCA,UCEC,HNSC,SKCM,PCPG,PAAD,LIHC,BRCA
hsa-miR-610	24	THCA,KIRC,LAML,PRAD,LUSC,STAD,ACC,KIRP,CESC,LUAD,UCS,LGG,KICH,OV,BLCA,ESCA,UCEC,HNSC,SKCM,GBM,PCPG,PAAD,LIHC,BRCA
hsa-miR-198	22	THCA,KIRC,PRAD,LUSC,STAD,ACC,KIRP,CESC,LUAD,UCS,LGG,KICH,OV,BLCA,ESCA,UCEC,HNSC,SKCM,PCPG,PAAD,LIHC,BRCA
hsa-miR-4760-5p	22	THCA,KIRC,PRAD,LUSC,STAD,ACC,KIRP,CESC,LUAD,UCS,LGG,KICH,OV,BLCA,ESCA,UCEC,HNSC,SKCM,PCPG,PAAD,LIHC,BRCA
hsa-miR-4536-5p	22	THCA,KIRC,PRAD,LUSC,STAD,ACC,KIRP,CESC,LUAD,UCS,LGG,KICH,OV,BLCA,ESCA,UCEC,HNSC,SKCM,PCPG,PAAD,LIHC,BRCA
hsa-miR-3924	24	THCA,KIRC,LAML,PRAD,LUSC,STAD,ACC,KIRP,CESC,LUAD,UCS,LGG,KICH,OV,BLCA,ESCA,UCEC,HNSC,SKCM,GBM,PCPG,PAAD,LIHC,BRCA
hsa-miR-5692b	24	THCA,KIRC,LAML,PRAD,LUSC,STAD,ACC,KIRP,CESC,LUAD,UCS,LGG,KICH,OV,BLCA,ESCA,UCEC,HNSC,SKCM,GBM,PCPG,PAAD,LIHC,BRCA
hsa-miR-6742-5p	22	THCA,KIRC,PRAD,LUSC,STAD,ACC,KIRP,CESC,LUAD,UCS,LGG,KICH,OV,BLCA,ESCA,UCEC,HNSC,SKCM,PCPG,PAAD,LIHC,BRCA
hsa-miR-612	24	THCA,KIRC,LAML,PRAD,LUSC,STAD,ACC,KIRP,CESC,LUAD,UCS,LGG,KICH,OV,BLCA,ESCA,UCEC,HNSC,SKCM,GBM,PCPG,PAAD,LIHC,BRCA
hsa-miR-935	24	THCA,KIRC,LAML,PRAD,LUSC,STAD,ACC,KIRP,CESC,LUAD,UCS,LGG,KICH,OV,BLCA,ESCA,UCEC,HNSC,SKCM,GBM,PCPG,PAAD,LIHC,BRCA
hsa-miR-8089	22	THCA,KIRC,PRAD,LUSC,STAD,ACC,KIRP,CESC,LUAD,UCS,LGG,KICH,OV,BLCA,ESCA,UCEC,HNSC,SKCM,PCPG,PAAD,LIHC,BRCA
hsa-miR-6774-3p	22	THCA,KIRC,PRAD,LUSC,STAD,ACC,KIRP,CESC,LUAD,UCS,LGG,KICH,OV,BLCA,ESCA,UCEC,HNSC,SKCM,PCPG,PAAD,LIHC,BRCA
hsa-miR-4503	24	THCA,KIRC,LAML,PRAD,LUSC,STAD,ACC,KIRP,CESC,LUAD,UCS,LGG,KICH,OV,BLCA,ESCA,UCEC,HNSC,SKCM,GBM,PCPG,PAAD,LIHC,BRCA
hsa-miR-762	24	THCA,KIRC,LAML,PRAD,LUSC,STAD,ACC,KIRP,CESC,LUAD,UCS,LGG,KICH,OV,BLCA,ESCA,UCEC,HNSC,SKCM,GBM,PCPG,PAAD,LIHC,BRCA
hsa-miR-150-3p	24	THCA,KIRC,LAML,PRAD,LUSC,STAD,ACC,KIRP,CESC,LUAD,UCS,LGG,KICH,OV,BLCA,ESCA,UCEC,HNSC,SKCM,GBM,PCPG,PAAD,LIHC,BRCA
hsa-miR-4999-3p	24	THCA,KIRC,LAML,PRAD,LUSC,STAD,ACC,KIRP,CESC,LUAD,UCS,LGG,KICH,OV,BLCA,ESCA,UCEC,HNSC,SKCM,GBM,PCPG,PAAD,LIHC,BRCA
hsa-miR-548aq-5p	24	THCA,KIRC,LAML,PRAD,LUSC,STAD,ACC,KIRP,CESC,LUAD,UCS,LGG,KICH,OV,BLCA,ESCA,UCEC,HNSC,SKCM,GBM,PCPG,PAAD,LIHC,BRCA
hsa-miR-3130-5p	22	THCA,KIRC,PRAD,LUSC,STAD,ACC,KIRP,CESC,LUAD,UCS,LGG,KICH,OV,BLCA,ESCA,UCEC,HNSC,SKCM,PCPG,PAAD,LIHC,BRCA
hsa-miR-6883-3p	22	THCA,KIRC,PRAD,LUSC,STAD,ACC,KIRP,CESC,LUAD,UCS,LGG,KICH,OV,BLCA,ESCA,UCEC,HNSC,SKCM,PCPG,PAAD,LIHC,BRCA
hsa-miR-497-3p	22	THCA,KIRC,PRAD,LUSC,STAD,ACC,KIRP,CESC,LUAD,UCS,LGG,KICH,OV,BLCA,ESCA,UCEC,HNSC,SKCM,PCPG,PAAD,LIHC,BRCA
hsa-miR-3689c	24	THCA,KIRC,LAML,PRAD,LUSC,STAD,ACC,KIRP,CESC,LUAD,UCS,LGG,KICH,OV,BLCA,ESCA,UCEC,HNSC,SKCM,GBM,PCPG,PAAD,LIHC,BRCA
hsa-miR-8082	22	THCA,KIRC,PRAD,LUSC,STAD,ACC,KIRP,CESC,LUAD,UCS,LGG,KICH,OV,BLCA,ESCA,UCEC,HNSC,SKCM,PCPG,PAAD,LIHC,BRCA
hsa-miR-548bb-3p	22	THCA,KIRC,PRAD,LUSC,STAD,ACC,KIRP,CESC,LUAD,UCS,LGG,KICH,OV,BLCA,ESCA,UCEC,HNSC,SKCM,PCPG,PAAD,LIHC,BRCA
hsa-miR-6818-5p	22	THCA,KIRC,PRAD,LUSC,STAD,ACC,KIRP,CESC,LUAD,UCS,LGG,KICH,OV,BLCA,ESCA,UCEC,HNSC,SKCM,PCPG,PAAD,LIHC,BRCA
hsa-miR-4315	22	THCA,KIRC,PRAD,LUSC,STAD,ACC,KIRP,CESC,LUAD,UCS,LGG,KICH,OV,BLCA,ESCA,UCEC,HNSC,SKCM,PCPG,PAAD,LIHC,BRCA
hsa-miR-6506-5p	22	THCA,KIRC,PRAD,LUSC,STAD,ACC,KIRP,CESC,LUAD,UCS,LGG,KICH,OV,BLCA,ESCA,UCEC,HNSC,SKCM,PCPG,PAAD,LIHC,BRCA
hsa-miR-676-3p	24	THCA,KIRC,LAML,PRAD,LUSC,STAD,ACC,KIRP,CESC,LUAD,UCS,LGG,KICH,OV,BLCA,ESCA,UCEC,HNSC,SKCM,GBM,PCPG,PAAD,LIHC,BRCA
hsa-miR-6508-3p	22	THCA,KIRC,PRAD,LUSC,STAD,ACC,KIRP,CESC,LUAD,UCS,LGG,KICH,OV,BLCA,ESCA,UCEC,HNSC,SKCM,PCPG,PAAD,LIHC,BRCA
hsa-miR-3181	22	THCA,KIRC,PRAD,LUSC,STAD,ACC,KIRP,CESC,LUAD,UCS,LGG,KICH,OV,BLCA,ESCA,UCEC,HNSC,SKCM,PCPG,PAAD,LIHC,BRCA
hsa-miR-3927-3p	24	THCA,KIRC,LAML,PRAD,LUSC,STAD,ACC,KIRP,CESC,LUAD,UCS,LGG,KICH,OV,BLCA,ESCA,UCEC,HNSC,SKCM,GBM,PCPG,PAAD,LIHC,BRCA
hsa-miR-5193	24	THCA,KIRC,LAML,PRAD,LUSC,STAD,ACC,KIRP,CESC,LUAD,UCS,LGG,KICH,OV,BLCA,ESCA,UCEC,HNSC,SKCM,GBM,PCPG,PAAD,LIHC,BRCA
hsa-miR-7843-5p	22	THCA,KIRC,PRAD,LUSC,STAD,ACC,KIRP,CESC,LUAD,UCS,LGG,KICH,OV,BLCA,ESCA,UCEC,HNSC,SKCM,PCPG,PAAD,LIHC,BRCA
hsa-miR-6781-3p	22	THCA,KIRC,PRAD,LUSC,STAD,ACC,KIRP,CESC,LUAD,UCS,LGG,KICH,OV,BLCA,ESCA,UCEC,HNSC,SKCM,PCPG,PAAD,LIHC,BRCA
hsa-miR-376b-3p	22	THCA,KIRC,PRAD,LUSC,STAD,ACC,KIRP,CESC,LUAD,UCS,LGG,KICH,OV,BLCA,ESCA,UCEC,HNSC,SKCM,PCPG,PAAD,LIHC,BRCA
hsa-miR-4259	22	THCA,KIRC,PRAD,LUSC,STAD,ACC,KIRP,CESC,LUAD,UCS,LGG,KICH,OV,BLCA,ESCA,UCEC,HNSC,SKCM,PCPG,PAAD,LIHC,BRCA
hsa-miR-566	24	THCA,KIRC,LAML,PRAD,LUSC,STAD,ACC,KIRP,CESC,LUAD,UCS,LGG,KICH,OV,BLCA,ESCA,UCEC,HNSC,SKCM,GBM,PCPG,PAAD,LIHC,BRCA
hsa-miR-371a-5p	22	THCA,KIRC,PRAD,LUSC,STAD,ACC,KIRP,CESC,LUAD,UCS,LGG,KICH,OV,BLCA,ESCA,UCEC,HNSC,SKCM,PCPG,PAAD,LIHC,BRCA
hsa-miR-651-5p	22	THCA,KIRC,PRAD,LUSC,STAD,ACC,KIRP,CESC,LUAD,UCS,LGG,KICH,OV,BLCA,ESCA,UCEC,HNSC,SKCM,PCPG,PAAD,LIHC,BRCA
hsa-miR-548e-5p	24	THCA,KIRC,LAML,PRAD,LUSC,STAD,ACC,KIRP,CESC,LUAD,UCS,LGG,KICH,OV,BLCA,ESCA,UCEC,HNSC,SKCM,GBM,PCPG,PAAD,LIHC,BRCA
hsa-miR-422a	24	THCA,KIRC,LAML,PRAD,LUSC,STAD,ACC,KIRP,CESC,LUAD,UCS,LGG,KICH,OV,BLCA,ESCA,UCEC,HNSC,SKCM,GBM,PCPG,PAAD,LIHC,BRCA
hsa-miR-4642	24	THCA,KIRC,LAML,PRAD,LUSC,STAD,ACC,KIRP,CESC,LUAD,UCS,LGG,KICH,OV,BLCA,ESCA,UCEC,HNSC,SKCM,GBM,PCPG,PAAD,LIHC,BRCA
hsa-miR-4724-3p	22	THCA,KIRC,PRAD,LUSC,STAD,ACC,KIRP,CESC,LUAD,UCS,LGG,KICH,OV,BLCA,ESCA,UCEC,HNSC,SKCM,PCPG,PAAD,LIHC,BRCA
hsa-miR-7160-3p	22	THCA,KIRC,PRAD,LUSC,STAD,ACC,KIRP,CESC,LUAD,UCS,LGG,KICH,OV,BLCA,ESCA,UCEC,HNSC,SKCM,PCPG,PAAD,LIHC,BRCA
hsa-miR-6744-5p	22	THCA,KIRC,PRAD,LUSC,STAD,ACC,KIRP,CESC,LUAD,UCS,LGG,KICH,OV,BLCA,ESCA,UCEC,HNSC,SKCM,PCPG,PAAD,LIHC,BRCA
hsa-miR-4524a-3p	22	THCA,KIRC,PRAD,LUSC,STAD,ACC,KIRP,CESC,LUAD,UCS,LGG,KICH,OV,BLCA,ESCA,UCEC,HNSC,SKCM,PCPG,PAAD,LIHC,BRCA
hsa-miR-873-3p	24	THCA,KIRC,LAML,PRAD,LUSC,STAD,ACC,KIRP,CESC,LUAD,UCS,LGG,KICH,OV,BLCA,ESCA,UCEC,HNSC,SKCM,GBM,PCPG,PAAD,LIHC,BRCA
hsa-miR-362-3p	22	THCA,KIRC,PRAD,LUSC,STAD,ACC,KIRP,CESC,LUAD,UCS,LGG,KICH,OV,BLCA,ESCA,UCEC,HNSC,SKCM,PCPG,PAAD,LIHC,BRCA
hsa-miR-4758-3p	24	THCA,KIRC,LAML,PRAD,LUSC,STAD,ACC,KIRP,CESC,LUAD,UCS,LGG,KICH,OV,BLCA,ESCA,UCEC,HNSC,SKCM,GBM,PCPG,PAAD,LIHC,BRCA
hsa-miR-1263	24	THCA,KIRC,LAML,PRAD,LUSC,STAD,ACC,KIRP,CESC,LUAD,UCS,LGG,KICH,OV,BLCA,ESCA,UCEC,HNSC,SKCM,GBM,PCPG,PAAD,LIHC,BRCA
hsa-miR-6512-3p	22	THCA,KIRC,PRAD,LUSC,STAD,ACC,KIRP,CESC,LUAD,UCS,LGG,KICH,OV,BLCA,ESCA,UCEC,HNSC,SKCM,PCPG,PAAD,LIHC,BRCA
hsa-miR-670-5p	24	THCA,KIRC,LAML,PRAD,LUSC,STAD,ACC,KIRP,CESC,LUAD,UCS,LGG,KICH,OV,BLCA,ESCA,UCEC,HNSC,SKCM,GBM,PCPG,PAAD,LIHC,BRCA
hsa-miR-1257	24	THCA,KIRC,LAML,PRAD,LUSC,STAD,ACC,KIRP,CESC,LUAD,UCS,LGG,KICH,OV,BLCA,ESCA,UCEC,HNSC,SKCM,GBM,PCPG,PAAD,LIHC,BRCA
hsa-miR-3911	24	THCA,KIRC,LAML,PRAD,LUSC,STAD,ACC,KIRP,CESC,LUAD,UCS,LGG,KICH,OV,BLCA,ESCA,UCEC,HNSC,SKCM,GBM,PCPG,PAAD,LIHC,BRCA
hsa-miR-4429	24	THCA,KIRC,LAML,PRAD,LUSC,STAD,ACC,KIRP,CESC,LUAD,UCS,LGG,KICH,OV,BLCA,ESCA,UCEC,HNSC,SKCM,GBM,PCPG,PAAD,LIHC,BRCA
hsa-miR-6073	22	THCA,KIRC,PRAD,LUSC,STAD,ACC,KIRP,CESC,LUAD,UCS,LGG,KICH,OV,BLCA,ESCA,UCEC,HNSC,SKCM,PCPG,PAAD,LIHC,BRCA
hsa-miR-4711-5p	24	THCA,KIRC,LAML,PRAD,LUSC,STAD,ACC,KIRP,CESC,LUAD,UCS,LGG,KICH,OV,BLCA,ESCA,UCEC,HNSC,SKCM,GBM,PCPG,PAAD,LIHC,BRCA
hsa-miR-3646	24	THCA,KIRC,LAML,PRAD,LUSC,STAD,ACC,KIRP,CESC,LUAD,UCS,LGG,KICH,OV,BLCA,ESCA,UCEC,HNSC,SKCM,GBM,PCPG,PAAD,LIHC,BRCA
hsa-miR-4667-5p	22	THCA,KIRC,PRAD,LUSC,STAD,ACC,KIRP,CESC,LUAD,UCS,LGG,KICH,OV,BLCA,ESCA,UCEC,HNSC,SKCM,PCPG,PAAD,LIHC,BRCA
hsa-miR-4459	24	THCA,KIRC,LAML,PRAD,LUSC,STAD,ACC,KIRP,CESC,LUAD,UCS,LGG,KICH,OV,BLCA,ESCA,UCEC,HNSC,SKCM,GBM,PCPG,PAAD,LIHC,BRCA
hsa-miR-6085	22	THCA,KIRC,PRAD,LUSC,STAD,ACC,KIRP,CESC,LUAD,UCS,LGG,KICH,OV,BLCA,ESCA,UCEC,HNSC,SKCM,PCPG,PAAD,LIHC,BRCA
hsa-miR-146b-5p	24	THCA,KIRC,LAML,PRAD,LUSC,STAD,ACC,KIRP,CESC,LUAD,UCS,LGG,KICH,OV,BLCA,ESCA,UCEC,HNSC,SKCM,GBM,PCPG,PAAD,LIHC,BRCA
hsa-miR-6730-5p	22	THCA,KIRC,PRAD,LUSC,STAD,ACC,KIRP,CESC,LUAD,UCS,LGG,KICH,OV,BLCA,ESCA,UCEC,HNSC,SKCM,PCPG,PAAD,LIHC,BRCA
hsa-miR-378a-3p	22	THCA,KIRC,PRAD,LUSC,STAD,ACC,KIRP,CESC,LUAD,UCS,LGG,KICH,OV,BLCA,ESCA,UCEC,HNSC,SKCM,PCPG,PAAD,LIHC,BRCA
hsa-miR-3650	24	THCA,KIRC,LAML,PRAD,LUSC,STAD,ACC,KIRP,CESC,LUAD,UCS,LGG,KICH,OV,BLCA,ESCA,UCEC,HNSC,SKCM,GBM,PCPG,PAAD,LIHC,BRCA
hsa-miR-4798-3p	24	THCA,KIRC,LAML,PRAD,LUSC,STAD,ACC,KIRP,CESC,LUAD,UCS,LGG,KICH,OV,BLCA,ESCA,UCEC,HNSC,SKCM,GBM,PCPG,PAAD,LIHC,BRCA
hsa-miR-4789-5p	22	THCA,KIRC,PRAD,LUSC,STAD,ACC,KIRP,CESC,LUAD,UCS,LGG,KICH,OV,BLCA,ESCA,UCEC,HNSC,SKCM,PCPG,PAAD,LIHC,BRCA
hsa-miR-4686	24	THCA,KIRC,LAML,PRAD,LUSC,STAD,ACC,KIRP,CESC,LUAD,UCS,LGG,KICH,OV,BLCA,ESCA,UCEC,HNSC,SKCM,GBM,PCPG,PAAD,LIHC,BRCA
hsa-miR-133b	24	THCA,KIRC,LAML,PRAD,LUSC,STAD,ACC,KIRP,CESC,LUAD,UCS,LGG,KICH,OV,BLCA,ESCA,UCEC,HNSC,SKCM,GBM,PCPG,PAAD,LIHC,BRCA
hsa-miR-3663-5p	22	THCA,KIRC,PRAD,LUSC,STAD,ACC,KIRP,CESC,LUAD,UCS,LGG,KICH,OV,BLCA,ESCA,UCEC,HNSC,SKCM,PCPG,PAAD,LIHC,BRCA
hsa-miR-548ah-3p	22	THCA,KIRC,PRAD,LUSC,STAD,ACC,KIRP,CESC,LUAD,UCS,LGG,KICH,OV,BLCA,ESCA,UCEC,HNSC,SKCM,PCPG,PAAD,LIHC,BRCA
hsa-miR-410-5p	24	THCA,KIRC,LAML,PRAD,LUSC,STAD,ACC,KIRP,CESC,LUAD,UCS,LGG,KICH,OV,BLCA,ESCA,UCEC,HNSC,SKCM,GBM,PCPG,PAAD,LIHC,BRCA
hsa-miR-4728-3p	24	THCA,KIRC,LAML,PRAD,LUSC,STAD,ACC,KIRP,CESC,LUAD,UCS,LGG,KICH,OV,BLCA,ESCA,UCEC,HNSC,SKCM,GBM,PCPG,PAAD,LIHC,BRCA
hsa-miR-15b-5p	24	THCA,KIRC,LAML,PRAD,LUSC,STAD,ACC,KIRP,CESC,LUAD,UCS,LGG,KICH,OV,BLCA,ESCA,UCEC,HNSC,SKCM,GBM,PCPG,PAAD,LIHC,BRCA
hsa-miR-572	24	THCA,KIRC,LAML,PRAD,LUSC,STAD,ACC,KIRP,CESC,LUAD,UCS,LGG,KICH,OV,BLCA,ESCA,UCEC,HNSC,SKCM,GBM,PCPG,PAAD,LIHC,BRCA
hsa-miR-548q	24	THCA,KIRC,LAML,PRAD,LUSC,STAD,ACC,KIRP,CESC,LUAD,UCS,LGG,KICH,OV,BLCA,ESCA,UCEC,HNSC,SKCM,GBM,PCPG,PAAD,LIHC,BRCA
hsa-miR-4659b-5p	22	THCA,KIRC,PRAD,LUSC,STAD,ACC,KIRP,CESC,LUAD,UCS,LGG,KICH,OV,BLCA,ESCA,UCEC,HNSC,SKCM,PCPG,PAAD,LIHC,BRCA
hsa-miR-4664-3p	24	THCA,KIRC,LAML,PRAD,LUSC,STAD,ACC,KIRP,CESC,LUAD,UCS,LGG,KICH,OV,BLCA,ESCA,UCEC,HNSC,SKCM,GBM,PCPG,PAAD,LIHC,BRCA
hsa-miR-4478	24	THCA,KIRC,LAML,PRAD,LUSC,STAD,ACC,KIRP,CESC,LUAD,UCS,LGG,KICH,OV,BLCA,ESCA,UCEC,HNSC,SKCM,GBM,PCPG,PAAD,LIHC,BRCA
hsa-miR-4485-3p	22	THCA,KIRC,PRAD,LUSC,STAD,ACC,KIRP,CESC,LUAD,UCS,LGG,KICH,OV,BLCA,ESCA,UCEC,HNSC,SKCM,PCPG,PAAD,LIHC,BRCA
hsa-miR-4307	24	THCA,KIRC,LAML,PRAD,LUSC,STAD,ACC,KIRP,CESC,LUAD,UCS,LGG,KICH,OV,BLCA,ESCA,UCEC,HNSC,SKCM,GBM,PCPG,PAAD,LIHC,BRCA
hsa-miR-3648	24	THCA,KIRC,LAML,PRAD,LUSC,STAD,ACC,KIRP,CESC,LUAD,UCS,LGG,KICH,OV,BLCA,ESCA,UCEC,HNSC,SKCM,GBM,PCPG,PAAD,LIHC,BRCA
hsa-miR-6081	22	THCA,KIRC,PRAD,LUSC,STAD,ACC,KIRP,CESC,LUAD,UCS,LGG,KICH,OV,BLCA,ESCA,UCEC,HNSC,SKCM,PCPG,PAAD,LIHC,BRCA
hsa-miR-937-5p	24	THCA,KIRC,LAML,PRAD,LUSC,STAD,ACC,KIRP,CESC,LUAD,UCS,LGG,KICH,OV,BLCA,ESCA,UCEC,HNSC,SKCM,GBM,PCPG,PAAD,LIHC,BRCA
hsa-miR-181d-3p	22	THCA,KIRC,PRAD,LUSC,STAD,ACC,KIRP,CESC,LUAD,UCS,LGG,KICH,OV,BLCA,ESCA,UCEC,HNSC,SKCM,PCPG,PAAD,LIHC,BRCA
hsa-miR-128-3p	22	THCA,KIRC,PRAD,LUSC,STAD,ACC,KIRP,CESC,LUAD,UCS,LGG,KICH,OV,BLCA,ESCA,UCEC,HNSC,SKCM,PCPG,PAAD,LIHC,BRCA
hsa-miR-6829-5p	22	THCA,KIRC,PRAD,LUSC,STAD,ACC,KIRP,CESC,LUAD,UCS,LGG,KICH,OV,BLCA,ESCA,UCEC,HNSC,SKCM,PCPG,PAAD,LIHC,BRCA
hsa-miR-7856-5p	22	THCA,KIRC,PRAD,LUSC,STAD,ACC,KIRP,CESC,LUAD,UCS,LGG,KICH,OV,BLCA,ESCA,UCEC,HNSC,SKCM,PCPG,PAAD,LIHC,BRCA
hsa-miR-4756-5p	24	THCA,KIRC,LAML,PRAD,LUSC,STAD,ACC,KIRP,CESC,LUAD,UCS,LGG,KICH,OV,BLCA,ESCA,UCEC,HNSC,SKCM,GBM,PCPG,PAAD,LIHC,BRCA
hsa-miR-3175	24	THCA,KIRC,LAML,PRAD,LUSC,STAD,ACC,KIRP,CESC,LUAD,UCS,LGG,KICH,OV,BLCA,ESCA,UCEC,HNSC,SKCM,GBM,PCPG,PAAD,LIHC,BRCA
hsa-miR-3158-5p	22	THCA,KIRC,PRAD,LUSC,STAD,ACC,KIRP,CESC,LUAD,UCS,LGG,KICH,OV,BLCA,ESCA,UCEC,HNSC,SKCM,PCPG,PAAD,LIHC,BRCA
hsa-miR-4632-3p	24	THCA,KIRC,LAML,PRAD,LUSC,STAD,ACC,KIRP,CESC,LUAD,UCS,LGG,KICH,OV,BLCA,ESCA,UCEC,HNSC,SKCM,GBM,PCPG,PAAD,LIHC,BRCA
hsa-miR-1237-3p	24	THCA,KIRC,LAML,PRAD,LUSC,STAD,ACC,KIRP,CESC,LUAD,UCS,LGG,KICH,OV,BLCA,ESCA,UCEC,HNSC,SKCM,GBM,PCPG,PAAD,LIHC,BRCA
hsa-miR-4517	24	THCA,KIRC,LAML,PRAD,LUSC,STAD,ACC,KIRP,CESC,LUAD,UCS,LGG,KICH,OV,BLCA,ESCA,UCEC,HNSC,SKCM,GBM,PCPG,PAAD,LIHC,BRCA
hsa-miR-155-3p	24	THCA,KIRC,LAML,PRAD,LUSC,STAD,ACC,KIRP,CESC,LUAD,UCS,LGG,KICH,OV,BLCA,ESCA,UCEC,HNSC,SKCM,GBM,PCPG,PAAD,LIHC,BRCA
hsa-miR-3128	24	THCA,KIRC,LAML,PRAD,LUSC,STAD,ACC,KIRP,CESC,LUAD,UCS,LGG,KICH,OV,BLCA,ESCA,UCEC,HNSC,SKCM,GBM,PCPG,PAAD,LIHC,BRCA
hsa-miR-1268a	22	THCA,KIRC,PRAD,LUSC,STAD,ACC,KIRP,CESC,LUAD,UCS,LGG,KICH,OV,BLCA,ESCA,UCEC,HNSC,SKCM,PCPG,PAAD,LIHC,BRCA
hsa-miR-4661-3p	22	THCA,KIRC,PRAD,LUSC,STAD,ACC,KIRP,CESC,LUAD,UCS,LGG,KICH,OV,BLCA,ESCA,UCEC,HNSC,SKCM,PCPG,PAAD,LIHC,BRCA
hsa-miR-7152-3p	22	THCA,KIRC,PRAD,LUSC,STAD,ACC,KIRP,CESC,LUAD,UCS,LGG,KICH,OV,BLCA,ESCA,UCEC,HNSC,SKCM,PCPG,PAAD,LIHC,BRCA
hsa-miR-6828-3p	22	THCA,KIRC,PRAD,LUSC,STAD,ACC,KIRP,CESC,LUAD,UCS,LGG,KICH,OV,BLCA,ESCA,UCEC,HNSC,SKCM,PCPG,PAAD,LIHC,BRCA
hsa-miR-8056	22	THCA,KIRC,PRAD,LUSC,STAD,ACC,KIRP,CESC,LUAD,UCS,LGG,KICH,OV,BLCA,ESCA,UCEC,HNSC,SKCM,PCPG,PAAD,LIHC,BRCA
hsa-miR-4444	22	THCA,KIRC,PRAD,LUSC,STAD,ACC,KIRP,CESC,LUAD,UCS,LGG,KICH,OV,BLCA,ESCA,UCEC,HNSC,SKCM,PCPG,PAAD,LIHC,BRCA
hsa-miR-6757-5p	22	THCA,KIRC,PRAD,LUSC,STAD,ACC,KIRP,CESC,LUAD,UCS,LGG,KICH,OV,BLCA,ESCA,UCEC,HNSC,SKCM,PCPG,PAAD,LIHC,BRCA
hsa-miR-6838-5p	22	THCA,KIRC,PRAD,LUSC,STAD,ACC,KIRP,CESC,LUAD,UCS,LGG,KICH,OV,BLCA,ESCA,UCEC,HNSC,SKCM,PCPG,PAAD,LIHC,BRCA
hsa-miR-501-5p	24	THCA,KIRC,LAML,PRAD,LUSC,STAD,ACC,KIRP,CESC,LUAD,UCS,LGG,KICH,OV,BLCA,ESCA,UCEC,HNSC,SKCM,GBM,PCPG,PAAD,LIHC,BRCA
hsa-miR-342-5p	24	THCA,KIRC,LAML,PRAD,LUSC,STAD,ACC,KIRP,CESC,LUAD,UCS,LGG,KICH,OV,BLCA,ESCA,UCEC,HNSC,SKCM,GBM,PCPG,PAAD,LIHC,BRCA
hsa-miR-6758-5p	22	THCA,KIRC,PRAD,LUSC,STAD,ACC,KIRP,CESC,LUAD,UCS,LGG,KICH,OV,BLCA,ESCA,UCEC,HNSC,SKCM,PCPG,PAAD,LIHC,BRCA
hsa-miR-1229-3p	22	THCA,KIRC,PRAD,LUSC,STAD,ACC,KIRP,CESC,LUAD,UCS,LGG,KICH,OV,BLCA,ESCA,UCEC,HNSC,SKCM,PCPG,PAAD,LIHC,BRCA
hsa-miR-1284	24	THCA,KIRC,LAML,PRAD,LUSC,STAD,ACC,KIRP,CESC,LUAD,UCS,LGG,KICH,OV,BLCA,ESCA,UCEC,HNSC,SKCM,GBM,PCPG,PAAD,LIHC,BRCA
hsa-miR-642a-3p	22	THCA,KIRC,PRAD,LUSC,STAD,ACC,KIRP,CESC,LUAD,UCS,LGG,KICH,OV,BLCA,ESCA,UCEC,HNSC,SKCM,PCPG,PAAD,LIHC,BRCA
hsa-miR-1229-5p	24	THCA,KIRC,LAML,PRAD,LUSC,STAD,ACC,KIRP,CESC,LUAD,UCS,LGG,KICH,OV,BLCA,ESCA,UCEC,HNSC,SKCM,GBM,PCPG,PAAD,LIHC,BRCA
hsa-miR-3185	24	THCA,KIRC,LAML,PRAD,LUSC,STAD,ACC,KIRP,CESC,LUAD,UCS,LGG,KICH,OV,BLCA,ESCA,UCEC,HNSC,SKCM,GBM,PCPG,PAAD,LIHC,BRCA
hsa-miR-4270	24	THCA,KIRC,LAML,PRAD,LUSC,STAD,ACC,KIRP,CESC,LUAD,UCS,LGG,KICH,OV,BLCA,ESCA,UCEC,HNSC,SKCM,GBM,PCPG,PAAD,LIHC,BRCA
hsa-miR-556-5p	24	THCA,KIRC,LAML,PRAD,LUSC,STAD,ACC,KIRP,CESC,LUAD,UCS,LGG,KICH,OV,BLCA,ESCA,UCEC,HNSC,SKCM,GBM,PCPG,PAAD,LIHC,BRCA
hsa-miR-4705	24	THCA,KIRC,LAML,PRAD,LUSC,STAD,ACC,KIRP,CESC,LUAD,UCS,LGG,KICH,OV,BLCA,ESCA,UCEC,HNSC,SKCM,GBM,PCPG,PAAD,LIHC,BRCA
hsa-miR-519a-5p	22	THCA,KIRC,PRAD,LUSC,STAD,ACC,KIRP,CESC,LUAD,UCS,LGG,KICH,OV,BLCA,ESCA,UCEC,HNSC,SKCM,PCPG,PAAD,LIHC,BRCA
hsa-miR-5094	24	THCA,KIRC,LAML,PRAD,LUSC,STAD,ACC,KIRP,CESC,LUAD,UCS,LGG,KICH,OV,BLCA,ESCA,UCEC,HNSC,SKCM,GBM,PCPG,PAAD,LIHC,BRCA
hsa-miR-145-3p	22	THCA,KIRC,PRAD,LUSC,STAD,ACC,KIRP,CESC,LUAD,UCS,LGG,KICH,OV,BLCA,ESCA,UCEC,HNSC,SKCM,PCPG,PAAD,LIHC,BRCA
hsa-miR-759	24	THCA,KIRC,LAML,PRAD,LUSC,STAD,ACC,KIRP,CESC,LUAD,UCS,LGG,KICH,OV,BLCA,ESCA,UCEC,HNSC,SKCM,GBM,PCPG,PAAD,LIHC,BRCA
hsa-miR-2116-5p	22	THCA,KIRC,PRAD,LUSC,STAD,ACC,KIRP,CESC,LUAD,UCS,LGG,KICH,OV,BLCA,ESCA,UCEC,HNSC,SKCM,PCPG,PAAD,LIHC,BRCA
hsa-miR-4741	24	THCA,KIRC,LAML,PRAD,LUSC,STAD,ACC,KIRP,CESC,LUAD,UCS,LGG,KICH,OV,BLCA,ESCA,UCEC,HNSC,SKCM,GBM,PCPG,PAAD,LIHC,BRCA
hsa-miR-548t-5p	24	THCA,KIRC,LAML,PRAD,LUSC,STAD,ACC,KIRP,CESC,LUAD,UCS,LGG,KICH,OV,BLCA,ESCA,UCEC,HNSC,SKCM,GBM,PCPG,PAAD,LIHC,BRCA
hsa-miR-6789-5p	22	THCA,KIRC,PRAD,LUSC,STAD,ACC,KIRP,CESC,LUAD,UCS,LGG,KICH,OV,BLCA,ESCA,UCEC,HNSC,SKCM,PCPG,PAAD,LIHC,BRCA
hsa-miR-29c-3p	22	THCA,KIRC,PRAD,LUSC,STAD,ACC,KIRP,CESC,LUAD,UCS,LGG,KICH,OV,BLCA,ESCA,UCEC,HNSC,SKCM,PCPG,PAAD,LIHC,BRCA
hsa-miR-483-5p	24	THCA,KIRC,LAML,PRAD,LUSC,STAD,ACC,KIRP,CESC,LUAD,UCS,LGG,KICH,OV,BLCA,ESCA,UCEC,HNSC,SKCM,GBM,PCPG,PAAD,LIHC,BRCA
hsa-let-7f-5p	22	THCA,KIRC,PRAD,LUSC,STAD,ACC,KIRP,CESC,LUAD,UCS,LGG,KICH,OV,BLCA,ESCA,UCEC,HNSC,SKCM,PCPG,PAAD,LIHC,BRCA
hsa-miR-1539	24	THCA,KIRC,LAML,PRAD,LUSC,STAD,ACC,KIRP,CESC,LUAD,UCS,LGG,KICH,OV,BLCA,ESCA,UCEC,HNSC,SKCM,GBM,PCPG,PAAD,LIHC,BRCA
hsa-miR-4745-5p	22	THCA,KIRC,PRAD,LUSC,STAD,ACC,KIRP,CESC,LUAD,UCS,LGG,KICH,OV,BLCA,ESCA,UCEC,HNSC,SKCM,PCPG,PAAD,LIHC,BRCA
hsa-miR-6842-5p	22	THCA,KIRC,PRAD,LUSC,STAD,ACC,KIRP,CESC,LUAD,UCS,LGG,KICH,OV,BLCA,ESCA,UCEC,HNSC,SKCM,PCPG,PAAD,LIHC,BRCA
hsa-miR-7111-5p	22	THCA,KIRC,PRAD,LUSC,STAD,ACC,KIRP,CESC,LUAD,UCS,LGG,KICH,OV,BLCA,ESCA,UCEC,HNSC,SKCM,PCPG,PAAD,LIHC,BRCA
hsa-miR-3675-3p	22	THCA,KIRC,PRAD,LUSC,STAD,ACC,KIRP,CESC,LUAD,UCS,LGG,KICH,OV,BLCA,ESCA,UCEC,HNSC,SKCM,PCPG,PAAD,LIHC,BRCA
hsa-let-7d-5p	24	THCA,KIRC,LAML,PRAD,LUSC,STAD,ACC,KIRP,CESC,LUAD,UCS,LGG,KICH,OV,BLCA,ESCA,UCEC,HNSC,SKCM,GBM,PCPG,PAAD,LIHC,BRCA
hsa-miR-3607-5p	24	THCA,KIRC,LAML,PRAD,LUSC,STAD,ACC,KIRP,CESC,LUAD,UCS,LGG,KICH,OV,BLCA,ESCA,UCEC,HNSC,SKCM,GBM,PCPG,PAAD,LIHC,BRCA
hsa-miR-30e-5p	24	THCA,KIRC,LAML,PRAD,LUSC,STAD,ACC,KIRP,CESC,LUAD,UCS,LGG,KICH,OV,BLCA,ESCA,UCEC,HNSC,SKCM,GBM,PCPG,PAAD,LIHC,BRCA
hsa-miR-555	24	THCA,KIRC,LAML,PRAD,LUSC,STAD,ACC,KIRP,CESC,LUAD,UCS,LGG,KICH,OV,BLCA,ESCA,UCEC,HNSC,SKCM,GBM,PCPG,PAAD,LIHC,BRCA
hsa-miR-1271-5p	24	THCA,KIRC,LAML,PRAD,LUSC,STAD,ACC,KIRP,CESC,LUAD,UCS,LGG,KICH,OV,BLCA,ESCA,UCEC,HNSC,SKCM,GBM,PCPG,PAAD,LIHC,BRCA
hsa-miR-18a-3p	22	THCA,KIRC,PRAD,LUSC,STAD,ACC,KIRP,CESC,LUAD,UCS,LGG,KICH,OV,BLCA,ESCA,UCEC,HNSC,SKCM,PCPG,PAAD,LIHC,BRCA
hsa-miR-1255b-2-3p	24	THCA,KIRC,LAML,PRAD,LUSC,STAD,ACC,KIRP,CESC,LUAD,UCS,LGG,KICH,OV,BLCA,ESCA,UCEC,HNSC,SKCM,GBM,PCPG,PAAD,LIHC,BRCA
hsa-miR-378b	24	THCA,KIRC,LAML,PRAD,LUSC,STAD,ACC,KIRP,CESC,LUAD,UCS,LGG,KICH,OV,BLCA,ESCA,UCEC,HNSC,SKCM,GBM,PCPG,PAAD,LIHC,BRCA
hsa-miR-7161-5p	22	THCA,KIRC,PRAD,LUSC,STAD,ACC,KIRP,CESC,LUAD,UCS,LGG,KICH,OV,BLCA,ESCA,UCEC,HNSC,SKCM,PCPG,PAAD,LIHC,BRCA
hsa-miR-3915	24	THCA,KIRC,LAML,PRAD,LUSC,STAD,ACC,KIRP,CESC,LUAD,UCS,LGG,KICH,OV,BLCA,ESCA,UCEC,HNSC,SKCM,GBM,PCPG,PAAD,LIHC,BRCA
hsa-miR-5007-3p	22	THCA,KIRC,PRAD,LUSC,STAD,ACC,KIRP,CESC,LUAD,UCS,LGG,KICH,OV,BLCA,ESCA,UCEC,HNSC,SKCM,PCPG,PAAD,LIHC,BRCA
hsa-miR-4462	24	THCA,KIRC,LAML,PRAD,LUSC,STAD,ACC,KIRP,CESC,LUAD,UCS,LGG,KICH,OV,BLCA,ESCA,UCEC,HNSC,SKCM,GBM,PCPG,PAAD,LIHC,BRCA
hsa-miR-6820-3p	22	THCA,KIRC,PRAD,LUSC,STAD,ACC,KIRP,CESC,LUAD,UCS,LGG,KICH,OV,BLCA,ESCA,UCEC,HNSC,SKCM,PCPG,PAAD,LIHC,BRCA
hsa-miR-369-5p	22	THCA,KIRC,PRAD,LUSC,STAD,ACC,KIRP,CESC,LUAD,UCS,LGG,KICH,OV,BLCA,ESCA,UCEC,HNSC,SKCM,PCPG,PAAD,LIHC,BRCA
hsa-miR-4537	22	THCA,KIRC,PRAD,LUSC,STAD,ACC,KIRP,CESC,LUAD,UCS,LGG,KICH,OV,BLCA,ESCA,UCEC,HNSC,SKCM,PCPG,PAAD,LIHC,BRCA
hsa-miR-5704	24	THCA,KIRC,LAML,PRAD,LUSC,STAD,ACC,KIRP,CESC,LUAD,UCS,LGG,KICH,OV,BLCA,ESCA,UCEC,HNSC,SKCM,GBM,PCPG,PAAD,LIHC,BRCA
hsa-miR-4450	24	THCA,KIRC,LAML,PRAD,LUSC,STAD,ACC,KIRP,CESC,LUAD,UCS,LGG,KICH,OV,BLCA,ESCA,UCEC,HNSC,SKCM,GBM,PCPG,PAAD,LIHC,BRCA
hsa-miR-4321	24	THCA,KIRC,LAML,PRAD,LUSC,STAD,ACC,KIRP,CESC,LUAD,UCS,LGG,KICH,OV,BLCA,ESCA,UCEC,HNSC,SKCM,GBM,PCPG,PAAD,LIHC,BRCA
hsa-miR-4799-3p	24	THCA,KIRC,LAML,PRAD,LUSC,STAD,ACC,KIRP,CESC,LUAD,UCS,LGG,KICH,OV,BLCA,ESCA,UCEC,HNSC,SKCM,GBM,PCPG,PAAD,LIHC,BRCA
hsa-miR-4745-3p	24	THCA,KIRC,LAML,PRAD,LUSC,STAD,ACC,KIRP,CESC,LUAD,UCS,LGG,KICH,OV,BLCA,ESCA,UCEC,HNSC,SKCM,GBM,PCPG,PAAD,LIHC,BRCA
hsa-miR-4725-5p	24	THCA,KIRC,LAML,PRAD,LUSC,STAD,ACC,KIRP,CESC,LUAD,UCS,LGG,KICH,OV,BLCA,ESCA,UCEC,HNSC,SKCM,GBM,PCPG,PAAD,LIHC,BRCA
hsa-miR-6862-5p	22	THCA,KIRC,PRAD,LUSC,STAD,ACC,KIRP,CESC,LUAD,UCS,LGG,KICH,OV,BLCA,ESCA,UCEC,HNSC,SKCM,PCPG,PAAD,LIHC,BRCA
hsa-miR-654-5p	24	THCA,KIRC,LAML,PRAD,LUSC,STAD,ACC,KIRP,CESC,LUAD,UCS,LGG,KICH,OV,BLCA,ESCA,UCEC,HNSC,SKCM,GBM,PCPG,PAAD,LIHC,BRCA
hsa-miR-99a-3p	22	THCA,KIRC,PRAD,LUSC,STAD,ACC,KIRP,CESC,LUAD,UCS,LGG,KICH,OV,BLCA,ESCA,UCEC,HNSC,SKCM,PCPG,PAAD,LIHC,BRCA
hsa-miR-626	24	THCA,KIRC,LAML,PRAD,LUSC,STAD,ACC,KIRP,CESC,LUAD,UCS,LGG,KICH,OV,BLCA,ESCA,UCEC,HNSC,SKCM,GBM,PCPG,PAAD,LIHC,BRCA
hsa-miR-130b-5p	22	THCA,KIRC,PRAD,LUSC,STAD,ACC,KIRP,CESC,LUAD,UCS,LGG,KICH,OV,BLCA,ESCA,UCEC,HNSC,SKCM,PCPG,PAAD,LIHC,BRCA
hsa-miR-487a-5p	22	THCA,KIRC,PRAD,LUSC,STAD,ACC,KIRP,CESC,LUAD,UCS,LGG,KICH,OV,BLCA,ESCA,UCEC,HNSC,SKCM,PCPG,PAAD,LIHC,BRCA
hsa-miR-6799-3p	22	THCA,KIRC,PRAD,LUSC,STAD,ACC,KIRP,CESC,LUAD,UCS,LGG,KICH,OV,BLCA,ESCA,UCEC,HNSC,SKCM,PCPG,PAAD,LIHC,BRCA
hsa-miR-3064-3p	24	THCA,KIRC,LAML,PRAD,LUSC,STAD,ACC,KIRP,CESC,LUAD,UCS,LGG,KICH,OV,BLCA,ESCA,UCEC,HNSC,SKCM,GBM,PCPG,PAAD,LIHC,BRCA
hsa-miR-6726-3p	22	THCA,KIRC,PRAD,LUSC,STAD,ACC,KIRP,CESC,LUAD,UCS,LGG,KICH,OV,BLCA,ESCA,UCEC,HNSC,SKCM,PCPG,PAAD,LIHC,BRCA
hsa-miR-548au-3p	22	THCA,KIRC,PRAD,LUSC,STAD,ACC,KIRP,CESC,LUAD,UCS,LGG,KICH,OV,BLCA,ESCA,UCEC,HNSC,SKCM,PCPG,PAAD,LIHC,BRCA
hsa-miR-939-5p	24	THCA,KIRC,LAML,PRAD,LUSC,STAD,ACC,KIRP,CESC,LUAD,UCS,LGG,KICH,OV,BLCA,ESCA,UCEC,HNSC,SKCM,GBM,PCPG,PAAD,LIHC,BRCA
hsa-miR-485-5p	22	THCA,KIRC,PRAD,LUSC,STAD,ACC,KIRP,CESC,LUAD,UCS,LGG,KICH,OV,BLCA,ESCA,UCEC,HNSC,SKCM,PCPG,PAAD,LIHC,BRCA
hsa-miR-4251	22	THCA,KIRC,PRAD,LUSC,STAD,ACC,KIRP,CESC,LUAD,UCS,LGG,KICH,OV,BLCA,ESCA,UCEC,HNSC,SKCM,PCPG,PAAD,LIHC,BRCA
hsa-miR-7158-3p	22	THCA,KIRC,PRAD,LUSC,STAD,ACC,KIRP,CESC,LUAD,UCS,LGG,KICH,OV,BLCA,ESCA,UCEC,HNSC,SKCM,PCPG,PAAD,LIHC,BRCA
hsa-miR-4506	24	THCA,KIRC,LAML,PRAD,LUSC,STAD,ACC,KIRP,CESC,LUAD,UCS,LGG,KICH,OV,BLCA,ESCA,UCEC,HNSC,SKCM,GBM,PCPG,PAAD,LIHC,BRCA
hsa-miR-6880-3p	22	THCA,KIRC,PRAD,LUSC,STAD,ACC,KIRP,CESC,LUAD,UCS,LGG,KICH,OV,BLCA,ESCA,UCEC,HNSC,SKCM,PCPG,PAAD,LIHC,BRCA
hsa-miR-144-5p	22	THCA,KIRC,PRAD,LUSC,STAD,ACC,KIRP,CESC,LUAD,UCS,LGG,KICH,OV,BLCA,ESCA,UCEC,HNSC,SKCM,PCPG,PAAD,LIHC,BRCA
hsa-miR-122-5p	22	THCA,KIRC,PRAD,LUSC,STAD,ACC,KIRP,CESC,LUAD,UCS,LGG,KICH,OV,BLCA,ESCA,UCEC,HNSC,SKCM,PCPG,PAAD,LIHC,BRCA
hsa-miR-206	24	THCA,KIRC,LAML,PRAD,LUSC,STAD,ACC,KIRP,CESC,LUAD,UCS,LGG,KICH,OV,BLCA,ESCA,UCEC,HNSC,SKCM,GBM,PCPG,PAAD,LIHC,BRCA
hsa-miR-548f-5p	22	THCA,KIRC,PRAD,LUSC,STAD,ACC,KIRP,CESC,LUAD,UCS,LGG,KICH,OV,BLCA,ESCA,UCEC,HNSC,SKCM,PCPG,PAAD,LIHC,BRCA
hsa-miR-136-5p	24	THCA,KIRC,LAML,PRAD,LUSC,STAD,ACC,KIRP,CESC,LUAD,UCS,LGG,KICH,OV,BLCA,ESCA,UCEC,HNSC,SKCM,GBM,PCPG,PAAD,LIHC,BRCA
hsa-miR-4715-5p	24	THCA,KIRC,LAML,PRAD,LUSC,STAD,ACC,KIRP,CESC,LUAD,UCS,LGG,KICH,OV,BLCA,ESCA,UCEC,HNSC,SKCM,GBM,PCPG,PAAD,LIHC,BRCA
hsa-miR-6810-3p	22	THCA,KIRC,PRAD,LUSC,STAD,ACC,KIRP,CESC,LUAD,UCS,LGG,KICH,OV,BLCA,ESCA,UCEC,HNSC,SKCM,PCPG,PAAD,LIHC,BRCA
hsa-miR-8072	22	THCA,KIRC,PRAD,LUSC,STAD,ACC,KIRP,CESC,LUAD,UCS,LGG,KICH,OV,BLCA,ESCA,UCEC,HNSC,SKCM,PCPG,PAAD,LIHC,BRCA
hsa-miR-5195-3p	22	THCA,KIRC,PRAD,LUSC,STAD,ACC,KIRP,CESC,LUAD,UCS,LGG,KICH,OV,BLCA,ESCA,UCEC,HNSC,SKCM,PCPG,PAAD,LIHC,BRCA
hsa-miR-4295	24	THCA,KIRC,LAML,PRAD,LUSC,STAD,ACC,KIRP,CESC,LUAD,UCS,LGG,KICH,OV,BLCA,ESCA,UCEC,HNSC,SKCM,GBM,PCPG,PAAD,LIHC,BRCA
hsa-miR-3689f	24	THCA,KIRC,LAML,PRAD,LUSC,STAD,ACC,KIRP,CESC,LUAD,UCS,LGG,KICH,OV,BLCA,ESCA,UCEC,HNSC,SKCM,GBM,PCPG,PAAD,LIHC,BRCA
hsa-miR-1972	22	THCA,KIRC,PRAD,LUSC,STAD,ACC,KIRP,CESC,LUAD,UCS,LGG,KICH,OV,BLCA,ESCA,UCEC,HNSC,SKCM,PCPG,PAAD,LIHC,BRCA
hsa-miR-340-5p	24	THCA,KIRC,LAML,PRAD,LUSC,STAD,ACC,KIRP,CESC,LUAD,UCS,LGG,KICH,OV,BLCA,ESCA,UCEC,HNSC,SKCM,GBM,PCPG,PAAD,LIHC,BRCA
hsa-miR-3120-5p	22	THCA,KIRC,PRAD,LUSC,STAD,ACC,KIRP,CESC,LUAD,UCS,LGG,KICH,OV,BLCA,ESCA,UCEC,HNSC,SKCM,PCPG,PAAD,LIHC,BRCA
hsa-miR-485-3p	24	THCA,KIRC,LAML,PRAD,LUSC,STAD,ACC,KIRP,CESC,LUAD,UCS,LGG,KICH,OV,BLCA,ESCA,UCEC,HNSC,SKCM,GBM,PCPG,PAAD,LIHC,BRCA
hsa-miR-632	24	THCA,KIRC,LAML,PRAD,LUSC,STAD,ACC,KIRP,CESC,LUAD,UCS,LGG,KICH,OV,BLCA,ESCA,UCEC,HNSC,SKCM,GBM,PCPG,PAAD,LIHC,BRCA
hsa-miR-25-3p	24	THCA,KIRC,LAML,PRAD,LUSC,STAD,ACC,KIRP,CESC,LUAD,UCS,LGG,KICH,OV,BLCA,ESCA,UCEC,HNSC,SKCM,GBM,PCPG,PAAD,LIHC,BRCA
hsa-miR-4684-3p	24	THCA,KIRC,LAML,PRAD,LUSC,STAD,ACC,KIRP,CESC,LUAD,UCS,LGG,KICH,OV,BLCA,ESCA,UCEC,HNSC,SKCM,GBM,PCPG,PAAD,LIHC,BRCA
hsa-miR-6728-5p	22	THCA,KIRC,PRAD,LUSC,STAD,ACC,KIRP,CESC,LUAD,UCS,LGG,KICH,OV,BLCA,ESCA,UCEC,HNSC,SKCM,PCPG,PAAD,LIHC,BRCA
hsa-miR-4289	24	THCA,KIRC,LAML,PRAD,LUSC,STAD,ACC,KIRP,CESC,LUAD,UCS,LGG,KICH,OV,BLCA,ESCA,UCEC,HNSC,SKCM,GBM,PCPG,PAAD,LIHC,BRCA
hsa-miR-3688-3p	22	THCA,KIRC,PRAD,LUSC,STAD,ACC,KIRP,CESC,LUAD,UCS,LGG,KICH,OV,BLCA,ESCA,UCEC,HNSC,SKCM,PCPG,PAAD,LIHC,BRCA
hsa-miR-6851-5p	22	THCA,KIRC,PRAD,LUSC,STAD,ACC,KIRP,CESC,LUAD,UCS,LGG,KICH,OV,BLCA,ESCA,UCEC,HNSC,SKCM,PCPG,PAAD,LIHC,BRCA
hsa-miR-455-3p	22	THCA,KIRC,PRAD,LUSC,STAD,ACC,KIRP,CESC,LUAD,UCS,LGG,KICH,OV,BLCA,ESCA,UCEC,HNSC,SKCM,PCPG,PAAD,LIHC,BRCA
hsa-miR-425-5p	24	THCA,KIRC,LAML,PRAD,LUSC,STAD,ACC,KIRP,CESC,LUAD,UCS,LGG,KICH,OV,BLCA,ESCA,UCEC,HNSC,SKCM,GBM,PCPG,PAAD,LIHC,BRCA
hsa-miR-181c-5p	24	THCA,KIRC,LAML,PRAD,LUSC,STAD,ACC,KIRP,CESC,LUAD,UCS,LGG,KICH,OV,BLCA,ESCA,UCEC,HNSC,SKCM,GBM,PCPG,PAAD,LIHC,BRCA
hsa-miR-5685	24	THCA,KIRC,LAML,PRAD,LUSC,STAD,ACC,KIRP,CESC,LUAD,UCS,LGG,KICH,OV,BLCA,ESCA,UCEC,HNSC,SKCM,GBM,PCPG,PAAD,LIHC,BRCA
hsa-miR-6717-5p	22	THCA,KIRC,PRAD,LUSC,STAD,ACC,KIRP,CESC,LUAD,UCS,LGG,KICH,OV,BLCA,ESCA,UCEC,HNSC,SKCM,PCPG,PAAD,LIHC,BRCA
hsa-miR-3668	24	THCA,KIRC,LAML,PRAD,LUSC,STAD,ACC,KIRP,CESC,LUAD,UCS,LGG,KICH,OV,BLCA,ESCA,UCEC,HNSC,SKCM,GBM,PCPG,PAAD,LIHC,BRCA
hsa-miR-499b-5p	22	THCA,KIRC,PRAD,LUSC,STAD,ACC,KIRP,CESC,LUAD,UCS,LGG,KICH,OV,BLCA,ESCA,UCEC,HNSC,SKCM,PCPG,PAAD,LIHC,BRCA
hsa-miR-338-3p	22	THCA,KIRC,PRAD,LUSC,STAD,ACC,KIRP,CESC,LUAD,UCS,LGG,KICH,OV,BLCA,ESCA,UCEC,HNSC,SKCM,PCPG,PAAD,LIHC,BRCA
hsa-miR-211-5p	24	THCA,KIRC,LAML,PRAD,LUSC,STAD,ACC,KIRP,CESC,LUAD,UCS,LGG,KICH,OV,BLCA,ESCA,UCEC,HNSC,SKCM,GBM,PCPG,PAAD,LIHC,BRCA
hsa-miR-153-5p	22	THCA,KIRC,PRAD,LUSC,STAD,ACC,KIRP,CESC,LUAD,UCS,LGG,KICH,OV,BLCA,ESCA,UCEC,HNSC,SKCM,PCPG,PAAD,LIHC,BRCA
hsa-miR-4703-3p	22	THCA,KIRC,PRAD,LUSC,STAD,ACC,KIRP,CESC,LUAD,UCS,LGG,KICH,OV,BLCA,ESCA,UCEC,HNSC,SKCM,PCPG,PAAD,LIHC,BRCA
hsa-miR-767-5p	24	THCA,KIRC,LAML,PRAD,LUSC,STAD,ACC,KIRP,CESC,LUAD,UCS,LGG,KICH,OV,BLCA,ESCA,UCEC,HNSC,SKCM,GBM,PCPG,PAAD,LIHC,BRCA
hsa-miR-219a-5p	22	THCA,KIRC,PRAD,LUSC,STAD,ACC,KIRP,CESC,LUAD,UCS,LGG,KICH,OV,BLCA,ESCA,UCEC,HNSC,SKCM,PCPG,PAAD,LIHC,BRCA
hsa-miR-219a-1-3p	22	THCA,KIRC,PRAD,LUSC,STAD,ACC,KIRP,CESC,LUAD,UCS,LGG,KICH,OV,BLCA,ESCA,UCEC,HNSC,SKCM,PCPG,PAAD,LIHC,BRCA
hsa-miR-4436b-5p	22	THCA,KIRC,PRAD,LUSC,STAD,ACC,KIRP,CESC,LUAD,UCS,LGG,KICH,OV,BLCA,ESCA,UCEC,HNSC,SKCM,PCPG,PAAD,LIHC,BRCA
hsa-miR-5572	22	THCA,KIRC,PRAD,LUSC,STAD,ACC,KIRP,CESC,LUAD,UCS,LGG,KICH,OV,BLCA,ESCA,UCEC,HNSC,SKCM,PCPG,PAAD,LIHC,BRCA
hsa-miR-3121-5p	24	THCA,KIRC,LAML,PRAD,LUSC,STAD,ACC,KIRP,CESC,LUAD,UCS,LGG,KICH,OV,BLCA,ESCA,UCEC,HNSC,SKCM,GBM,PCPG,PAAD,LIHC,BRCA
hsa-miR-4523	24	THCA,KIRC,LAML,PRAD,LUSC,STAD,ACC,KIRP,CESC,LUAD,UCS,LGG,KICH,OV,BLCA,ESCA,UCEC,HNSC,SKCM,GBM,PCPG,PAAD,LIHC,BRCA
hsa-miR-140-3p	24	THCA,KIRC,LAML,PRAD,LUSC,STAD,ACC,KIRP,CESC,LUAD,UCS,LGG,KICH,OV,BLCA,ESCA,UCEC,HNSC,SKCM,GBM,PCPG,PAAD,LIHC,BRCA
hsa-miR-3659	24	THCA,KIRC,LAML,PRAD,LUSC,STAD,ACC,KIRP,CESC,LUAD,UCS,LGG,KICH,OV,BLCA,ESCA,UCEC,HNSC,SKCM,GBM,PCPG,PAAD,LIHC,BRCA
hsa-miR-3679-3p	24	THCA,KIRC,LAML,PRAD,LUSC,STAD,ACC,KIRP,CESC,LUAD,UCS,LGG,KICH,OV,BLCA,ESCA,UCEC,HNSC,SKCM,GBM,PCPG,PAAD,LIHC,BRCA
hsa-miR-4526	24	THCA,KIRC,LAML,PRAD,LUSC,STAD,ACC,KIRP,CESC,LUAD,UCS,LGG,KICH,OV,BLCA,ESCA,UCEC,HNSC,SKCM,GBM,PCPG,PAAD,LIHC,BRCA
hsa-miR-7850-5p	22	THCA,KIRC,PRAD,LUSC,STAD,ACC,KIRP,CESC,LUAD,UCS,LGG,KICH,OV,BLCA,ESCA,UCEC,HNSC,SKCM,PCPG,PAAD,LIHC,BRCA
hsa-miR-6134	22	THCA,KIRC,PRAD,LUSC,STAD,ACC,KIRP,CESC,LUAD,UCS,LGG,KICH,OV,BLCA,ESCA,UCEC,HNSC,SKCM,PCPG,PAAD,LIHC,BRCA
hsa-miR-625-5p	24	THCA,KIRC,LAML,PRAD,LUSC,STAD,ACC,KIRP,CESC,LUAD,UCS,LGG,KICH,OV,BLCA,ESCA,UCEC,HNSC,SKCM,GBM,PCPG,PAAD,LIHC,BRCA
hsa-miR-369-3p	24	THCA,KIRC,LAML,PRAD,LUSC,STAD,ACC,KIRP,CESC,LUAD,UCS,LGG,KICH,OV,BLCA,ESCA,UCEC,HNSC,SKCM,GBM,PCPG,PAAD,LIHC,BRCA
hsa-miR-1287-3p	24	THCA,KIRC,LAML,PRAD,LUSC,STAD,ACC,KIRP,CESC,LUAD,UCS,LGG,KICH,OV,BLCA,ESCA,UCEC,HNSC,SKCM,GBM,PCPG,PAAD,LIHC,BRCA
hsa-miR-132-3p	22	THCA,KIRC,PRAD,LUSC,STAD,ACC,KIRP,CESC,LUAD,UCS,LGG,KICH,OV,BLCA,ESCA,UCEC,HNSC,SKCM,PCPG,PAAD,LIHC,BRCA
hsa-miR-6882-5p	22	THCA,KIRC,PRAD,LUSC,STAD,ACC,KIRP,CESC,LUAD,UCS,LGG,KICH,OV,BLCA,ESCA,UCEC,HNSC,SKCM,PCPG,PAAD,LIHC,BRCA
hsa-miR-1537-5p	22	THCA,KIRC,PRAD,LUSC,STAD,ACC,KIRP,CESC,LUAD,UCS,LGG,KICH,OV,BLCA,ESCA,UCEC,HNSC,SKCM,PCPG,PAAD,LIHC,BRCA
hsa-miR-5002-3p	24	THCA,KIRC,LAML,PRAD,LUSC,STAD,ACC,KIRP,CESC,LUAD,UCS,LGG,KICH,OV,BLCA,ESCA,UCEC,HNSC,SKCM,GBM,PCPG,PAAD,LIHC,BRCA
hsa-miR-639	24	THCA,KIRC,LAML,PRAD,LUSC,STAD,ACC,KIRP,CESC,LUAD,UCS,LGG,KICH,OV,BLCA,ESCA,UCEC,HNSC,SKCM,GBM,PCPG,PAAD,LIHC,BRCA
hsa-miR-6756-5p	22	THCA,KIRC,PRAD,LUSC,STAD,ACC,KIRP,CESC,LUAD,UCS,LGG,KICH,OV,BLCA,ESCA,UCEC,HNSC,SKCM,PCPG,PAAD,LIHC,BRCA
hsa-miR-1908-3p	24	THCA,KIRC,LAML,PRAD,LUSC,STAD,ACC,KIRP,CESC,LUAD,UCS,LGG,KICH,OV,BLCA,ESCA,UCEC,HNSC,SKCM,GBM,PCPG,PAAD,LIHC,BRCA
hsa-miR-6811-3p	22	THCA,KIRC,PRAD,LUSC,STAD,ACC,KIRP,CESC,LUAD,UCS,LGG,KICH,OV,BLCA,ESCA,UCEC,HNSC,SKCM,PCPG,PAAD,LIHC,BRCA
hsa-miR-6514-3p	22	THCA,KIRC,PRAD,LUSC,STAD,ACC,KIRP,CESC,LUAD,UCS,LGG,KICH,OV,BLCA,ESCA,UCEC,HNSC,SKCM,PCPG,PAAD,LIHC,BRCA
hsa-miR-6738-3p	22	THCA,KIRC,PRAD,LUSC,STAD,ACC,KIRP,CESC,LUAD,UCS,LGG,KICH,OV,BLCA,ESCA,UCEC,HNSC,SKCM,PCPG,PAAD,LIHC,BRCA
hsa-miR-548h-5p	22	THCA,KIRC,PRAD,LUSC,STAD,ACC,KIRP,CESC,LUAD,UCS,LGG,KICH,OV,BLCA,ESCA,UCEC,HNSC,SKCM,PCPG,PAAD,LIHC,BRCA
hsa-miR-595	24	THCA,KIRC,LAML,PRAD,LUSC,STAD,ACC,KIRP,CESC,LUAD,UCS,LGG,KICH,OV,BLCA,ESCA,UCEC,HNSC,SKCM,GBM,PCPG,PAAD,LIHC,BRCA
hsa-miR-662	24	THCA,KIRC,LAML,PRAD,LUSC,STAD,ACC,KIRP,CESC,LUAD,UCS,LGG,KICH,OV,BLCA,ESCA,UCEC,HNSC,SKCM,GBM,PCPG,PAAD,LIHC,BRCA
hsa-miR-130a-3p	24	THCA,KIRC,LAML,PRAD,LUSC,STAD,ACC,KIRP,CESC,LUAD,UCS,LGG,KICH,OV,BLCA,ESCA,UCEC,HNSC,SKCM,GBM,PCPG,PAAD,LIHC,BRCA
hsa-miR-4736	24	THCA,KIRC,LAML,PRAD,LUSC,STAD,ACC,KIRP,CESC,LUAD,UCS,LGG,KICH,OV,BLCA,ESCA,UCEC,HNSC,SKCM,GBM,PCPG,PAAD,LIHC,BRCA
hsa-miR-5088-3p	24	THCA,KIRC,LAML,PRAD,LUSC,STAD,ACC,KIRP,CESC,LUAD,UCS,LGG,KICH,OV,BLCA,ESCA,UCEC,HNSC,SKCM,GBM,PCPG,PAAD,LIHC,BRCA
hsa-miR-5004-5p	24	THCA,KIRC,LAML,PRAD,LUSC,STAD,ACC,KIRP,CESC,LUAD,UCS,LGG,KICH,OV,BLCA,ESCA,UCEC,HNSC,SKCM,GBM,PCPG,PAAD,LIHC,BRCA
hsa-miR-142-3p	24	THCA,KIRC,LAML,PRAD,LUSC,STAD,ACC,KIRP,CESC,LUAD,UCS,LGG,KICH,OV,BLCA,ESCA,UCEC,HNSC,SKCM,GBM,PCPG,PAAD,LIHC,BRCA
hsa-miR-4474-5p	24	THCA,KIRC,LAML,PRAD,LUSC,STAD,ACC,KIRP,CESC,LUAD,UCS,LGG,KICH,OV,BLCA,ESCA,UCEC,HNSC,SKCM,GBM,PCPG,PAAD,LIHC,BRCA
hsa-miR-520d-5p	22	THCA,KIRC,PRAD,LUSC,STAD,ACC,KIRP,CESC,LUAD,UCS,LGG,KICH,OV,BLCA,ESCA,UCEC,HNSC,SKCM,PCPG,PAAD,LIHC,BRCA
hsa-miR-1205	24	THCA,KIRC,LAML,PRAD,LUSC,STAD,ACC,KIRP,CESC,LUAD,UCS,LGG,KICH,OV,BLCA,ESCA,UCEC,HNSC,SKCM,GBM,PCPG,PAAD,LIHC,BRCA
hsa-miR-1537-3p	24	THCA,KIRC,LAML,PRAD,LUSC,STAD,ACC,KIRP,CESC,LUAD,UCS,LGG,KICH,OV,BLCA,ESCA,UCEC,HNSC,SKCM,GBM,PCPG,PAAD,LIHC,BRCA
hsa-miR-5187-5p	22	THCA,KIRC,PRAD,LUSC,STAD,ACC,KIRP,CESC,LUAD,UCS,LGG,KICH,OV,BLCA,ESCA,UCEC,HNSC,SKCM,PCPG,PAAD,LIHC,BRCA
hsa-miR-4428	24	THCA,KIRC,LAML,PRAD,LUSC,STAD,ACC,KIRP,CESC,LUAD,UCS,LGG,KICH,OV,BLCA,ESCA,UCEC,HNSC,SKCM,GBM,PCPG,PAAD,LIHC,BRCA
hsa-miR-4646-3p	24	THCA,KIRC,LAML,PRAD,LUSC,STAD,ACC,KIRP,CESC,LUAD,UCS,LGG,KICH,OV,BLCA,ESCA,UCEC,HNSC,SKCM,GBM,PCPG,PAAD,LIHC,BRCA
hsa-miR-3529-5p	22	THCA,KIRC,PRAD,LUSC,STAD,ACC,KIRP,CESC,LUAD,UCS,LGG,KICH,OV,BLCA,ESCA,UCEC,HNSC,SKCM,PCPG,PAAD,LIHC,BRCA
hsa-miR-6809-3p	22	THCA,KIRC,PRAD,LUSC,STAD,ACC,KIRP,CESC,LUAD,UCS,LGG,KICH,OV,BLCA,ESCA,UCEC,HNSC,SKCM,PCPG,PAAD,LIHC,BRCA
hsa-miR-1-5p	22	THCA,KIRC,PRAD,LUSC,STAD,ACC,KIRP,CESC,LUAD,UCS,LGG,KICH,OV,BLCA,ESCA,UCEC,HNSC,SKCM,PCPG,PAAD,LIHC,BRCA
hsa-miR-27a-3p	24	THCA,KIRC,LAML,PRAD,LUSC,STAD,ACC,KIRP,CESC,LUAD,UCS,LGG,KICH,OV,BLCA,ESCA,UCEC,HNSC,SKCM,GBM,PCPG,PAAD,LIHC,BRCA
hsa-miR-671-5p	22	THCA,KIRC,PRAD,LUSC,STAD,ACC,KIRP,CESC,LUAD,UCS,LGG,KICH,OV,BLCA,ESCA,UCEC,HNSC,SKCM,PCPG,PAAD,LIHC,BRCA
hsa-miR-1285-5p	22	THCA,KIRC,PRAD,LUSC,STAD,ACC,KIRP,CESC,LUAD,UCS,LGG,KICH,OV,BLCA,ESCA,UCEC,HNSC,SKCM,PCPG,PAAD,LIHC,BRCA
hsa-miR-5007-5p	24	THCA,KIRC,LAML,PRAD,LUSC,STAD,ACC,KIRP,CESC,LUAD,UCS,LGG,KICH,OV,BLCA,ESCA,UCEC,HNSC,SKCM,GBM,PCPG,PAAD,LIHC,BRCA
hsa-miR-3919	24	THCA,KIRC,LAML,PRAD,LUSC,STAD,ACC,KIRP,CESC,LUAD,UCS,LGG,KICH,OV,BLCA,ESCA,UCEC,HNSC,SKCM,GBM,PCPG,PAAD,LIHC,BRCA
hsa-miR-8059	22	THCA,KIRC,PRAD,LUSC,STAD,ACC,KIRP,CESC,LUAD,UCS,LGG,KICH,OV,BLCA,ESCA,UCEC,HNSC,SKCM,PCPG,PAAD,LIHC,BRCA
hsa-miR-539-5p	24	THCA,KIRC,LAML,PRAD,LUSC,STAD,ACC,KIRP,CESC,LUAD,UCS,LGG,KICH,OV,BLCA,ESCA,UCEC,HNSC,SKCM,GBM,PCPG,PAAD,LIHC,BRCA
hsa-miR-3124-3p	24	THCA,KIRC,LAML,PRAD,LUSC,STAD,ACC,KIRP,CESC,LUAD,UCS,LGG,KICH,OV,BLCA,ESCA,UCEC,HNSC,SKCM,GBM,PCPG,PAAD,LIHC,BRCA
hsa-miR-33b-5p	24	THCA,KIRC,LAML,PRAD,LUSC,STAD,ACC,KIRP,CESC,LUAD,UCS,LGG,KICH,OV,BLCA,ESCA,UCEC,HNSC,SKCM,GBM,PCPG,PAAD,LIHC,BRCA
hsa-miR-7108-3p	22	THCA,KIRC,PRAD,LUSC,STAD,ACC,KIRP,CESC,LUAD,UCS,LGG,KICH,OV,BLCA,ESCA,UCEC,HNSC,SKCM,PCPG,PAAD,LIHC,BRCA
hsa-miR-4275	22	THCA,KIRC,PRAD,LUSC,STAD,ACC,KIRP,CESC,LUAD,UCS,LGG,KICH,OV,BLCA,ESCA,UCEC,HNSC,SKCM,PCPG,PAAD,LIHC,BRCA
hsa-miR-3916	24	THCA,KIRC,LAML,PRAD,LUSC,STAD,ACC,KIRP,CESC,LUAD,UCS,LGG,KICH,OV,BLCA,ESCA,UCEC,HNSC,SKCM,GBM,PCPG,PAAD,LIHC,BRCA
hsa-miR-6744-3p	22	THCA,KIRC,PRAD,LUSC,STAD,ACC,KIRP,CESC,LUAD,UCS,LGG,KICH,OV,BLCA,ESCA,UCEC,HNSC,SKCM,PCPG,PAAD,LIHC,BRCA
hsa-miR-6756-3p	22	THCA,KIRC,PRAD,LUSC,STAD,ACC,KIRP,CESC,LUAD,UCS,LGG,KICH,OV,BLCA,ESCA,UCEC,HNSC,SKCM,PCPG,PAAD,LIHC,BRCA
hsa-miR-3170	24	THCA,KIRC,LAML,PRAD,LUSC,STAD,ACC,KIRP,CESC,LUAD,UCS,LGG,KICH,OV,BLCA,ESCA,UCEC,HNSC,SKCM,GBM,PCPG,PAAD,LIHC,BRCA
hsa-miR-3649	24	THCA,KIRC,LAML,PRAD,LUSC,STAD,ACC,KIRP,CESC,LUAD,UCS,LGG,KICH,OV,BLCA,ESCA,UCEC,HNSC,SKCM,GBM,PCPG,PAAD,LIHC,BRCA
hsa-miR-4754	24	THCA,KIRC,LAML,PRAD,LUSC,STAD,ACC,KIRP,CESC,LUAD,UCS,LGG,KICH,OV,BLCA,ESCA,UCEC,HNSC,SKCM,GBM,PCPG,PAAD,LIHC,BRCA
hsa-miR-5586-3p	24	THCA,KIRC,LAML,PRAD,LUSC,STAD,ACC,KIRP,CESC,LUAD,UCS,LGG,KICH,OV,BLCA,ESCA,UCEC,HNSC,SKCM,GBM,PCPG,PAAD,LIHC,BRCA
hsa-miR-490-5p	22	THCA,KIRC,PRAD,LUSC,STAD,ACC,KIRP,CESC,LUAD,UCS,LGG,KICH,OV,BLCA,ESCA,UCEC,HNSC,SKCM,PCPG,PAAD,LIHC,BRCA
hsa-miR-34c-5p	24	THCA,KIRC,LAML,PRAD,LUSC,STAD,ACC,KIRP,CESC,LUAD,UCS,LGG,KICH,OV,BLCA,ESCA,UCEC,HNSC,SKCM,GBM,PCPG,PAAD,LIHC,BRCA
hsa-miR-522-3p	24	THCA,KIRC,LAML,PRAD,LUSC,STAD,ACC,KIRP,CESC,LUAD,UCS,LGG,KICH,OV,BLCA,ESCA,UCEC,HNSC,SKCM,GBM,PCPG,PAAD,LIHC,BRCA
hsa-miR-4306	24	THCA,KIRC,LAML,PRAD,LUSC,STAD,ACC,KIRP,CESC,LUAD,UCS,LGG,KICH,OV,BLCA,ESCA,UCEC,HNSC,SKCM,GBM,PCPG,PAAD,LIHC,BRCA
hsa-miR-3689b-5p	24	THCA,KIRC,LAML,PRAD,LUSC,STAD,ACC,KIRP,CESC,LUAD,UCS,LGG,KICH,OV,BLCA,ESCA,UCEC,HNSC,SKCM,GBM,PCPG,PAAD,LIHC,BRCA
hsa-miR-4515	24	THCA,KIRC,LAML,PRAD,LUSC,STAD,ACC,KIRP,CESC,LUAD,UCS,LGG,KICH,OV,BLCA,ESCA,UCEC,HNSC,SKCM,GBM,PCPG,PAAD,LIHC,BRCA
hsa-miR-1254	22	THCA,KIRC,PRAD,LUSC,STAD,ACC,KIRP,CESC,LUAD,UCS,LGG,KICH,OV,BLCA,ESCA,UCEC,HNSC,SKCM,PCPG,PAAD,LIHC,BRCA
hsa-miR-373-3p	24	THCA,KIRC,LAML,PRAD,LUSC,STAD,ACC,KIRP,CESC,LUAD,UCS,LGG,KICH,OV,BLCA,ESCA,UCEC,HNSC,SKCM,GBM,PCPG,PAAD,LIHC,BRCA
hsa-miR-365b-5p	22	THCA,KIRC,PRAD,LUSC,STAD,ACC,KIRP,CESC,LUAD,UCS,LGG,KICH,OV,BLCA,ESCA,UCEC,HNSC,SKCM,PCPG,PAAD,LIHC,BRCA
hsa-miR-4802-3p	24	THCA,KIRC,LAML,PRAD,LUSC,STAD,ACC,KIRP,CESC,LUAD,UCS,LGG,KICH,OV,BLCA,ESCA,UCEC,HNSC,SKCM,GBM,PCPG,PAAD,LIHC,BRCA
hsa-miR-548aj-3p	22	THCA,KIRC,PRAD,LUSC,STAD,ACC,KIRP,CESC,LUAD,UCS,LGG,KICH,OV,BLCA,ESCA,UCEC,HNSC,SKCM,PCPG,PAAD,LIHC,BRCA
hsa-miR-6876-3p	22	THCA,KIRC,PRAD,LUSC,STAD,ACC,KIRP,CESC,LUAD,UCS,LGG,KICH,OV,BLCA,ESCA,UCEC,HNSC,SKCM,PCPG,PAAD,LIHC,BRCA
hsa-miR-3127-5p	22	THCA,KIRC,PRAD,LUSC,STAD,ACC,KIRP,CESC,LUAD,UCS,LGG,KICH,OV,BLCA,ESCA,UCEC,HNSC,SKCM,PCPG,PAAD,LIHC,BRCA
hsa-miR-185-5p	22	THCA,KIRC,PRAD,LUSC,STAD,ACC,KIRP,CESC,LUAD,UCS,LGG,KICH,OV,BLCA,ESCA,UCEC,HNSC,SKCM,PCPG,PAAD,LIHC,BRCA
hsa-miR-6503-3p	22	THCA,KIRC,PRAD,LUSC,STAD,ACC,KIRP,CESC,LUAD,UCS,LGG,KICH,OV,BLCA,ESCA,UCEC,HNSC,SKCM,PCPG,PAAD,LIHC,BRCA
hsa-miR-3180-5p	22	THCA,KIRC,PRAD,LUSC,STAD,ACC,KIRP,CESC,LUAD,UCS,LGG,KICH,OV,BLCA,ESCA,UCEC,HNSC,SKCM,PCPG,PAAD,LIHC,BRCA
hsa-miR-5698	24	THCA,KIRC,LAML,PRAD,LUSC,STAD,ACC,KIRP,CESC,LUAD,UCS,LGG,KICH,OV,BLCA,ESCA,UCEC,HNSC,SKCM,GBM,PCPG,PAAD,LIHC,BRCA
hsa-miR-4477b	24	THCA,KIRC,LAML,PRAD,LUSC,STAD,ACC,KIRP,CESC,LUAD,UCS,LGG,KICH,OV,BLCA,ESCA,UCEC,HNSC,SKCM,GBM,PCPG,PAAD,LIHC,BRCA
hsa-miR-888-5p	22	THCA,KIRC,PRAD,LUSC,STAD,ACC,KIRP,CESC,LUAD,UCS,LGG,KICH,OV,BLCA,ESCA,UCEC,HNSC,SKCM,PCPG,PAAD,LIHC,BRCA
hsa-miR-548ah-5p	24	THCA,KIRC,LAML,PRAD,LUSC,STAD,ACC,KIRP,CESC,LUAD,UCS,LGG,KICH,OV,BLCA,ESCA,UCEC,HNSC,SKCM,GBM,PCPG,PAAD,LIHC,BRCA
hsa-miR-7-2-3p	22	THCA,KIRC,PRAD,LUSC,STAD,ACC,KIRP,CESC,LUAD,UCS,LGG,KICH,OV,BLCA,ESCA,UCEC,HNSC,SKCM,PCPG,PAAD,LIHC,BRCA
hsa-miR-4520-2-3p	22	THCA,KIRC,PRAD,LUSC,STAD,ACC,KIRP,CESC,LUAD,UCS,LGG,KICH,OV,BLCA,ESCA,UCEC,HNSC,SKCM,PCPG,PAAD,LIHC,BRCA
hsa-miR-4693-5p	24	THCA,KIRC,LAML,PRAD,LUSC,STAD,ACC,KIRP,CESC,LUAD,UCS,LGG,KICH,OV,BLCA,ESCA,UCEC,HNSC,SKCM,GBM,PCPG,PAAD,LIHC,BRCA
hsa-miR-3123	24	THCA,KIRC,LAML,PRAD,LUSC,STAD,ACC,KIRP,CESC,LUAD,UCS,LGG,KICH,OV,BLCA,ESCA,UCEC,HNSC,SKCM,GBM,PCPG,PAAD,LIHC,BRCA
hsa-miR-6077	22	THCA,KIRC,PRAD,LUSC,STAD,ACC,KIRP,CESC,LUAD,UCS,LGG,KICH,OV,BLCA,ESCA,UCEC,HNSC,SKCM,PCPG,PAAD,LIHC,BRCA
[truncated: 590 more rows]

## Sheet: Proteins
Input_Protein_List	#Nomination	Nomination
p38_pT180_Y182	2	BLCA,BRCA
Di-Ras3-M-E	2	LGG,STAD
p27_pT157-R-C	18	THCA,KIRC,LUSC,STAD,ACC,KIRP,CESC,LUAD,UCS,LGG,OV,ESCA,UCEC,HNSC,SKCM,GBM,PCPG,PAAD
YAP_pS127	2	BLCA,BRCA
G6PD-M-V	10	STAD,ACC,KIRP,CESC,UCS,LGG,ESCA,SKCM,PCPG,PAAD
HER2-M-V	18	THCA,KIRC,LUSC,STAD,ACC,KIRP,CESC,LUAD,UCS,LGG,OV,ESCA,UCEC,HNSC,SKCM,GBM,PCPG,PAAD
VEGFR2	2	BLCA,BRCA
HER3-R-V	17	THCA,KIRC,LUSC,STAD,ACC,KIRP,CESC,LUAD,UCS,LGG,ESCA,UCEC,HNSC,SKCM,GBM,PCPG,PAAD
PRAS40_pT246-R-V	18	THCA,KIRC,LUSC,STAD,ACC,KIRP,CESC,LUAD,UCS,LGG,OV,ESCA,UCEC,HNSC,SKCM,GBM,PCPG,PAAD
JNK_pT183_pT185	2	BLCA,BRCA
PKC-delta_pS664	2	BLCA,BRCA
4E-BP1_pT70	2	BLCA,BRCA
IGFBP2-R-V	18	THCA,KIRC,LUSC,STAD,ACC,KIRP,CESC,LUAD,UCS,LGG,OV,ESCA,UCEC,HNSC,SKCM,GBM,PCPG,PAAD
p90RSK-R-C	10	STAD,ACC,KIRP,CESC,UCS,LGG,ESCA,SKCM,PCPG,PAAD
Mre11	2	BLCA,BRCA
Fibronectin	2	BLCA,BRCA
Bim	2	BLCA,BRCA
ASNS-R-V	11	STAD,ACC,KIRP,CESC,LUAD,UCS,LGG,ESCA,SKCM,PCPG,PAAD
Src_pY527-R-V	18	THCA,KIRC,LUSC,STAD,ACC,KIRP,CESC,LUAD,UCS,LGG,OV,ESCA,UCEC,HNSC,SKCM,GBM,PCPG,PAAD
Akt	2	BLCA,BRCA
KEAP1-R-E	1	LUAD
N-Cadherin	2	BLCA,BRCA
Rad51-M-C	6	THCA,KIRC,LUSC,OV,UCEC,GBM
c-Met_pY1235-R-C	7	THCA,KIRC,LUSC,OV,UCEC,HNSC,GBM
N-Ras	1	BLCA
YAP-R-V	6	THCA,KIRC,LUSC,OV,UCEC,GBM
p53-R-E	11	STAD,ACC,KIRP,CESC,LUAD,UCS,LGG,ESCA,SKCM,PCPG,PAAD
Claudin-7-R-V	18	THCA,KIRC,LUSC,STAD,ACC,KIRP,CESC,LUAD,UCS,LGG,OV,ESCA,UCEC,HNSC,SKCM,GBM,PCPG,PAAD
IGF-1R-beta-R-C	6	THCA,KIRC,LUSC,OV,UCEC,GBM
RBM15	1	BLCA
Beclin-G-C	11	STAD,ACC,KIRP,CESC,LUAD,UCS,LGG,ESCA,SKCM,PCPG,PAAD
Rb-M-V	5	THCA,LUSC,OV,UCEC,GBM
ER-alpha_pS118	2	BLCA,BRCA
PTEN	2	BLCA,BRCA
PI3K-p110-alpha	2	BLCA,BRCA
SF2	1	BLCA
GATA3-M-V	18	THCA,KIRC,LUSC,STAD,ACC,KIRP,CESC,LUAD,UCS,LGG,OV,ESCA,UCEC,HNSC,SKCM,GBM,PCPG,PAAD
p21-R-V	9	STAD,ACC,KIRP,CESC,UCS,LGG,ESCA,PCPG,PAAD
Pea-15	1	BRCA
Smad3-R-V	18	THCA,KIRC,LUSC,STAD,ACC,KIRP,CESC,LUAD,UCS,LGG,OV,ESCA,UCEC,HNSC,SKCM,GBM,PCPG,PAAD
C-Raf_pS338-R-C	7	THCA,KIRC,LUSC,OV,UCEC,HNSC,GBM
eIF4G-R-C	10	STAD,ACC,KIRP,CESC,UCS,LGG,ESCA,SKCM,PCPG,PAAD
ATM-R-C	6	THCA,KIRC,LUSC,UCEC,HNSC,GBM
Axl-M-C	1	HNSC
HER3	2	BLCA,BRCA
PRAS40_pT246	2	BLCA,BRCA
ERK2-R-NA	4	KIRC,OV,UCEC,GBM
p27	2	BLCA,BRCA
Mre11-R-C	17	THCA,KIRC,LUSC,STAD,ACC,KIRP,CESC,UCS,LGG,OV,ESCA,UCEC,HNSC,SKCM,GBM,PCPG,PAAD
53BP1-R-E	10	STAD,ACC,KIRP,CESC,UCS,LGG,ESCA,SKCM,PCPG,PAAD
NEK7-R-NA	1	THCA
HER2_pY1248-R-NA	2	KIRC,UCEC
cIAP-R-V	16	THCA,KIRC,LUSC,STAD,ACC,KIRP,CESC,UCS,LGG,OV,ESCA,UCEC,SKCM,GBM,PCPG,PAAD
Notch1-R-V	18	THCA,KIRC,LUSC,STAD,ACC,KIRP,CESC,LUAD,UCS,LGG,OV,ESCA,UCEC,HNSC,SKCM,GBM,PCPG,PAAD
p90RSK_pT359_S363-R-C	18	THCA,KIRC,LUSC,STAD,ACC,KIRP,CESC,LUAD,UCS,LGG,OV,ESCA,UCEC,HNSC,SKCM,GBM,PCPG,PAAD
JNK2	2	BLCA,BRCA
14-3-3_zeta-R-V	9	STAD,ACC,KIRP,CESC,UCS,LGG,ESCA,PCPG,PAAD
VASP-R-C	6	THCA,KIRC,LUSC,OV,UCEC,GBM
Ku80-R-C	18	THCA,KIRC,LUSC,STAD,ACC,KIRP,CESC,LUAD,UCS,LGG,OV,ESCA,UCEC,HNSC,SKCM,GBM,PCPG,PAAD
CD49b-M-V	18	THCA,KIRC,LUSC,STAD,ACC,KIRP,CESC,LUAD,UCS,LGG,OV,ESCA,UCEC,HNSC,SKCM,GBM,PCPG,PAAD
Caspase-7_cleavedD198-R-C	18	THCA,KIRC,LUSC,STAD,ACC,KIRP,CESC,LUAD,UCS,LGG,OV,ESCA,UCEC,HNSC,SKCM,GBM,PCPG,PAAD
Bap1-c-4	1	BLCA
P21-R-V	1	SKCM
4E-BP1_pT37_T46	1	BLCA
ADAR1-M-V	7	ACC,KIRP,CESC,UCS,ESCA,PCPG,PAAD
LBK1	1	BRCA
GATA3	2	BLCA,BRCA
BRCA2	1	BLCA
LKB1-M-C	3	THCA,LUSC,HNSC
EGFR-R-V	12	STAD,ACC,KIRP,CESC,LUAD,UCS,LGG,ESCA,HNSC,SKCM,PCPG,PAAD
JNK2-R-C	18	THCA,KIRC,LUSC,STAD,ACC,KIRP,CESC,LUAD,UCS,LGG,OV,ESCA,UCEC,HNSC,SKCM,GBM,PCPG,PAAD
c-Met_pY1235	2	BLCA,BRCA
Cyclin_E1-M-V	18	THCA,KIRC,LUSC,STAD,ACC,KIRP,CESC,LUAD,UCS,LGG,OV,ESCA,UCEC,HNSC,SKCM,GBM,PCPG,PAAD
FASN	1	BLCA
eEF2-R-V	7	THCA,KIRC,LUSC,OV,UCEC,HNSC,GBM
mTOR-R-V	18	THCA,KIRC,LUSC,STAD,ACC,KIRP,CESC,LUAD,UCS,LGG,OV,ESCA,UCEC,HNSC,SKCM,GBM,PCPG,PAAD
TRFC	1	BLCA
PAI-1-M-E	10	STAD,ACC,KIRP,CESC,UCS,LGG,ESCA,SKCM,PCPG,PAAD
14-3-3_epsilon-M-C	18	THCA,KIRC,LUSC,STAD,ACC,KIRP,CESC,LUAD,UCS,LGG,OV,ESCA,UCEC,HNSC,SKCM,GBM,PCPG,PAAD
4E-BP1-R-V	18	THCA,KIRC,LUSC,STAD,ACC,KIRP,CESC,LUAD,UCS,LGG,OV,ESCA,UCEC,HNSC,SKCM,GBM,PCPG,PAAD
ATM-R-E	11	STAD,ACC,KIRP,CESC,LUAD,UCS,LGG,ESCA,SKCM,PCPG,PAAD
JNK_pT183_T185-R-V	1	SKCM
MAPK_pT202_Y204-R-V	18	THCA,KIRC,LUSC,STAD,ACC,KIRP,CESC,LUAD,UCS,LGG,OV,ESCA,UCEC,HNSC,SKCM,GBM,PCPG,PAAD
53BP1	2	BLCA,BRCA
INPP4B	2	BLCA,BRCA
PCNA-M-C	11	STAD,ACC,KIRP,CESC,LUAD,UCS,LGG,ESCA,SKCM,PCPG,PAAD
ACVRL1	1	BLCA
TSC1-R-C	10	STAD,ACC,KIRP,CESC,UCS,LGG,ESCA,SKCM,PCPG,PAAD
Chk2_pT68-R-E	7	STAD,ACC,KIRP,LUAD,LGG,SKCM,PAAD
HER3_pY1298-R-C	5	THCA,KIRC,LUSC,UCEC,GBM
Bak	2	BLCA,BRCA
TIGAR	1	BLCA
Pea-15-R-V	3	LUAD,OV,HNSC
Smad4-M-C	1	OV
4E-BP1_pT37_T46-R-V	10	STAD,ACC,KIRP,CESC,UCS,LGG,ESCA,SKCM,PCPG,PAAD
Tuberin_pT1462-R-V	10	STAD,ACC,KIRP,CESC,UCS,LGG,ESCA,SKCM,PCPG,PAAD
CD31-M-V	18	THCA,KIRC,LUSC,STAD,ACC,KIRP,CESC,LUAD,UCS,LGG,OV,ESCA,UCEC,HNSC,SKCM,GBM,PCPG,PAAD
4E-BP1_pS65-R-V	18	THCA,KIRC,LUSC,STAD,ACC,KIRP,CESC,LUAD,UCS,LGG,OV,ESCA,UCEC,HNSC,SKCM,GBM,PCPG,PAAD
YAP-R-E	10	STAD,ACC,KIRP,CESC,UCS,LGG,ESCA,SKCM,PCPG,PAAD
beta-Catenin-R-V	18	THCA,KIRC,LUSC,STAD,ACC,KIRP,CESC,LUAD,UCS,LGG,OV,ESCA,UCEC,HNSC,SKCM,GBM,PCPG,PAAD
LCN2a-G-C	1	HNSC
TSC1	1	BLCA
YB-1	2	BLCA,BRCA
PAI-1-M-C	1	HNSC
S6	2	BLCA,BRCA
Nrf2-R-C	1	HNSC
Akt_pS473-R-V	18	THCA,KIRC,LUSC,STAD,ACC,KIRP,CESC,LUAD,UCS,LGG,OV,ESCA,UCEC,HNSC,SKCM,GBM,PCPG,PAAD
C-Raf_pS338	2	BLCA,BRCA
Tau-M-C	6	THCA,KIRC,LUSC,OV,UCEC,GBM
P-Cadherin	2	BLCA,BRCA
Tuberin_pT1462	1	BLCA
PKC-alpha_pS657-R-V	7	THCA,KIRC,LUSC,OV,UCEC,HNSC,GBM
ANLN	1	BRCA
PDCD4	2	BLCA,BRCA
Caspase-7_cleavedD198	2	BLCA,BRCA
Shc_pY317-R-NA	4	KIRC,OV,UCEC,GBM
TTF1-R-V	11	STAD,ACC,KIRP,CESC,LUAD,UCS,LGG,ESCA,HNSC,PCPG,PAAD
Smad1-R-V	18	THCA,KIRC,LUSC,STAD,ACC,KIRP,CESC,LUAD,UCS,LGG,OV,ESCA,UCEC,HNSC,SKCM,GBM,PCPG,PAAD
Stathmin-R-V	18	THCA,KIRC,LUSC,STAD,ACC,KIRP,CESC,LUAD,UCS,LGG,OV,ESCA,UCEC,HNSC,SKCM,GBM,PCPG,PAAD
Bak-R-C	12	THCA,KIRC,LUSC,CESC,LUAD,UCS,OV,ESCA,UCEC,HNSC,GBM,PCPG
Rictor	1	BLCA
c-Jun_pS73	1	BLCA
eIF4E-R-V	18	THCA,KIRC,LUSC,STAD,ACC,KIRP,CESC,LUAD,UCS,LGG,OV,ESCA,UCEC,HNSC,SKCM,GBM,PCPG,PAAD
Chk1_pS345-R-C	18	THCA,KIRC,LUSC,STAD,ACC,KIRP,CESC,LUAD,UCS,LGG,OV,ESCA,UCEC,HNSC,SKCM,GBM,PCPG,PAAD
PEA15	1	BLCA
E-Cadherin-R-V	18	THCA,KIRC,LUSC,STAD,ACC,KIRP,CESC,LUAD,UCS,LGG,OV,ESCA,UCEC,HNSC,SKCM,GBM,PCPG,PAAD
S6-R-C	3	THCA,LUSC,HNSC
Src-M-V	18	THCA,KIRC,LUSC,STAD,ACC,KIRP,CESC,LUAD,UCS,LGG,OV,ESCA,UCEC,HNSC,SKCM,GBM,PCPG,PAAD
EGFR	2	BLCA,BRCA
ACC1-R-E	10	STAD,ACC,KIRP,CESC,UCS,LGG,ESCA,SKCM,PCPG,PAAD
STAT3_pY705	2	BLCA,BRCA
S6_pS235_S236	2	BLCA,BRCA
HER2_pY1248-R-C	11	STAD,ACC,KIRP,CESC,LUAD,UCS,LGG,ESCA,SKCM,PCPG,PAAD
TAZ-R-V	11	STAD,ACC,KIRP,CESC,LUAD,UCS,LGG,ESCA,SKCM,PCPG,PAAD
mTOR	2	BLCA,BRCA
FOX03a	1	BLCA
Axl-M-E	1	LUAD
GSK3_pS9-R-V	17	THCA,KIRC,LUSC,STAD,ACC,KIRP,CESC,LUAD,UCS,LGG,ESCA,UCEC,HNSC,SKCM,GBM,PCPG,PAAD
LBK1-M-NA	1	OV
FAK-R-C	6	THCA,KIRC,LUSC,OV,UCEC,GBM
DJ-1-R-C	7	THCA,KIRC,LUSC,OV,UCEC,HNSC,GBM
Transglutaminase	2	BLCA,BRCA
VEGFR2-R-C	2	OV,GBM
HER3-M-C	1	OV
Shc_pY317	2	BLCA,BRCA
Bcl-2-R-C	2	THCA,LUSC
Chk2-M-V	1	LUAD
PKC-pan_BetaII_pS660	1	BLCA
Chk2_pT68	2	BLCA,BRCA
c-Met-M-C	5	THCA,LUSC,OV,UCEC,GBM
Rab11-R-E	11	STAD,ACC,KIRP,CESC,LUAD,UCS,LGG,ESCA,SKCM,PCPG,PAAD
RBM15-R-V	10	STAD,ACC,KIRP,CESC,UCS,LGG,ESCA,SKCM,PCPG,PAAD
S6_pS240_S244	2	BLCA,BRCA
PI3K-p110-alpha-R-C	18	THCA,KIRC,LUSC,STAD,ACC,KIRP,CESC,LUAD,UCS,LGG,OV,ESCA,UCEC,HNSC,SKCM,GBM,PCPG,PAAD
PTEN-R-V	18	THCA,KIRC,LUSC,STAD,ACC,KIRP,CESC,LUAD,UCS,LGG,OV,ESCA,UCEC,HNSC,SKCM,GBM,PCPG,PAAD
HER3_pY1298	1	BLCA
ETS-1-R-V	10	STAD,ACC,KIRP,CESC,UCS,LGG,ESCA,SKCM,PCPG,PAAD
Chk2_pT68-R-C	11	THCA,KIRC,LUSC,CESC,UCS,OV,ESCA,UCEC,HNSC,GBM,PCPG
ACC_pS79	2	BLCA,BRCA
CDK1	2	BLCA,BRCA
mTOR_pS2448-R-C	15	THCA,LUSC,STAD,ACC,KIRP,CESC,LUAD,UCS,LGG,ESCA,HNSC,SKCM,GBM,PCPG,PAAD
Akt_pT308-R-V	18	THCA,KIRC,LUSC,STAD,ACC,KIRP,CESC,LUAD,UCS,LGG,OV,ESCA,UCEC,HNSC,SKCM,GBM,PCPG,PAAD
Fibronectin-R-C	8	THCA,KIRC,LUSC,LUAD,OV,UCEC,HNSC,GBM
beta-Catenin	2	BLCA,BRCA
CD20-R-C	17	THCA,KIRC,LUSC,STAD,ACC,KIRP,CESC,LUAD,UCS,LGG,ESCA,UCEC,HNSC,SKCM,GBM,PCPG,PAAD
C-Raf_pS338-R-V	5	CESC,LUAD,UCS,ESCA,PCPG
eEF2K	2	BLCA,BRCA
EZH2-R-E	1	LUAD
c-Jun_pS73-R-C	6	THCA,KIRC,LUSC,OV,UCEC,GBM
PKC-alpha	2	BLCA,BRCA
DJ-1-R-E	10	STAD,ACC,KIRP,CESC,UCS,LGG,ESCA,SKCM,PCPG,PAAD
Lck	2	BLCA,BRCA
PEA15_pS116	1	BLCA
LKB1-M-E	11	STAD,ACC,KIRP,CESC,LUAD,UCS,LGG,ESCA,SKCM,PCPG,PAAD
PEA-15-R-V	5	THCA,KIRC,LUSC,UCEC,GBM
KEAP1-R-C	1	HNSC
N-Ras-M-V	10	STAD,ACC,KIRP,CESC,UCS,LGG,ESCA,SKCM,PCPG,PAAD
TIGAR-R-V	14	THCA,LUSC,STAD,ACC,KIRP,CESC,LUAD,UCS,LGG,ESCA,HNSC,SKCM,PCPG,PAAD
MACC1-R-E	1	LUAD
Rictor_pT1135-R-V	10	STAD,ACC,KIRP,CESC,UCS,LGG,ESCA,SKCM,PCPG,PAAD
ER-alpha_pS118-R-V	18	THCA,KIRC,LUSC,STAD,ACC,KIRP,CESC,LUAD,UCS,LGG,OV,ESCA,UCEC,HNSC,SKCM,GBM,PCPG,PAAD
E2F1-M-C	1	HNSC
4E-BP1_pT37T46-R-V	2	LUAD,HNSC
XPB1-G-C	2	STAD,LGG
XRCC1-R-E	10	STAD,ACC,KIRP,CESC,UCS,LGG,ESCA,SKCM,PCPG,PAAD
G6PD	1	BLCA
p38-R-V	7	ACC,KIRP,CESC,UCS,ESCA,PCPG,PAAD
Tuberin-R-C	8	THCA,KIRC,LUSC,LUAD,OV,UCEC,HNSC,GBM
PKC-alpha_pS657-R-C	11	STAD,ACC,KIRP,CESC,LUAD,UCS,LGG,ESCA,SKCM,PCPG,PAAD
alpha-Catenin	1	BRCA
NF-kB-p65_pS536-R-C	18	THCA,KIRC,LUSC,STAD,ACC,KIRP,CESC,LUAD,UCS,LGG,OV,ESCA,UCEC,HNSC,SKCM,GBM,PCPG,PAAD
Rad50	2	BLCA,BRCA
ERK2	2	BLCA,BRCA
c-Myc-R-C	18	THCA,KIRC,LUSC,STAD,ACC,KIRP,CESC,LUAD,UCS,LGG,OV,ESCA,UCEC,HNSC,SKCM,GBM,PCPG,PAAD
p38_MAPK-R-C	7	THCA,KIRC,LUSC,OV,UCEC,HNSC,GBM
EGFR_pY1068	2	BLCA,BRCA
IRS1	2	BLCA,BRCA
PEA15-R-V	10	STAD,ACC,KIRP,CESC,UCS,LGG,ESCA,SKCM,PCPG,PAAD
VHL-M-C	10	STAD,ACC,KIRP,CESC,UCS,LGG,ESCA,SKCM,PCPG,PAAD
Cyclin_D1	2	BLCA,BRCA
Caveolin-1	2	BLCA,BRCA
Bap1c-4-M-E	3	ACC,KIRP,PAAD
HER3_pY1289	1	BRCA
TTF1	1	BLCA
PI3K-p85	1	BLCA
AR-R-V	18	THCA,KIRC,LUSC,STAD,ACC,KIRP,CESC,LUAD,UCS,LGG,OV,ESCA,UCEC,HNSC,SKCM,GBM,PCPG,PAAD
p90RSK	1	BLCA
C-Raf-R-V	18	THCA,KIRC,LUSC,STAD,ACC,KIRP,CESC,LUAD,UCS,LGG,OV,ESCA,UCEC,HNSC,SKCM,GBM,PCPG,PAAD
TAZ	1	BLCA
VEGFR2-R-V	16	THCA,KIRC,LUSC,STAD,ACC,KIRP,CESC,LUAD,UCS,LGG,ESCA,UCEC,HNSC,SKCM,PCPG,PAAD
PRDX1	1	BRCA
AIB1-M-V	6	THCA,KIRC,LUSC,OV,UCEC,GBM
XBP1-G-C	16	THCA,KIRC,LUSC,ACC,KIRP,CESC,LUAD,UCS,OV,ESCA,UCEC,HNSC,SKCM,GBM,PCPG,PAAD
HER2	2	BLCA,BRCA
Bcl-xL-R-C	1	OV
ASNS	2	BLCA,BRCA
ARHI-M-E	7	ACC,KIRP,CESC,UCS,ESCA,PCPG,PAAD
P-Cadherin-R-E	1	LUAD
Rad50-M-V	10	STAD,ACC,KIRP,CESC,UCS,LGG,ESCA,SKCM,PCPG,PAAD
EGFR_pY1173	2	BLCA,BRCA
p63-R-E	2	LUAD,HNSC
ER-alpha	2	BLCA,BRCA
CD31	2	BLCA,BRCA
eEF2K-R-V	18	THCA,KIRC,LUSC,STAD,ACC,KIRP,CESC,LUAD,UCS,LGG,OV,ESCA,UCEC,HNSC,SKCM,GBM,PCPG,PAAD
GAPDH-M-C	10	STAD,ACC,KIRP,CESC,UCS,LGG,ESCA,SKCM,PCPG,PAAD
EGFR_pY1068-R-C	11	STAD,ACC,KIRP,CESC,LUAD,UCS,LGG,ESCA,SKCM,PCPG,PAAD
Cyclin_D1-R-V	18	THCA,KIRC,LUSC,STAD,ACC,KIRP,CESC,LUAD,UCS,LGG,OV,ESCA,UCEC,HNSC,SKCM,GBM,PCPG,PAAD
FOXO3a_pS318_S321-R-C	16	THCA,KIRC,LUSC,STAD,ACC,KIRP,CESC,UCS,LGG,OV,ESCA,UCEC,SKCM,GBM,PCPG,PAAD
Thymidilate-Synthase-M-C	1	HNSC
c-Myc	2	BLCA,BRCA
MSH6-R-C	12	THCA,LUSC,ACC,KIRP,CESC,UCS,OV,ESCA,UCEC,GBM,PCPG,PAAD
ASNS-R-C	3	THCA,LUSC,HNSC
Rad51	1	BLCA
c-Kit	2	BLCA,BRCA
Shc_pY317-R-V	1	LUAD
eEF2-R-C	11	STAD,ACC,KIRP,CESC,LUAD,UCS,LGG,ESCA,SKCM,PCPG,PAAD
JNK_pT183_Y185-R-V	1	GBM
Chk2-M-E	10	STAD,ACC,KIRP,CESC,UCS,LGG,ESCA,SKCM,PCPG,PAAD
Stathmin	2	BLCA,BRCA
Cyclin_B1-R-V	18	THCA,KIRC,LUSC,STAD,ACC,KIRP,CESC,LUAD,UCS,LGG,OV,ESCA,UCEC,HNSC,SKCM,GBM,PCPG,PAAD
Src_pY416	2	BLCA,BRCA
Raf-B	1	BLCA
p38_MAPK	2	BLCA,BRCA
LKB1	1	BLCA
Acetyl-a-Tubulin-Lys40-R-C	9	STAD,ACC,KIRP,CESC,UCS,LGG,ESCA,PCPG,PAAD
4E-BP1_pT170-R-V	1	OV
Bak-R-E	6	STAD,ACC,KIRP,LGG,SKCM,PAAD
MYH11-R-V	10	STAD,ACC,KIRP,CESC,UCS,LGG,ESCA,SKCM,PCPG,PAAD
eIF4E	2	BLCA,BRCA
Bcl-xL	2	BLCA,BRCA
ACVRL1-R-C	9	STAD,ACC,KIRP,CESC,UCS,LGG,ESCA,PCPG,PAAD
p38_pT180_Y182-R-V	18	THCA,KIRC,LUSC,STAD,ACC,KIRP,CESC,LUAD,UCS,LGG,OV,ESCA,UCEC,HNSC,SKCM,GBM,PCPG,PAAD
NF2-R-C	18	THCA,KIRC,LUSC,STAD,ACC,KIRP,CESC,LUAD,UCS,LGG,OV,ESCA,UCEC,HNSC,SKCM,GBM,PCPG,PAAD
Dvl3	2	BLCA,BRCA
p27_pT157	2	BLCA,BRCA
Claudin-7	2	BLCA,BRCA
PRDX1-R-V	9	STAD,ACC,KIRP,CESC,UCS,LGG,ESCA,PCPG,PAAD
PTCH-R-C	6	THCA,KIRC,LUSC,OV,UCEC,GBM
Heregulin-R-V	10	STAD,ACC,KIRP,CESC,UCS,LGG,ESCA,SKCM,PCPG,PAAD
Transglutaminase-M-V	16	THCA,LUSC,STAD,ACC,KIRP,CESC,LUAD,UCS,LGG,OV,ESCA,HNSC,SKCM,GBM,PCPG,PAAD
XBP1	1	BRCA
GSK3-alpha-beta_pS21_S9	2	BLCA,BRCA
EGFR_pY1068-R-V	7	THCA,KIRC,LUSC,OV,UCEC,HNSC,GBM
Ku80	2	BLCA,BRCA
INPP4B-G-C	8	THCA,KIRC,LUSC,LUAD,OV,UCEC,HNSC,GBM
CK5-M-E	2	LUAD,HNSC
PDCD4-R-C	10	STAD,ACC,KIRP,CESC,UCS,LGG,ESCA,SKCM,PCPG,PAAD
A-Raf_pS299-R-NA	3	KIRC,OV,UCEC
PEA15_pS116-R-V	10	STAD,ACC,KIRP,CESC,UCS,LGG,ESCA,SKCM,PCPG,PAAD
p27-R-V	18	THCA,KIRC,LUSC,STAD,ACC,KIRP,CESC,LUAD,UCS,LGG,OV,ESCA,UCEC,HNSC,SKCM,GBM,PCPG,PAAD
Mre11-R-E	1	LUAD
Cyclin_E1	2	BLCA,BRCA
JNK_pT183_pT185-R-V	2	THCA,LUSC
p70S6K_pT389	2	BLCA,BRCA
Myosin-IIa_pS1943	1	BLCA
K-Ras-M-C	8	THCA,KIRC,LUSC,LUAD,OV,UCEC,HNSC,GBM
Notch3-R-C	6	THCA,KIRC,LUSC,OV,UCEC,GBM
PDK1_pS241	2	BLCA,BRCA
SCD1-M-V	10	STAD,ACC,KIRP,CESC,UCS,LGG,ESCA,SKCM,PCPG,PAAD
MEK1	2	BLCA,BRCA
JNK_pT183_pY185-R-V	11	STAD,ACC,KIRP,CESC,LUAD,UCS,LGG,ESCA,HNSC,PCPG,PAAD
AMPK_alpha	2	BLCA,BRCA
FoxM1-R-V	10	STAD,ACC,KIRP,CESC,UCS,LGG,ESCA,SKCM,PCPG,PAAD
Collagen_VI-R-V	18	THCA,KIRC,LUSC,STAD,ACC,KIRP,CESC,LUAD,UCS,LGG,OV,ESCA,UCEC,HNSC,SKCM,GBM,PCPG,PAAD
EGFR_pY1173-R-V	11	STAD,ACC,KIRP,CESC,LUAD,UCS,LGG,ESCA,SKCM,PCPG,PAAD
STAT5-alpha-R-V	18	THCA,KIRC,LUSC,STAD,ACC,KIRP,CESC,LUAD,UCS,LGG,OV,ESCA,UCEC,HNSC,SKCM,GBM,PCPG,PAAD
Annexin_I-R-E	1	LUAD
XIAP-R-C	6	THCA,KIRC,LUSC,OV,UCEC,GBM
S6_pS240_S244-R-V	17	THCA,KIRC,STAD,ACC,KIRP,CESC,LUAD,UCS,LGG,OV,ESCA,UCEC,HNSC,SKCM,GBM,PCPG,PAAD
NDRG1_pT346	1	BLCA
PR	2	BLCA,BRCA
GAB2-R-V	8	THCA,KIRC,LUSC,LUAD,OV,UCEC,HNSC,GBM
ANLN-M-NA	1	OV
14-3-3_beta-R-V	9	STAD,ACC,KIRP,CESC,UCS,LGG,ESCA,PCPG,PAAD
FASN-R-V	10	STAD,ACC,KIRP,CESC,UCS,LGG,ESCA,SKCM,PCPG,PAAD
PI3K-p85-R-V	17	THCA,KIRC,LUSC,STAD,ACC,KIRP,CESC,LUAD,UCS,LGG,ESCA,UCEC,HNSC,SKCM,GBM,PCPG,PAAD
Nrf2-R-E	1	LUAD
Annexin-1-M-E	9	STAD,ACC,KIRP,CESC,UCS,LGG,ESCA,PCPG,PAAD
PDK1_pS241-R-V	18	THCA,KIRC,LUSC,STAD,ACC,KIRP,CESC,LUAD,UCS,LGG,OV,ESCA,UCEC,HNSC,SKCM,GBM,PCPG,PAAD
B-Raf-M-C	10	STAD,ACC,KIRP,CESC,UCS,LGG,ESCA,SKCM,PCPG,PAAD
A-Raf_pS299-R-C	10	STAD,ACC,KIRP,CESC,UCS,LGG,ESCA,SKCM,PCPG,PAAD
eEF2	2	BLCA,BRCA
p53	2	BLCA,BRCA
E2F1-M-E	1	LUAD
ERK2-R-E	11	STAD,ACC,KIRP,CESC,LUAD,UCS,LGG,ESCA,SKCM,PCPG,PAAD
Acetyl-a-Tubulin-Lys40-R-E	1	SKCM
PARP-Ab-3-R-E	1	LUAD
Smad4	2	BLCA,BRCA
EZH2-R-C	1	HNSC
Akt_pT308	2	BLCA,BRCA
Rab25-R-C	5	THCA,LUSC,OV,UCEC,GBM
ERCC1-M-V	7	ACC,KIRP,CESC,UCS,ESCA,PCPG,PAAD
AMPK_pT172	2	BLCA,BRCA
Myosin-IIa-pS1943-R-V	4	ACC,KIRP,SKCM,PAAD
PDK1	1	BLCA
c-Jun_pS73-R-V	10	STAD,ACC,KIRP,CESC,UCS,LGG,ESCA,SKCM,PCPG,PAAD
Cyclin_B1	2	BLCA,BRCA
P-Cadherin-R-C	17	THCA,KIRC,LUSC,STAD,ACC,KIRP,CESC,UCS,LGG,OV,ESCA,UCEC,HNSC,SKCM,GBM,PCPG,PAAD
Bcl-xL-R-V	17	THCA,KIRC,LUSC,STAD,ACC,KIRP,CESC,LUAD,UCS,LGG,ESCA,UCEC,HNSC,SKCM,GBM,PCPG,PAAD
Bax-R-V	16	THCA,KIRC,LUSC,STAD,ACC,KIRP,CESC,UCS,LGG,OV,ESCA,UCEC,SKCM,GBM,PCPG,PAAD
XRCC1-R-C	8	THCA,KIRC,LUSC,LUAD,OV,UCEC,HNSC,GBM
cIAP	1	BLCA
Bid	2	BLCA,BRCA
ARID1A-M-V	6	THCA,LUSC,LUAD,HNSC,SKCM,GBM
PKC-alpha_pS657	2	BLCA,BRCA
Rab25	1	BLCA
DJ-1-R-V	1	LUAD
HER2_pY1248	2	BLCA,BRCA
4E-BP1_pT70-R-V	10	STAD,ACC,KIRP,CESC,UCS,LGG,ESCA,SKCM,PCPG,PAAD
CD20	1	BLCA
ERCC1-M-C	5	THCA,LUSC,OV,UCEC,GBM
DJ-1	2	BLCA,BRCA
INPP4B-R-V	7	ACC,KIRP,CESC,UCS,ESCA,PCPG,PAAD
Smad3	2	BLCA,BRCA
ADAR1-R-V	2	STAD,LGG
TFRC-R-V	9	STAD,ACC,KIRP,CESC,UCS,LGG,ESCA,PCPG,PAAD
PCNA	2	BLCA,BRCA
PR-R-V	18	THCA,KIRC,LUSC,STAD,ACC,KIRP,CESC,LUAD,UCS,LGG,OV,ESCA,UCEC,HNSC,SKCM,GBM,PCPG,PAAD
HSP70	2	BLCA,BRCA
Thymidilate-Synthase-M-E	1	LUAD
Paxillin-R-C	11	STAD,ACC,KIRP,CESC,LUAD,UCS,LGG,ESCA,SKCM,PCPG,PAAD
Cyclin_E2	1	BLCA
COX-2-R-C	6	THCA,KIRC,LUSC,OV,UCEC,GBM
Smad4-M-V	17	THCA,KIRC,LUSC,STAD,ACC,KIRP,CESC,LUAD,UCS,LGG,ESCA,UCEC,HNSC,SKCM,GBM,PCPG,PAAD
FoxM1	1	BLCA
TAZ_pS89-R-C	6	THCA,KIRC,LUSC,OV,UCEC,GBM
A-Raf_pS299	2	BLCA,BRCA
MIG-6-M-V	18	THCA,KIRC,LUSC,STAD,ACC,KIRP,CESC,LUAD,UCS,LGG,OV,ESCA,UCEC,HNSC,SKCM,GBM,PCPG,PAAD
B-Raf-M-NA	4	KIRC,OV,UCEC,GBM
Synaptophysin-R-E	2	LUAD,HNSC
PARP-Ab-3-R-C	1	HNSC
MEK1_pS217_S221	2	BLCA,BRCA
Bap1-c-4-M-V	1	SKCM
p27_pT198	2	BLCA,BRCA
Lck-R-V	18	THCA,KIRC,LUSC,STAD,ACC,KIRP,CESC,LUAD,UCS,LGG,OV,ESCA,UCEC,HNSC,SKCM,GBM,PCPG,PAAD
RBM3-M-NA	1	OV
4E-BP1_pS65	2	BLCA,BRCA
PAI-1-M-V	1	LUAD
MYH11	1	BLCA
Bid-R-C	18	THCA,KIRC,LUSC,STAD,ACC,KIRP,CESC,LUAD,UCS,LGG,OV,ESCA,UCEC,HNSC,SKCM,GBM,PCPG,PAAD
HSP70-R-C	18	THCA,KIRC,LUSC,STAD,ACC,KIRP,CESC,LUAD,UCS,LGG,OV,ESCA,UCEC,HNSC,SKCM,GBM,PCPG,PAAD
Tuberin	2	BLCA,BRCA
Rad50-M-C	8	THCA,KIRC,LUSC,LUAD,OV,UCEC,HNSC,GBM
MEK1_pS217_S221-R-V	18	THCA,KIRC,LUSC,STAD,ACC,KIRP,CESC,LUAD,UCS,LGG,OV,ESCA,UCEC,HNSC,SKCM,GBM,PCPG,PAAD
Chk1-M-C	7	ACC,KIRP,CESC,UCS,ESCA,PCPG,PAAD
Heregulin	1	BLCA
NF-kB-p65_pS536	2	BLCA,BRCA
Chk2-M-C	7	THCA,KIRC,LUSC,OV,UCEC,HNSC,GBM
p70S6K	2	BLCA,BRCA
YAP_pS127-R-E	11	STAD,ACC,KIRP,CESC,LUAD,UCS,LGG,ESCA,SKCM,PCPG,PAAD
YB-1-R-V	18	THCA,KIRC,LUSC,STAD,ACC,KIRP,CESC,LUAD,UCS,LGG,OV,ESCA,UCEC,HNSC,SKCM,GBM,PCPG,PAAD
Pal-1-M-C	2	THCA,LUSC
PCNA-M-V	7	THCA,KIRC,LUSC,OV,UCEC,HNSC,GBM
TRFC-R-V	1	SKCM
Caspase-9_cleavedD330-R-C	8	THCA,KIRC,LUSC,LUAD,OV,UCEC,HNSC,GBM
Chk1	2	BLCA,BRCA
Bim-R-V	18	THCA,KIRC,LUSC,STAD,ACC,KIRP,CESC,LUAD,UCS,LGG,OV,ESCA,UCEC,HNSC,SKCM,GBM,PCPG,PAAD
EGFR-R-C	5	KIRC,LUSC,OV,UCEC,GBM
Src	2	BLCA,BRCA
14-3-3_epsilon	2	BLCA,BRCA
Bcl-2-R-NA	1	GBM
Chk1_pS345	2	BLCA,BRCA
S6_pS235_S236-R-V	18	THCA,KIRC,LUSC,STAD,ACC,KIRP,CESC,LUAD,UCS,LGG,OV,ESCA,UCEC,HNSC,SKCM,GBM,PCPG,PAAD
IGFBP2	2	BLCA,BRCA
eIF4G	1	BLCA
p70S6K-R-V	18	THCA,KIRC,LUSC,STAD,ACC,KIRP,CESC,LUAD,UCS,LGG,OV,ESCA,UCEC,HNSC,SKCM,GBM,PCPG,PAAD
Collagen_VI	2	BLCA,BRCA
AMPK_pT172-R-V	18	THCA,KIRC,LUSC,STAD,ACC,KIRP,CESC,LUAD,UCS,LGG,OV,ESCA,UCEC,HNSC,SKCM,GBM,PCPG,PAAD
Bax	2	BLCA,BRCA
Myosin-IIa_pS1943-R-V	6	STAD,CESC,UCS,LGG,ESCA,PCPG
ACC1	2	BLCA,BRCA
C-Raf	2	BLCA,BRCA
p21-R-C	6	THCA,KIRC,LUSC,OV,UCEC,GBM
p62-LCK-ligand-M-E	1	SKCM
Caspase-3_active-R-C	5	THCA,KIRC,LUSC,UCEC,GBM
ATM	2	BLCA,BRCA
14-3-3_zeta	1	BLCA
Rad51-M-E	3	STAD,LGG,SKCM
HER3_pY1298-R-V	1	OV
E-Cadherin	2	BLCA,BRCA
PKC-pan_BetaII_pS660-R-V	10	STAD,ACC,KIRP,CESC,UCS,LGG,ESCA,SKCM,PCPG,PAAD
PDK1-R-V	10	STAD,ACC,KIRP,CESC,UCS,LGG,ESCA,SKCM,PCPG,PAAD
Napsin-A-R-E	2	LUAD,HNSC
Syk	2	BLCA,BRCA
Annexin_I	1	BRCA
MIG-6	2	BLCA,BRCA
Bcl-X-R-C	6	THCA,KIRC,LUSC,OV,UCEC,GBM
STAT5-alpha	2	BLCA,BRCA
Rab25-R-V	10	STAD,ACC,KIRP,CESC,UCS,LGG,ESCA,SKCM,PCPG,PAAD
Raptor	1	BLCA
AMPK_alpha-R-C	18	THCA,KIRC,LUSC,STAD,ACC,KIRP,CESC,LUAD,UCS,LGG,OV,ESCA,UCEC,HNSC,SKCM,GBM,PCPG,PAAD
RBM3	1	BRCA
p53-R-V	7	THCA,KIRC,LUSC,OV,UCEC,HNSC,GBM
SETD2-R-NA	3	OV,UCEC,GBM
Notch1	2	BLCA,BRCA
Paxillin-R-V	7	THCA,KIRC,LUSC,OV,UCEC,HNSC,GBM
B-Raf	1	BRCA
Beclin-G-V	7	THCA,KIRC,LUSC,OV,UCEC,HNSC,GBM
Annexin_VII	1	BLCA
ERK2-R-C	3	THCA,LUSC,HNSC
LKB1-M-NA	3	KIRC,UCEC,GBM
53BP1-R-V	1	LUAD
Bad_pS112-R-V	14	THCA,LUSC,STAD,ACC,KIRP,CESC,LUAD,UCS,LGG,ESCA,HNSC,SKCM,PCPG,PAAD
Rab11-R-V	4	THCA,LUSC,HNSC,GBM
p90RSK_pT359_S363	2	BLCA,BRCA
Raptor-R-V	10	STAD,ACC,KIRP,CESC,UCS,LGG,ESCA,SKCM,PCPG,PAAD
EGFR_pY1173-R-C	7	THCA,KIRC,LUSC,OV,UCEC,HNSC,GBM
Snail-M-C	5	THCA,LUSC,OV,UCEC,GBM
Akt_pS473	2	BLCA,BRCA
INPP4B-G-E	3	STAD,LGG,SKCM
GAPDH	1	BLCA
Chk2	2	BLCA,BRCA
ACC1-R-C	8	THCA,KIRC,LUSC,LUAD,OV,UCEC,HNSC,GBM
MSH2-M-V	7	ACC,KIRP,CESC,UCS,ESCA,PCPG,PAAD
Gab2-R-V	10	STAD,ACC,KIRP,CESC,UCS,LGG,ESCA,SKCM,PCPG,PAAD
SCD1	2	BLCA,BRCA
53BP1-R-C	7	THCA,KIRC,LUSC,OV,UCEC,HNSC,GBM
XRCC1	2	BLCA,BRCA
Shc_pY317-R-C	3	THCA,LUSC,HNSC
Beclin	2	BLCA,BRCA
YAP_pS127-R-C	7	THCA,KIRC,LUSC,OV,UCEC,HNSC,GBM
PAI-1	2	BLCA,BRCA
PRDX1-R-E	1	SKCM
HER3_pY1289-R-C	12	STAD,ACC,KIRP,CESC,LUAD,UCS,LGG,ESCA,HNSC,SKCM,PCPG,PAAD
Gab2	1	BLCA
Rab11	1	BLCA
GSK3-alpha-beta_pS21_S9-R-V	18	THCA,KIRC,LUSC,STAD,ACC,KIRP,CESC,LUAD,UCS,LGG,OV,ESCA,UCEC,HNSC,SKCM,GBM,PCPG,PAAD
CDK1-R-V	18	THCA,KIRC,LUSC,STAD,ACC,KIRP,CESC,LUAD,UCS,LGG,OV,ESCA,UCEC,HNSC,SKCM,GBM,PCPG,PAAD
Smad1	2	BLCA,BRCA
Annexin_VII-M-V	10	STAD,ACC,KIRP,CESC,UCS,LGG,ESCA,SKCM,PCPG,PAAD
GSK3-alpha-beta	2	BLCA,BRCA
YB-1_pS102	2	BLCA,BRCA
YB-1_pS102-R-V	18	THCA,KIRC,LUSC,STAD,ACC,KIRP,CESC,LUAD,UCS,LGG,OV,ESCA,UCEC,HNSC,SKCM,GBM,PCPG,PAAD
C-Raf_pS338-R-E	6	STAD,ACC,KIRP,LGG,SKCM,PAAD
Caspase-8-M-C	5	THCA,LUSC,OV,UCEC,GBM
Src_pY416-R-V	1	LUAD
Rb_pS807_S811	2	BLCA,BRCA
FOXO3a-R-C	18	THCA,KIRC,LUSC,STAD,ACC,KIRP,CESC,LUAD,UCS,LGG,OV,ESCA,UCEC,HNSC,SKCM,GBM,PCPG,PAAD
S6-R-E	11	STAD,ACC,KIRP,CESC,LUAD,UCS,LGG,ESCA,SKCM,PCPG,PAAD
Chk1-R-E	3	STAD,LGG,SKCM
Bad_pS112	1	BLCA
Rad51-R-V	7	ACC,KIRP,CESC,UCS,ESCA,PCPG,PAAD
NF2	2	BLCA,BRCA
p27_pT198-R-V	16	THCA,LUSC,STAD,ACC,KIRP,CESC,LUAD,UCS,LGG,OV,ESCA,HNSC,SKCM,GBM,PCPG,PAAD
PKC-delta_pS664-R-V	18	THCA,KIRC,LUSC,STAD,ACC,KIRP,CESC,LUAD,UCS,LGG,OV,ESCA,UCEC,HNSC,SKCM,GBM,PCPG,PAAD
Rictor_pT1135	1	BLCA
AR	2	BLCA,BRCA
GSK3_pS9	1	BLCA
FOXO3a	1	BRCA
MSH2-M-C	5	THCA,LUSC,OV,UCEC,GBM
LCN2a-G-E	1	LUAD
PREX1-R-E	9	STAD,ACC,KIRP,CESC,UCS,LGG,ESCA,PCPG,PAAD
P-REX1-R-NA	1	THCA
ER-alpha-R-V	18	THCA,KIRC,LUSC,STAD,ACC,KIRP,CESC,LUAD,UCS,LGG,OV,ESCA,UCEC,HNSC,SKCM,GBM,PCPG,PAAD
Paxillin	2	BLCA,BRCA
Fibronectin-R-V	10	STAD,ACC,KIRP,CESC,UCS,LGG,ESCA,SKCM,PCPG,PAAD
HER2_pY1248-R-V	5	THCA,LUSC,OV,HNSC,GBM
BRCA2-R-C	10	STAD,ACC,KIRP,CESC,UCS,LGG,ESCA,SKCM,PCPG,PAAD
GAB2	1	BRCA
Shc_pY317-R-E	10	STAD,ACC,KIRP,CESC,UCS,LGG,ESCA,SKCM,PCPG,PAAD
Ret_pY905-R-E	2	LUAD,HNSC
GSK3-alpha-beta-M-V	18	THCA,KIRC,LUSC,STAD,ACC,KIRP,CESC,LUAD,UCS,LGG,OV,ESCA,UCEC,HNSC,SKCM,GBM,PCPG,PAAD
Cyclin_E2-R-C	17	THCA,KIRC,LUSC,STAD,ACC,KIRP,CESC,LUAD,UCS,LGG,ESCA,UCEC,HNSC,SKCM,GBM,PCPG,PAAD
MEK1-R-V	18	THCA,KIRC,LUSC,STAD,ACC,KIRP,CESC,LUAD,UCS,LGG,OV,ESCA,UCEC,HNSC,SKCM,GBM,PCPG,PAAD
alpha-Catenin-M-V	17	THCA,KIRC,LUSC,STAD,ACC,KIRP,CESC,LUAD,UCS,LGG,OV,ESCA,UCEC,HNSC,GBM,PCPG,PAAD
YAP	1	BLCA
TFF1-R-V	2	THCA,LUSC
Rb_pS807_S811-R-V	18	THCA,KIRC,LUSC,STAD,ACC,KIRP,CESC,LUAD,UCS,LGG,OV,ESCA,UCEC,HNSC,SKCM,GBM,PCPG,PAAD
Akt-R-V	18	THCA,KIRC,LUSC,STAD,ACC,KIRP,CESC,LUAD,UCS,LGG,OV,ESCA,UCEC,HNSC,SKCM,GBM,PCPG,PAAD
p16_INK4a-R-C	2	LUAD,HNSC
Src_pY527	2	BLCA,BRCA
Smac-M-V	5	THCA,LUSC,OV,UCEC,GBM
Syk-M-V	18	THCA,KIRC,LUSC,STAD,ACC,KIRP,CESC,LUAD,UCS,LGG,OV,ESCA,UCEC,HNSC,SKCM,GBM,PCPG,PAAD
Dvl3-R-V	18	THCA,KIRC,LUSC,STAD,ACC,KIRP,CESC,LUAD,UCS,LGG,OV,ESCA,UCEC,HNSC,SKCM,GBM,PCPG,PAAD
ARID1A	1	BRCA
Bap1-c-4-M-E	6	STAD,CESC,UCS,LGG,ESCA,PCPG
EGFR_pY992-R-V	5	KIRC,LUSC,OV,UCEC,GBM
Bcl-2	2	BLCA,BRCA
MAPK_pT202_Y204	2	BLCA,BRCA
4E-BP1_pT70-R-C	7	THCA,KIRC,LUSC,LUAD,UCEC,HNSC,GBM
Tuberin-R-E	10	STAD,ACC,KIRP,CESC,UCS,LGG,ESCA,SKCM,PCPG,PAAD
PKC-alpha-M-V	18	THCA,KIRC,LUSC,STAD,ACC,KIRP,CESC,LUAD,UCS,LGG,OV,ESCA,UCEC,HNSC,SKCM,GBM,PCPG,PAAD
p38_MAPK-R-V	4	STAD,LUAD,LGG,SKCM
MACC1-R-C	1	HNSC
N-Cadherin-R-V	18	THCA,KIRC,LUSC,STAD,ACC,KIRP,CESC,LUAD,UCS,LGG,OV,ESCA,UCEC,HNSC,SKCM,GBM,PCPG,PAAD
Src_pY416-R-C	17	THCA,KIRC,LUSC,STAD,ACC,KIRP,CESC,UCS,LGG,OV,ESCA,UCEC,HNSC,SKCM,GBM,PCPG,PAAD
VHL	1	BLCA
4E-BP1_pT37-R-V	6	THCA,KIRC,LUSC,OV,UCEC,GBM
TAZ-R-C	6	THCA,KIRC,LUSC,UCEC,HNSC,GBM
c-Met_pY1235-R-V	11	STAD,ACC,KIRP,CESC,LUAD,UCS,LGG,ESCA,SKCM,PCPG,PAAD
ATM-R-NA	1	OV
Chromogranin-A-N-term-R-E	2	LUAD,HNSC
STAT3_pY705-R-V	18	THCA,KIRC,LUSC,STAD,ACC,KIRP,CESC,LUAD,UCS,LGG,OV,ESCA,UCEC,HNSC,SKCM,GBM,PCPG,PAAD
S6-R-NA	4	KIRC,OV,UCEC,GBM
Chk1-R-C	7	THCA,KIRC,LUSC,LUAD,UCEC,HNSC,GBM
Caveolin-1-R-V	18	THCA,KIRC,LUSC,STAD,ACC,KIRP,CESC,LUAD,UCS,LGG,OV,ESCA,UCEC,HNSC,SKCM,GBM,PCPG,PAAD
Bcl-2-M-V	15	KIRC,STAD,ACC,KIRP,CESC,LUAD,UCS,LGG,OV,ESCA,UCEC,HNSC,SKCM,PCPG,PAAD
Rictor-R-C	10	STAD,ACC,KIRP,CESC,UCS,LGG,ESCA,SKCM,PCPG,PAAD
PARP_cleaved-M-C	5	THCA,LUSC,OV,UCEC,GBM
K-Ras	1	BRCA
SF2-M-V	10	STAD,ACC,KIRP,CESC,UCS,LGG,ESCA,SKCM,PCPG,PAAD
mTOR_pS2448	2	BLCA,BRCA
Annexin_I-R-V	7	THCA,KIRC,LUSC,OV,UCEC,HNSC,GBM
IDH3A	1	BLCA
ACC_pS79-R-V	18	THCA,KIRC,LUSC,STAD,ACC,KIRP,CESC,LUAD,UCS,LGG,OV,ESCA,UCEC,HNSC,SKCM,GBM,PCPG,PAAD
p62-LCK-ligand-M-C	9	STAD,ACC,KIRP,CESC,UCS,LGG,ESCA,PCPG,PAAD
4E-BP1_pT37	1	BRCA
p70S6K_pT389-R-V	18	THCA,KIRC,LUSC,STAD,ACC,KIRP,CESC,LUAD,UCS,LGG,OV,ESCA,UCEC,HNSC,SKCM,GBM,PCPG,PAAD
IRS1-R-V	18	THCA,KIRC,LUSC,STAD,ACC,KIRP,CESC,LUAD,UCS,LGG,OV,ESCA,UCEC,HNSC,SKCM,GBM,PCPG,PAAD
Chk1-R-V	1	OV
PRDX1-R-NA	1	OV
SETD2-R-C	2	THCA,LUSC
NDRG1_pT346-R-V	10	STAD,ACC,KIRP,CESC,UCS,LGG,ESCA,SKCM,PCPG,PAAD
14-3-3_beta	1	BLCA
CD49b	2	BLCA,BRCA
4E-BP1	2	BLCA,BRCA
kir7-1	1	BLCA
c-Kit-R-V	18	THCA,KIRC,LUSC,STAD,ACC,KIRP,CESC,LUAD,UCS,LGG,OV,ESCA,UCEC,HNSC,SKCM,GBM,PCPG,PAAD
