# Supplementary material for: The Cancer Genome Atlas Clinical Explorer: a web and mobile interface for identifying clinical–genomic driver associations
Source: Genome Med. 2015 Oct 27;7:112. doi: 10.1186/s13073-015-0226-3 (PMC4624593; doi:10.1186/s13073-015-0226-3)
Supplement: Additional file 5: Table S5. — List of genes that cannot be updated properly. (XLSX 8 kb) [file 13073_2015_226_MOESM5_ESM.xlsx]

## Sheet: Table_S5
Genes removed due to HUGO issues
NAA38
PAR4
DUX4
MLL4
SYT14L
CCL4L2
LGTN
PAR1
MLL2
DBC1
SLC35E2
CCBP2
B3GNT1
PMS2L11
DEFB103B
