# Supplementary material for: The Cancer Genome Atlas Clinical Explorer: a web and mobile interface for identifying clinical–genomic driver associations
Source: Genome Med. 2015 Oct 27;7:112. doi: 10.1186/s13073-015-0226-3 (PMC4624593; doi:10.1186/s13073-015-0226-3)
Supplement: Additional file 6: Table S6. — Conversion of clinical parameters into integer values. (XLSX 9 kb) [file 13073_2015_226_MOESM6_ESM.xlsx]

## Sheet: Table_S6
Clinical values	Converted Ordinal value	Clinical Parameters
FEMALE	0	Gender
MALE	1	Gender
N0	0	N-Status
N0 (i-)	0	N-Status
N0 (i+)	0	N-Status
N0 (mol+)	0	N-Status
N1	1	N-Status
N1a	1	N-Status
N1b	1	N-Status
N1c	1	N-Status
N1mi	1	N-Status
N2	2	N-Status
N2a	2	N-Status
N2b	2	N-Status
N2c	2	N-Status
N3	3	N-Status
N3a	3	N-Status
N3b	3	N-Status
N3c	3	N-Status
MSS	0	MSIstatus
MSI-L	1	MSIstatus
MSI-H	2	MSIstatus
No	0	PriorMalignancy
Yes, History of Prior Malignancy	1	PriorMalignancy
Yes, History of Synchronous and or Bilateral Malignancy	1	PriorMalignancy
cM0 (i+)	0	M-Status
M0	0	M-Status
M1	1	M-Status
M1a	1	M-Status
M1b	1	M-Status
M1c	1	M-Status
T0	0	T-Status
T1	1	T-Status
T1a	1	T-Status
T1a1	1	T-Status
T1b	1	T-Status
T1b1	1	T-Status
T1b2	1	T-Status
T1c	1	T-Status
T2	2	T-Status
T2a	2	T-Status
T2a1	2	T-Status
T2a2	2	T-Status
T2b	2	T-Status
T2c	2	T-Status
T3	3	T-Status
T3a	3	T-Status
T3b	3	T-Status
T3c	3	T-Status
T4	4	T-Status
T4a	4	T-Status
T4b	4	T-Status
T4d	4	T-Status
Tis	0	T-Status
Stage I	1	ClinicalStage
Stage IA	1	ClinicalStage
Stage IB	1	ClinicalStage
Stage II	2	ClinicalStage
Stage IIA	2	ClinicalStage
Stage IIB	2	ClinicalStage
Stage IIC	2	ClinicalStage
Stage III	3	ClinicalStage
Stage IIIA	3	ClinicalStage
Stage IIIB	3	ClinicalStage
Stage IIIC	3	ClinicalStage
Stage IV	4	ClinicalStage
Stage IVA	4	ClinicalStage
Stage IVB	4	ClinicalStage
Stage IVC	4	ClinicalStage
G1	1	HistoGrade
G2	2	HistoGrade
G3	3	HistoGrade
G4	3	HistoGrade
High Grade	3	HistoGrade
Intermediate Grade	2	IntermediateGrade
Low Grade	1	HistoGrade
Stable Disease	Stable
Complete Remission/Response	CompleteRemission
Partial Remission/Response	PartialRemission
Progressive Disease	Progressive
Persistent Disease	Persistent	PrimaryTherapyOutcome
NO	0
YES	1
Negative	0
Positive	1
Never	0
Current	1
